# Supplementary material for: A Five-Locus SSR Molecular-Affinity Framework Provides Redundancy Context for Previously Identified Elite-Relevant Lines in a ‘Morita II’-Derived Stevia rebaudiana Breeding Collection
Source: Int J Mol Sci. 2026 Jun 10;27(12):5277. doi: 10.3390/ijms27125277 (PMC13299656; doi:10.3390/ijms27125277)
Supplement: Supplementary file 1 [file ijms-27-05277-s001.zip]

Archive with 8 entries (8 files):
- File_S1_R_script_Wang_UPGMA_permutation.R
- File_S1_R_script_Wang_UPGMA_permutation.txt
- IJMS_Supplementary_Materials_Complete.xlsx
- LynchLi_pairwise_relatedness_curated.csv
- Stevia_85genotypes_5SSR_curated.csv
- Wang_pairwise_relatedness_curated.csv
- Supplementary_Materials.pdf
- Supplementary_Figure_S1.pdf
