# Supplementary material for: A Five-Locus SSR Molecular-Affinity Framework Provides Redundancy Context for Previously Identified Elite-Relevant Lines in a ‘Morita II’-Derived Stevia rebaudiana Breeding Collection
Source: Int J Mol Sci. 2026 Jun 10;27(12):5277. doi: 10.3390/ijms27125277 (PMC13299656; doi:10.3390/ijms27125277)
Supplement: Supplementary file 1 [file ijms-27-05277-s001.zip › File_S1_R_script_Wang_UPGMA_permutation.R]

# File S1. R script for SSR-derived molecular-affinity analysis in Stevia rebaudiana
# Manuscript: A Five-Locus SSR Molecular-Affinity Framework Provides Redundancy Context for Previously Identified Elite-Relevant Lines in a Morita II-Derived Stevia rebaudiana Breeding Collection
# Author-prepared supplementary script.
# This script uses the curated supplementary CSV files supplied with the article.

# Required packages
# install.packages(c("ape", "vegan"))
library(ape)
library(vegan)

# ------------------------------
# 1. Input files
# ------------------------------
ssr <- read.csv("Stevia_85genotypes_5SSR_curated.csv", stringsAsFactors = FALSE, check.names = FALSE)
wang_pairs <- read.csv("Wang_pairwise_relatedness_curated.csv", stringsAsFactors = FALSE, check.names = FALSE)

# Optional comparative estimator, if required:
# lynch_pairs <- read.csv("LynchLi_pairwise_relatedness_curated.csv", stringsAsFactors = FALSE, check.names = FALSE)

# ------------------------------
# 2. Operational molecular-affinity classes
# ------------------------------
classify_molecular_affinity <- function(x) {
  ifelse(x <= 0, "NR",
         ifelse(x <= 0.25, "IMA", "HMA"))
}

wang_pairs$Molecular_affinity_class_recomputed <- classify_molecular_affinity(wang_pairs$wang)

context_label <- function(g1, g2) {
  ifelse(g1 == 1 & g2 == 1, "Within Group 1",
         ifelse(g1 == 2 & g2 == 2, "Within Group 2",
                "Between Group 1 and Group 2"))
}

wang_pairs$Comparison_context_recomputed <- context_label(wang_pairs$group_i, wang_pairs$group_j)

# Molecular-affinity class summary
summary_table <- aggregate(
  pair_no ~ Comparison_context_recomputed + Molecular_affinity_class_recomputed,
  data = wang_pairs,
  FUN = length
)
names(summary_table) <- c("Comparison_context", "Molecular_affinity_class", "n")
summary_table$percentage <- ave(summary_table$n, summary_table$Comparison_context,
                                FUN = function(z) 100 * z / sum(z))
write.csv(summary_table, "Wang_molecular_affinity_class_summary_recomputed.csv", row.names = FALSE)

# ------------------------------
# 3. Wang relatedness matrix and dissimilarity matrix
# ------------------------------
ids <- ssr$Dataset_ID
rmat <- matrix(NA_real_, nrow = length(ids), ncol = length(ids),
               dimnames = list(ids, ids))
diag(rmat) <- 1.0

for (i in seq_len(nrow(wang_pairs))) {
  a <- wang_pairs$ind1_id[i]
  b <- wang_pairs$ind2_id[i]
  v <- wang_pairs$wang[i]
  rmat[a, b] <- v
  rmat[b, a] <- v
}

# Wang-derived dissimilarity: d_ij = 1 - r_xy.
# The diagonal is set to 0 for clustering.
dmat <- 1 - rmat
diag(dmat) <- 0

write.csv(rmat, "Wang_relatedness_matrix_reconstructed.csv")
write.csv(dmat, "Wang_derived_dissimilarity_matrix_reconstructed.csv")

# ------------------------------
# 4. UPGMA clustering
# ------------------------------
# The UPGMA tree is used as an exploratory representation of relative
# molecular-affinity patterns, not as a phylogeny or formal pedigree reconstruction.
tree_upgma <- ape::upgma(as.dist(dmat))

pdf("UPGMA_Wang_derived_dissimilarity.pdf", width = 11, height = 14)
plot(tree_upgma, cex = 0.55, main = "UPGMA based on Wang-derived dissimilarity")
dev.off()

# Optional Newick output
write.tree(tree_upgma, file = "UPGMA_Wang_derived_dissimilarity.newick")

# ------------------------------
# 5. Permutation-based assessment of mean relatedness
# ------------------------------
# The procedure preserves original group sizes and recomputes within-group mean relatedness.
# Empirical upper-tailed p-values are interpreted as supportive evidence, not high-resolution probabilities.

set.seed(123)
nperm <- 500

group_map <- setNames(ssr$Reference_group, ssr$Dataset_ID)
g1_ids <- ssr$Dataset_ID[ssr$Reference_group == 1]
g2_ids <- ssr$Dataset_ID[ssr$Reference_group == 2]
n_g1 <- length(g1_ids)
n_g2 <- length(g2_ids)

mean_within <- function(ids_subset, matrix_r) {
  vals <- matrix_r[ids_subset, ids_subset]
  vals <- vals[upper.tri(vals)]
  mean(vals, na.rm = TRUE)
}

obs_g1 <- mean_within(g1_ids, rmat)
obs_g2 <- mean_within(g2_ids, rmat)

perm_g1 <- numeric(nperm)
perm_g2 <- numeric(nperm)

for (b in seq_len(nperm)) {
  perm_ids <- sample(ids, length(ids), replace = FALSE)
  pg1 <- perm_ids[seq_len(n_g1)]
  pg2 <- perm_ids[(n_g1 + 1):(n_g1 + n_g2)]
  perm_g1[b] <- mean_within(pg1, rmat)
  perm_g2[b] <- mean_within(pg2, rmat)
}

p_g1 <- mean(perm_g1 >= obs_g1)
p_g2 <- mean(perm_g2 >= obs_g2)

perm_out <- data.frame(
  Group = c("Group 1", "Group 2"),
  Observed_mean_Wang_relatedness = c(obs_g1, obs_g2),
  Empirical_p_value_upper_tail = c(p_g1, p_g2),
  n_permutations = nperm
)

write.csv(perm_out, "Permutation_mean_relatedness_recomputed.csv", row.names = FALSE)

# ------------------------------
# 6. Session information
# ------------------------------
capture.output(sessionInfo(), file = "R_sessionInfo.txt")
