# Supplementary material for: A Five-Locus SSR Molecular-Affinity Framework Provides Redundancy Context for Previously Identified Elite-Relevant Lines in a ‘Morita II’-Derived Stevia rebaudiana Breeding Collection
Source: Int J Mol Sci. 2026 Jun 10;27(12):5277. doi: 10.3390/ijms27125277 (PMC13299656; doi:10.3390/ijms27125277)
Supplement: Supplementary file 1 [file ijms-27-05277-s001.zip › IJMS_Supplementary_Materials_Complete.xlsx]

## Sheet: README
Supplementary Materials package	Description
Manuscript	A Five-Locus SSR Molecular-Affinity Framework Provides Redundancy Context for Previously Identified Elite-Relevant Lines in a Morita II-Derived Stevia rebaudiana Breeding Collection
Primary dataset	Curated SSR matrix of 85 genotypes and five retained loci.
Primary estimator	Wang relatedness estimator; operational molecular-affinity classes: NR (rxy <= 0), IMA (0 < rxy <= 0.25), HMA (rxy > 0.25).
Important QA note	Manuscript count consistency completed. The manuscript and supplementary files consistently report Group 1 = 415 NR, 290 IMA and 780 HMA, using the operational thresholds rxy <= 0, 0 < rxy <= 0.25 and rxy > 0.25.
Workbook sheets	Workbook worksheets: Genotype_list; SSR_matrix; Marker_statistics; Allele_frequencies; Wang_pairwise; Wang_matrix; Wang_dissimilarity; Wang_summary; LynchLi_pairwise; LynchLi_summary; Permutation_support. Descriptive worksheet names are used so that the workbook does not duplicate the formal supplementary table labels used in the manuscript and in the supplementary summary document.

## Sheet: Genotype_list
No	Dataset_ID	Harmonised_label	Reference_group	Group_label	Loci_with_zero_or_missing	Data_source	Notes
1	L068	L068	1	Group 1	0	Stevia_85genotipos_5Loci_final (2)(7).xlsx
2	L031	L031	1	Group 1	0	Stevia_85genotipos_5Loci_final (2)(7).xlsx
3	L077	L077	1	Group 1	0	Stevia_85genotipos_5Loci_final (2)(7).xlsx
4	L088	L088	1	Group 1	0	Stevia_85genotipos_5Loci_final (2)(7).xlsx
5	L016	L016	1	Group 1	0	Stevia_85genotipos_5Loci_final (2)(7).xlsx
6	L024	L024	1	Group 1	0	Stevia_85genotipos_5Loci_final (2)(7).xlsx
7	L070	L070	1	Group 1	0	Stevia_85genotipos_5Loci_final (2)(7).xlsx
8	L105	L105	1	Group 1	0	Stevia_85genotipos_5Loci_final (2)(7).xlsx
9	L009	L009	1	Group 1	0	Stevia_85genotipos_5Loci_final (2)(7).xlsx
10	L071	L071	1	Group 1	0	Stevia_85genotipos_5Loci_final (2)(7).xlsx
11	L010	L010	1	Group 1	0	Stevia_85genotipos_5Loci_final (2)(7).xlsx
12	L018	L018	1	Group 1	0	Stevia_85genotipos_5Loci_final (2)(7).xlsx
13	L072	L072	1	Group 1	0	Stevia_85genotipos_5Loci_final (2)(7).xlsx
14	L056	L056	1	Group 1	0	Stevia_85genotipos_5Loci_final (2)(7).xlsx
15	L065	L065	1	Group 1	0	Stevia_85genotipos_5Loci_final (2)(7).xlsx
16	L097	L097	1	Group 1	0	Stevia_85genotipos_5Loci_final (2)(7).xlsx
17	L021	L021	1	Group 1	0	Stevia_85genotipos_5Loci_final (2)(7).xlsx
18	L048	L048	1	Group 1	0	Stevia_85genotipos_5Loci_final (2)(7).xlsx
19	L059	L059	1	Group 1	0	Stevia_85genotipos_5Loci_final (2)(7).xlsx
20	L075	L075	1	Group 1	0	Stevia_85genotipos_5Loci_final (2)(7).xlsx
21	L051	L051	1	Group 1	0	Stevia_85genotipos_5Loci_final (2)(7).xlsx
22	L054	L054	1	Group 1	0	Stevia_85genotipos_5Loci_final (2)(7).xlsx
23	L113	L113	1	Group 1	0	Stevia_85genotipos_5Loci_final (2)(7).xlsx
24	L064	L064	1	Group 1	0	Stevia_85genotipos_5Loci_final (2)(7).xlsx
25	L096	L096	1	Group 1	0	Stevia_85genotipos_5Loci_final (2)(7).xlsx
26	L074	L074	1	Group 1	0	Stevia_85genotipos_5Loci_final (2)(7).xlsx
27	L083	L083	1	Group 1	0	Stevia_85genotipos_5Loci_final (2)(7).xlsx
28	L020	L020	1	Group 1	0	Stevia_85genotipos_5Loci_final (2)(7).xlsx	Dataset identifier retained; harmonised manuscript label: L020.
29	L057	L057	1	Group 1	0	Stevia_85genotipos_5Loci_final (2)(7).xlsx
30	L102	L102	1	Group 1	0	Stevia_85genotipos_5Loci_final (2)(7).xlsx	Dataset identifier retained; harmonised manuscript label: L102.
31	L060	L060	1	Group 1	0	Stevia_85genotipos_5Loci_final (2)(7).xlsx
32	L025	L025	1	Group 1	0	Stevia_85genotipos_5Loci_final (2)(7).xlsx
33	L087	L087	1	Group 1	0	Stevia_85genotipos_5Loci_final (2)(7).xlsx
34	L037	L037	1	Group 1	0	Stevia_85genotipos_5Loci_final (2)(7).xlsx
35	L032	L032	1	Group 1	0	Stevia_85genotipos_5Loci_final (2)(7).xlsx
36	L092	L092	1	Group 1	0	Stevia_85genotipos_5Loci_final (2)(7).xlsx
37	L013	L013	1	Group 1	0	Stevia_85genotipos_5Loci_final (2)(7).xlsx
38	L030	L030	1	Group 1	0	Stevia_85genotipos_5Loci_final (2)(7).xlsx
39	L052	L052	1	Group 1	0	Stevia_85genotipos_5Loci_final (2)(7).xlsx
40	L062	L062	1	Group 1	0	Stevia_85genotipos_5Loci_final (2)(7).xlsx
41	L063	L063	1	Group 1	0	Stevia_85genotipos_5Loci_final (2)(7).xlsx
42	L026	L026	1	Group 1	0	Stevia_85genotipos_5Loci_final (2)(7).xlsx
43	L035	L035	1	Group 1	0	Stevia_85genotipos_5Loci_final (2)(7).xlsx
44	L094	L094	1	Group 1	0	Stevia_85genotipos_5Loci_final (2)(7).xlsx
45	L114	L114	1	Group 1	0	Stevia_85genotipos_5Loci_final (2)(7).xlsx
46	L027	L027	1	Group 1	0	Stevia_85genotipos_5Loci_final (2)(7).xlsx
47	L073	L073	1	Group 1	0	Stevia_85genotipos_5Loci_final (2)(7).xlsx
48	L012	L012	1	Group 1	0	Stevia_85genotipos_5Loci_final (2)(7).xlsx
49	L085	L085	1	Group 1	0	Stevia_85genotipos_5Loci_final (2)(7).xlsx
50	L079	L079	1	Group 1	0	Stevia_85genotipos_5Loci_final (2)(7).xlsx
51	L082	L082	1	Group 1	0	Stevia_85genotipos_5Loci_final (2)(7).xlsx
52	MORITAII	Morita II	1	Group 1	0	Stevia_85genotipos_5Loci_final (2)(7).xlsx	Commercial reference cultivar included as benchmark/control.
53	L036	L036	1	Group 1	1	Stevia_85genotipos_5Loci_final (2)(7).xlsx
54	L069	L069	1	Group 1	1	Stevia_85genotipos_5Loci_final (2)(7).xlsx
55	L040	L040	1	Group 1	2	Stevia_85genotipos_5Loci_final (2)(7).xlsx
56	L022	L022	2	Group 2	0	Stevia_85genotipos_5Loci_final (2)(7).xlsx
57	L089	L089	2	Group 2	0	Stevia_85genotipos_5Loci_final (2)(7).xlsx
58	L017	L017	2	Group 2	0	Stevia_85genotipos_5Loci_final (2)(7).xlsx
59	L034	L034	2	Group 2	0	Stevia_85genotipos_5Loci_final (2)(7).xlsx
60	L044	L044	2	Group 2	0	Stevia_85genotipos_5Loci_final (2)(7).xlsx
61	L045	L045	2	Group 2	0	Stevia_85genotipos_5Loci_final (2)(7).xlsx
62	L028	L028	2	Group 2	0	Stevia_85genotipos_5Loci_final (2)(7).xlsx
63	L076	L076	2	Group 2	0	Stevia_85genotipos_5Loci_final (2)(7).xlsx
64	L100	L100	2	Group 2	0	Stevia_85genotipos_5Loci_final (2)(7).xlsx
65	L008	L008	2	Group 2	0	Stevia_85genotipos_5Loci_final (2)(7).xlsx
66	L055	L055	2	Group 2	0	Stevia_85genotipos_5Loci_final (2)(7).xlsx
67	L041	L041	2	Group 2	0	Stevia_85genotipos_5Loci_final (2)(7).xlsx
68	L078	L078	2	Group 2	0	Stevia_85genotipos_5Loci_final (2)(7).xlsx
69	L046	L046	2	Group 2	0	Stevia_85genotipos_5Loci_final (2)(7).xlsx
70	L061	L061	2	Group 2	0	Stevia_85genotipos_5Loci_final (2)(7).xlsx
71	L049	L049	2	Group 2	0	Stevia_85genotipos_5Loci_final (2)(7).xlsx
72	L047	L047	2	Group 2	0	Stevia_85genotipos_5Loci_final (2)(7).xlsx
73	L011	L011	2	Group 2	0	Stevia_85genotipos_5Loci_final (2)(7).xlsx
74	L098	L098	2	Group 2	0	Stevia_85genotipos_5Loci_final (2)(7).xlsx
75	L039	L039	2	Group 2	0	Stevia_85genotipos_5Loci_final (2)(7).xlsx
76	L019	L019	2	Group 2	0	Stevia_85genotipos_5Loci_final (2)(7).xlsx
77	L038	L038	2	Group 2	0	Stevia_85genotipos_5Loci_final (2)(7).xlsx
78	L067	L067	2	Group 2	0	Stevia_85genotipos_5Loci_final (2)(7).xlsx
79	L081	L081	2	Group 2	0	Stevia_85genotipos_5Loci_final (2)(7).xlsx
80	L015	L015	2	Group 2	0	Stevia_85genotipos_5Loci_final (2)(7).xlsx
81	L066	L066	2	Group 2	0	Stevia_85genotipos_5Loci_final (2)(7).xlsx
82	L023	L023	2	Group 2	0	Stevia_85genotipos_5Loci_final (2)(7).xlsx
83	L003	L003	2	Group 2	0	Stevia_85genotipos_5Loci_final (2)(7).xlsx
84	L006	L006	2	Group 2	0	Stevia_85genotipos_5Loci_final (2)(7).xlsx
85	L014	L014	2	Group 2	1	Stevia_85genotipos_5Loci_final (2)(7).xlsx

## Sheet: SSR_matrix
Dataset_ID	Harmonised_label	Reference_group	Group_label	gi16949765_AL1	gi16949765_AL2	SUGMS28_AL1	SUGMS28_AL2	gi18465444_AL1	gi18465444_AL2	SUGMS43_AL1	SUGMS43_AL2	gi18465673_AL1	gi18465673_AL2	Loci_with_zero_or_missing
L068	L068	1	Group 1	186	186	206	206	374	377	205	205	236	284	0
L031	L031	1	Group 1	186	186	200	215	377	377	205	205	236	266	0
L077	L077	1	Group 1	186	186	206	212	377	377	201	205	236	266	0
L088	L088	1	Group 1	186	186	200	212	374	377	205	205	236	236	0
L016	L016	1	Group 1	186	186	200	206	374	377	205	205	236	266	0
L024	L024	1	Group 1	186	186	200	212	377	377	201	205	236	266	0
L070	L070	1	Group 1	186	186	206	212	374	377	205	205	236	284	0
L105	L105	1	Group 1	186	186	212	212	374	377	205	205	266	266	0
L009	L009	1	Group 1	186	186	206	206	374	377	205	205	266	266	0
L071	L071	1	Group 1	186	186	206	206	377	377	205	205	266	266	0
L010	L010	1	Group 1	186	186	206	212	374	377	205	205	236	266	0
L018	L018	1	Group 1	186	186	206	206	374	377	205	205	266	266	0
L072	L072	1	Group 1	186	186	206	215	377	377	205	205	236	266	0
L056	L056	1	Group 1	186	186	212	212	377	377	205	205	236	266	0
L065	L065	1	Group 1	186	186	206	212	377	377	205	205	266	266	0
L097	L097	1	Group 1	186	186	206	212	374	377	205	205	236	266	0
L021	L021	1	Group 1	186	186	194	206	377	398	205	205	236	266	0
L048	L048	1	Group 1	186	186	212	215	374	377	205	205	266	266	0
L059	L059	1	Group 1	186	186	200	212	377	377	201	205	236	266	0
L075	L075	1	Group 1	186	186	206	215	374	377	205	205	266	266	0
L051	L051	1	Group 1	186	186	206	212	377	377	205	205	170	236	0
L054	L054	1	Group 1	186	186	206	212	374	377	205	205	170	236	0
L113	L113	1	Group 1	186	186	206	212	374	377	201	205	170	236	0
L064	L064	1	Group 1	186	186	206	212	374	377	205	205	170	236	0
L096	L096	1	Group 1	186	186	206	212	374	377	205	205	170	236	0
L074	L074	1	Group 1	186	186	206	212	377	377	205	205	170	236	0
L083	L083	1	Group 1	186	186	194	212	377	377	205	205	170	236	0
L020	L020	1	Group 1	186	186	212	212	377	398	205	205	266	266	0
L057	L057	1	Group 1	186	186	212	212	374	377	205	205	236	266	0
L102	L102	1	Group 1	186	186	200	212	377	377	201	205	236	266	0
L060	L060	1	Group 1	186	186	206	212	374	377	205	205	170	236	0
L025	L025	1	Group 1	186	186	206	212	377	377	205	205	170	170	0
L087	L087	1	Group 1	186	186	206	215	374	377	205	205	170	236	0
L037	L037	1	Group 1	99	186	212	212	374	377	205	205	170	170	0
L032	L032	1	Group 1	186	186	206	212	377	377	205	205	170	170	0
L092	L092	1	Group 1	186	186	206	215	377	377	205	205	182	266	0
L013	L013	1	Group 1	186	186	206	212	374	377	201	205	170	236	0
L030	L030	1	Group 1	186	186	206	206	377	398	205	205	170	236	0
L052	L052	1	Group 1	186	186	206	215	377	398	205	205	170	266	0
L062	L062	1	Group 1	186	186	206	206	377	377	205	205	170	236	0
L063	L063	1	Group 1	186	186	212	215	377	377	201	205	170	266	0
L026	L026	1	Group 1	186	186	206	212	374	377	205	205	170	182	0
L035	L035	1	Group 1	186	186	206	215	374	398	205	205	170	236	0
L094	L094	1	Group 1	186	186	206	212	377	377	201	205	170	236	0
L114	L114	1	Group 1	186	186	200	212	374	377	205	205	170	170	0
L027	L027	1	Group 1	186	186	206	212	377	377	205	205	170	206	0
L073	L073	1	Group 1	186	186	212	215	377	398	205	205	170	236	0
L012	L012	1	Group 1	186	186	206	212	377	398	205	205	170	266	0
L085	L085	1	Group 1	186	186	206	215	374	377	205	205	170	170	0
L079	L079	1	Group 1	186	186	212	215	329	377	205	205	170	170	0
L082	L082	1	Group 1	186	186	212	215	374	377	205	205	170	206	0
MORITAII	Morita II	1	Group 1	186	186	206	212	377	398	201	201	170	236	0
L036	L036	1	Group 1	186	186	212	215	0	0	205	205	170	170	1
L069	L069	1	Group 1	186	186	206	206	377	377	205	205	0	0	1
L040	L040	1	Group 1	186	186	206	212	0	0	205	205	0	0	2
L022	L022	2	Group 2	186	186	191	194	377	377	205	205	266	266	0
L089	L089	2	Group 2	186	186	206	215	377	377	205	205	236	356	0
L017	L017	2	Group 2	186	186	206	377	377	398	205	205	266	266	0
L034	L034	2	Group 2	186	186	191	206	377	377	201	205	266	266	0
L044	L044	2	Group 2	186	186	206	377	377	377	201	201	266	266	0
L045	L045	2	Group 2	186	186	200	209	377	377	205	205	236	266	0
L028	L028	2	Group 2	186	186	212	245	380	383	205	205	236	266	0
L076	L076	2	Group 2	186	186	212	212	374	377	205	205	233	233	0
L100	L100	2	Group 2	186	186	203	215	377	377	205	205	233	233	0
L008	L008	2	Group 2	186	186	206	212	374	377	205	205	233	233	0
L055	L055	2	Group 2	186	186	206	206	377	377	205	205	233	233	0
L041	L041	2	Group 2	186	186	200	212	374	398	205	205	233	233	0
L078	L078	2	Group 2	186	186	200	212	374	377	101	205	233	233	0
L046	L046	2	Group 2	186	186	194	212	377	377	205	205	233	233	0
L061	L061	2	Group 2	186	186	212	212	377	398	209	209	203	203	0
L049	L049	2	Group 2	186	186	212	212	374	377	205	205	107	233	0
L047	L047	2	Group 2	186	186	206	215	377	377	205	205	107	233	0
L011	L011	2	Group 2	186	186	212	212	374	398	205	205	107	233	0
L098	L098	2	Group 2	186	189	212	239	377	377	205	205	149	170	0
L039	L039	2	Group 2	186	186	206	212	377	398	201	201	119	236	0
L019	L019	2	Group 2	186	186	215	239	377	377	205	205	182	266	0
L038	L038	2	Group 2	186	186	209	215	377	377	205	205	173	272	0
L067	L067	2	Group 2	186	189	206	206	377	377	205	205	149	170	0
L081	L081	2	Group 2	186	186	200	206	377	377	205	205	101	233	0
L015	L015	2	Group 2	186	186	206	212	377	377	205	205	122	122	0
L066	L066	2	Group 2	186	186	191	206	122	377	205	205	233	233	0
L023	L023	2	Group 2	186	186	191	194	191	377	201	205	236	236	0
L003	L003	2	Group 2	186	186	212	212	176	176	205	205	266	266	0
L006	L006	2	Group 2	186	186	200	212	185	377	201	205	233	233	0
L014	L014	2	Group 2	186	186	191	245	308	380	201	201	0	0	1

## Sheet: Marker_statistics
Locus	Allele column 1	Allele column 2	Valid genotypes (n)	Missing/zero genotypes (n)	Number of alleles	Allele size range (bp)	Observed alleles	Ho	He	PIC	Interpretative note
gi16949765	gi16949765_AL #1	gi16949765_AL #2	85	0	3	99–189	99, 186, 189	0.0353	0.0348	0.0345	Computed from the curated 85-genotype matrix; zeros were treated as missing.
SUGMS28	SUGMS28_AL#1	SUGMS28_AL#2	85	0	11	191–377	191, 194, 200, 203, 206, 209, 212, 215, 239, 245, 377	0.7765	0.7308	0.6897	Computed from the curated 85-genotype matrix; zeros were treated as missing.
gi18465444	gi18465444_AL #1	gi18465444_AL #2	83	2	11	122–398	122, 176, 185, 191, 308, 329, 374, 377, 380, 383, 398	0.5663	0.5033	0.465	Computed from the curated 85-genotype matrix; zeros were treated as missing.
SUGMS43	SUGMS43 AL #1	SUGMS43 AL #2	85	0	4	101–209	101, 201, 205, 209	0.1412	0.2294	0.2102	Computed from the curated 85-genotype matrix; zeros were treated as missing.
gi18465673	gi18465673 AL #1	gi18465673 AL #2	82	3	16	101–356	101, 107, 119, 122, 149, 170, 173, 182, 203, 206, 233, 236, 266, 272, 284, 356	0.5976	0.7977	0.7686	Computed from the curated 85-genotype matrix; zeros were treated as missing.

## Sheet: Allele_frequencies
Locus	Allele	Allele count	Allele frequency
gi16949765	99	1	0.005882
gi16949765	186	167	0.982353
gi16949765	189	2	0.011765
SUGMS28	191	5	0.029412
SUGMS28	194	5	0.029412
SUGMS28	200	12	0.070588
SUGMS28	203	1	0.005882
SUGMS28	206	58	0.341176
SUGMS28	209	2	0.011765
SUGMS28	212	62	0.364706
SUGMS28	215	19	0.111765
SUGMS28	239	2	0.011765
SUGMS28	245	2	0.011765
SUGMS28	377	2	0.011765
gi18465444	122	1	0.006024
gi18465444	176	2	0.012048
gi18465444	185	1	0.006024
gi18465444	191	1	0.006024
gi18465444	308	1	0.006024
gi18465444	329	1	0.006024
gi18465444	374	31	0.186747
gi18465444	377	112	0.674699
gi18465444	380	2	0.012048
gi18465444	383	1	0.006024
gi18465444	398	13	0.078313
SUGMS43	101	1	0.005882
SUGMS43	201	19	0.111765
SUGMS43	205	148	0.870588
SUGMS43	209	2	0.011765
gi18465673	101	1	0.006098
gi18465673	107	3	0.018293
gi18465673	119	1	0.006098
gi18465673	122	2	0.012195
gi18465673	149	2	0.012195
gi18465673	170	38	0.231707
gi18465673	173	1	0.006098
gi18465673	182	3	0.018293
gi18465673	203	2	0.012195
gi18465673	206	2	0.012195
gi18465673	233	22	0.134146
gi18465673	236	38	0.231707
gi18465673	266	45	0.27439
gi18465673	272	1	0.006098
gi18465673	284	2	0.012195
gi18465673	356	1	0.006098

## Sheet: Wang_pairwise
pair_no	group_i	ind1_id	ind1_label	group_j	ind2_id	ind2_label	wang	Molecular_affinity_class	Comparison_context	wang_derived_dissimilarity
1	1	L068	L068	1	L031	L031	-0.0444	NR	Within Group 1	1.0444
2	1	L068	L068	1	L077	L077	0.2201	IMA	Within Group 1	0.7799
3	1	L068	L068	1	L088	L088	0.1043	IMA	Within Group 1	0.8957
4	1	L068	L068	1	L016	L016	0.4869	HMA	Within Group 1	0.5131
5	1	L068	L068	1	L024	L024	-0.1607	NR	Within Group 1	1.1607
6	1	L068	L068	1	L070	L070	0.7719	HMA	Within Group 1	0.2281
7	1	L068	L068	1	L105	L105	-0.3746	NR	Within Group 1	1.3746
8	1	L068	L068	1	L009	L009	0.2343	IMA	Within Group 1	0.7657
9	1	L068	L068	1	L071	L071	0.0838	IMA	Within Group 1	0.9162
10	1	L068	L068	1	L010	L010	0.4869	HMA	Within Group 1	0.5131
11	1	L068	L068	1	L018	L018	0.2343	IMA	Within Group 1	0.7657
12	1	L068	L068	1	L072	L072	0.3363	HMA	Within Group 1	0.6637
13	1	L068	L068	1	L056	L056	-0.0444	NR	Within Group 1	1.0444
14	1	L068	L068	1	L065	L065	-0.1443	NR	Within Group 1	1.1443
15	1	L068	L068	1	L097	L097	0.4869	HMA	Within Group 1	0.5131
16	1	L068	L068	1	L021	L021	0.3373	HMA	Within Group 1	0.6627
17	1	L068	L068	1	L048	L048	-0.3746	NR	Within Group 1	1.3746
18	1	L068	L068	1	L059	L059	-0.1607	NR	Within Group 1	1.1607
19	1	L068	L068	1	L075	L075	0.0062	IMA	Within Group 1	0.9938
20	1	L068	L068	1	L051	L051	0.3363	HMA	Within Group 1	0.6637
21	1	L068	L068	1	L054	L054	0.4869	HMA	Within Group 1	0.5131
22	1	L068	L068	1	L113	L113	0.3707	HMA	Within Group 1	0.6293
23	1	L068	L068	1	L064	L064	0.4869	HMA	Within Group 1	0.5131
24	1	L068	L068	1	L096	L096	0.4869	HMA	Within Group 1	0.5131
25	1	L068	L068	1	L074	L074	0.3363	HMA	Within Group 1	0.6637
26	1	L068	L068	1	L083	L083	-0.0444	NR	Within Group 1	1.0444
27	1	L068	L068	1	L020	L020	-0.5242	NR	Within Group 1	1.5242
28	1	L068	L068	1	L057	L057	0.1061	IMA	Within Group 1	0.8939
29	1	L068	L068	1	L102	L102	-0.1607	NR	Within Group 1	1.1607
30	1	L068	L068	1	L060	L060	0.4869	HMA	Within Group 1	0.5131
31	1	L068	L068	1	L025	L025	-0.1443	NR	Within Group 1	1.1443
32	1	L068	L068	1	L087	L087	0.4869	HMA	Within Group 1	0.5131
33	1	L068	L068	1	L037	L037	-0.4787	NR	Within Group 1	1.4787
34	1	L068	L068	1	L032	L032	-0.1443	NR	Within Group 1	1.1443
35	1	L068	L068	1	L092	L092	-0.1443	NR	Within Group 1	1.1443
36	1	L068	L068	1	L013	L013	0.3707	HMA	Within Group 1	0.6293
37	1	L068	L068	1	L030	L030	0.5654	HMA	Within Group 1	0.4346
38	1	L068	L068	1	L052	L052	-0.1434	NR	Within Group 1	1.1434
39	1	L068	L068	1	L062	L062	0.5644	HMA	Within Group 1	0.4356
40	1	L068	L068	1	L063	L063	-0.6413	NR	Within Group 1	1.6413
41	1	L068	L068	1	L026	L026	0.0062	IMA	Within Group 1	0.9938
42	1	L068	L068	1	L035	L035	0.3373	HMA	Within Group 1	0.6627
43	1	L068	L068	1	L094	L094	0.2201	IMA	Within Group 1	0.7799
44	1	L068	L068	1	L114	L114	-0.3746	NR	Within Group 1	1.3746
45	1	L068	L068	1	L027	L027	-0.1443	NR	Within Group 1	1.1443
46	1	L068	L068	1	L073	L073	-0.0435	NR	Within Group 1	1.0435
47	1	L068	L068	1	L012	L012	-0.1434	NR	Within Group 1	1.1434
48	1	L068	L068	1	L085	L085	0.0062	IMA	Within Group 1	0.9938
49	1	L068	L068	1	L079	L079	-0.5242	NR	Within Group 1	1.5242
50	1	L068	L068	1	L082	L082	-0.3746	NR	Within Group 1	1.3746
51	1	L068	L068	1	MORITAII	Morita II	0.027	IMA	Within Group 1	0.973
52	1	L068	L068	1	L036	L036	-0.5891	NR	Within Group 1	1.5891
53	1	L068	L068	1	L069	L069	0.7072	HMA	Within Group 1	0.2928
54	1	L068	L068	1	L040	L040	0.3965	HMA	Within Group 1	0.6035
55	1	L068	L068	2	L022	L022	-0.5251	NR	Between Group 1 and Group 2	1.5251
56	1	L068	L068	2	L089	L089	0.3363	HMA	Between Group 1 and Group 2	0.6637
57	1	L068	L068	2	L017	L017	-0.1434	NR	Between Group 1 and Group 2	1.1434
58	1	L068	L068	2	L034	L034	-0.2606	NR	Between Group 1 and Group 2	1.2606
59	1	L068	L068	2	L044	L044	-0.4546	NR	Between Group 1 and Group 2	1.4546
60	1	L068	L068	2	L045	L045	-0.0444	NR	Between Group 1 and Group 2	1.0444
61	1	L068	L068	2	L028	L028	-0.2958	NR	Between Group 1 and Group 2	1.2958
62	1	L068	L068	2	L076	L076	-0.3746	NR	Between Group 1 and Group 2	1.3746
63	1	L068	L068	2	L100	L100	-0.5251	NR	Between Group 1 and Group 2	1.5251
64	1	L068	L068	2	L008	L008	0.0062	IMA	Between Group 1 and Group 2	0.9938
65	1	L068	L068	2	L055	L055	0.0838	IMA	Between Group 1 and Group 2	0.9162
66	1	L068	L068	2	L041	L041	-0.5242	NR	Between Group 1 and Group 2	1.5242
67	1	L068	L068	2	L078	L078	-0.4908	NR	Between Group 1 and Group 2	1.4908
68	1	L068	L068	2	L046	L046	-0.5251	NR	Between Group 1 and Group 2	1.5251
69	1	L068	L068	2	L061	L061	-0.8344	NR	Between Group 1 and Group 2	1.8344
70	1	L068	L068	2	L049	L049	-0.3746	NR	Between Group 1 and Group 2	1.3746
71	1	L068	L068	2	L047	L047	-0.1443	NR	Between Group 1 and Group 2	1.1443
72	1	L068	L068	2	L011	L011	-0.5242	NR	Between Group 1 and Group 2	1.5242
73	1	L068	L068	2	L098	L098	-0.6292	NR	Between Group 1 and Group 2	1.6292
74	1	L068	L068	2	L039	L039	0.027	IMA	Between Group 1 and Group 2	0.973
75	1	L068	L068	2	L019	L019	-0.5251	NR	Between Group 1 and Group 2	1.5251
76	1	L068	L068	2	L038	L038	-0.5251	NR	Between Group 1 and Group 2	1.5251
77	1	L068	L068	2	L067	L067	-0.0203	NR	Between Group 1 and Group 2	1.0203
78	1	L068	L068	2	L081	L081	-0.1443	NR	Between Group 1 and Group 2	1.1443
79	1	L068	L068	2	L015	L015	-0.1443	NR	Between Group 1 and Group 2	1.1443
80	1	L068	L068	2	L066	L066	-0.1434	NR	Between Group 1 and Group 2	1.1434
81	1	L068	L068	2	L023	L023	-0.1615	NR	Between Group 1 and Group 2	1.1615
82	1	L068	L068	2	L003	L003	-0.7764	NR	Between Group 1 and Group 2	1.7764
83	1	L068	L068	2	L006	L006	-0.6404	NR	Between Group 1 and Group 2	1.6404
84	1	L068	L068	2	L014	L014	-1.5648	NR	Between Group 1 and Group 2	2.5648
85	1	L031	L031	1	L077	L077	0.2749	HMA	Within Group 1	0.7251
86	1	L031	L031	1	L088	L088	0.336	HMA	Within Group 1	0.664
87	1	L031	L031	1	L016	L016	0.6228	HMA	Within Group 1	0.3772
88	1	L031	L031	1	L024	L024	0.6571	HMA	Within Group 1	0.3429
89	1	L031	L031	1	L070	L070	-0.0444	NR	Within Group 1	1.0444
90	1	L031	L031	1	L105	L105	-0.0463	NR	Within Group 1	1.0463
91	1	L031	L031	1	L009	L009	-0.0463	NR	Within Group 1	1.0463
92	1	L031	L031	1	L071	L071	0.1043	IMA	Within Group 1	0.8957
93	1	L031	L031	1	L010	L010	0.2406	IMA	Within Group 1	0.7594
94	1	L031	L031	1	L018	L018	-0.0463	NR	Within Group 1	1.0463
95	1	L031	L031	1	L072	L072	0.7734	HMA	Within Group 1	0.2266
96	1	L031	L031	1	L056	L056	0.3911	HMA	Within Group 1	0.6089
97	1	L031	L031	1	L065	L065	0.1043	IMA	Within Group 1	0.8957
98	1	L031	L031	1	L097	L097	0.2406	IMA	Within Group 1	0.7594
99	1	L031	L031	1	L021	L021	0.2406	IMA	Within Group 1	0.7594
100	1	L031	L031	1	L048	L048	0.336	HMA	Within Group 1	0.664
101	1	L031	L031	1	L059	L059	0.6571	HMA	Within Group 1	0.3429
102	1	L031	L031	1	L075	L075	0.336	HMA	Within Group 1	0.664
103	1	L031	L031	1	L051	L051	0.1061	IMA	Within Group 1	0.8939
104	1	L031	L031	1	L054	L054	-0.0444	NR	Within Group 1	1.0444
105	1	L031	L031	1	L113	L113	-0.1607	NR	Within Group 1	1.1607
106	1	L031	L031	1	L064	L064	-0.0444	NR	Within Group 1	1.0444
107	1	L031	L031	1	L096	L096	-0.0444	NR	Within Group 1	1.0444
108	1	L031	L031	1	L074	L074	0.1061	IMA	Within Group 1	0.8939
109	1	L031	L031	1	L083	L083	0.1061	IMA	Within Group 1	0.8939
110	1	L031	L031	1	L020	L020	-0.0463	NR	Within Group 1	1.0463
111	1	L031	L031	1	L057	L057	0.2406	IMA	Within Group 1	0.7594
112	1	L031	L031	1	L102	L102	0.6571	HMA	Within Group 1	0.3429
113	1	L031	L031	1	L060	L060	-0.0444	NR	Within Group 1	1.0444
114	1	L031	L031	1	L025	L025	-0.3746	NR	Within Group 1	1.3746
115	1	L031	L031	1	L087	L087	0.3378	HMA	Within Group 1	0.6622
116	1	L031	L031	1	L037	L037	-0.6292	NR	Within Group 1	1.6292
117	1	L031	L031	1	L032	L032	-0.3746	NR	Within Group 1	1.3746
118	1	L031	L031	1	L092	L092	0.4883	HMA	Within Group 1	0.5117
119	1	L031	L031	1	L013	L013	-0.1607	NR	Within Group 1	1.1607
120	1	L031	L031	1	L030	L030	-0.0444	NR	Within Group 1	1.0444
121	1	L031	L031	1	L052	L052	0.3378	HMA	Within Group 1	0.6622
122	1	L031	L031	1	L062	L062	0.1061	IMA	Within Group 1	0.8939
123	1	L031	L031	1	L063	L063	0.3721	HMA	Within Group 1	0.6279
124	1	L031	L031	1	L026	L026	-0.5251	NR	Within Group 1	1.5251
125	1	L031	L031	1	L035	L035	0.0864	IMA	Within Group 1	0.9136
126	1	L031	L031	1	L094	L094	-0.0101	NR	Within Group 1	1.0101
127	1	L031	L031	1	L114	L114	-0.1429	NR	Within Group 1	1.1429
128	1	L031	L031	1	L027	L027	-0.3746	NR	Within Group 1	1.3746
129	1	L031	L031	1	L073	L073	0.3378	HMA	Within Group 1	0.6622
130	1	L031	L031	1	L012	L012	-0.0444	NR	Within Group 1	1.0444
131	1	L031	L031	1	L085	L085	-0.1429	NR	Within Group 1	1.1429
132	1	L031	L031	1	L079	L079	-0.1429	NR	Within Group 1	1.1429
133	1	L031	L031	1	L082	L082	-0.1429	NR	Within Group 1	1.1429
134	1	L031	L031	1	MORITAII	Morita II	-0.3547	NR	Within Group 1	1.3547
135	1	L031	L031	1	L036	L036	-0.1706	NR	Within Group 1	1.1706
136	1	L031	L031	1	L069	L069	-0.1821	NR	Within Group 1	1.1821
137	1	L031	L031	1	L040	L040	-0.5971	NR	Within Group 1	1.5971
138	1	L031	L031	2	L022	L022	0.1043	IMA	Between Group 1 and Group 2	0.8957
139	1	L031	L031	2	L089	L089	0.4883	HMA	Between Group 1 and Group 2	0.5117
140	1	L031	L031	2	L017	L017	-0.0463	NR	Between Group 1 and Group 2	1.0463
141	1	L031	L031	2	L034	L034	-0.0119	NR	Between Group 1 and Group 2	1.0119
142	1	L031	L031	2	L044	L044	-0.206	NR	Between Group 1 and Group 2	1.206
143	1	L031	L031	2	L045	L045	0.7734	HMA	Between Group 1 and Group 2	0.2266
144	1	L031	L031	2	L028	L028	-0.0107	NR	Between Group 1 and Group 2	1.0107
145	1	L031	L031	2	L076	L076	-0.5251	NR	Between Group 1 and Group 2	1.5251
146	1	L031	L031	2	L100	L100	0.0077	IMA	Between Group 1 and Group 2	0.9923
147	1	L031	L031	2	L008	L008	-0.5251	NR	Between Group 1 and Group 2	1.5251
148	1	L031	L031	2	L055	L055	-0.3746	NR	Between Group 1 and Group 2	1.3746
149	1	L031	L031	2	L041	L041	-0.3942	NR	Between Group 1 and Group 2	1.3942
150	1	L031	L031	2	L078	L078	-0.2591	NR	Between Group 1 and Group 2	1.2591
151	1	L031	L031	2	L046	L046	-0.3746	NR	Between Group 1 and Group 2	1.3746
152	1	L031	L031	2	L061	L061	-0.8354	NR	Between Group 1 and Group 2	1.8354
153	1	L031	L031	2	L049	L049	-0.5251	NR	Between Group 1 and Group 2	1.5251
154	1	L031	L031	2	L047	L047	0.0077	IMA	Between Group 1 and Group 2	0.9923
155	1	L031	L031	2	L011	L011	-0.7764	NR	Between Group 1 and Group 2	1.7764
156	1	L031	L031	2	L098	L098	-0.4787	NR	Between Group 1 and Group 2	1.4787
157	1	L031	L031	2	L039	L039	-0.3547	NR	Between Group 1 and Group 2	1.3547
158	1	L031	L031	2	L019	L019	0.4883	HMA	Between Group 1 and Group 2	0.5117
159	1	L031	L031	2	L038	L038	0.0077	IMA	Between Group 1 and Group 2	0.9923
160	1	L031	L031	2	L067	L067	-0.4787	NR	Between Group 1 and Group 2	1.4787
161	1	L031	L031	2	L081	L081	0.0077	IMA	Between Group 1 and Group 2	0.9923
162	1	L031	L031	2	L015	L015	-0.3746	NR	Between Group 1 and Group 2	1.3746
163	1	L031	L031	2	L066	L066	-0.5251	NR	Between Group 1 and Group 2	1.5251
164	1	L031	L031	2	L023	L023	-0.1625	NR	Between Group 1 and Group 2	1.1625
165	1	L031	L031	2	L003	L003	-0.2976	NR	Between Group 1 and Group 2	1.2976
166	1	L031	L031	2	L006	L006	-0.2591	NR	Between Group 1 and Group 2	1.2591
167	1	L031	L031	2	L014	L014	-1.5648	NR	Between Group 1 and Group 2	2.5648
168	1	L077	L077	1	L088	L088	0.2197	IMA	Within Group 1	0.7803
169	1	L077	L077	1	L016	L016	0.5066	HMA	Within Group 1	0.4934
170	1	L077	L077	1	L024	L024	0.7734	HMA	Within Group 1	0.2266
171	1	L077	L077	1	L070	L070	0.4482	HMA	Within Group 1	0.5518
172	1	L077	L077	1	L105	L105	0.2183	IMA	Within Group 1	0.7817
173	1	L077	L077	1	L009	L009	0.2183	IMA	Within Group 1	0.7817
174	1	L077	L077	1	L071	L071	0.3688	HMA	Within Group 1	0.6312
175	1	L077	L077	1	L010	L010	0.7332	HMA	Within Group 1	0.2668
176	1	L077	L077	1	L018	L018	0.2183	IMA	Within Group 1	0.7817
177	1	L077	L077	1	L072	L072	0.6571	HMA	Within Group 1	0.3429
178	1	L077	L077	1	L056	L056	0.6557	HMA	Within Group 1	0.3443
179	1	L077	L077	1	L065	L065	0.5969	HMA	Within Group 1	0.4031
180	1	L077	L077	1	L097	L097	0.7332	HMA	Within Group 1	0.2668
181	1	L077	L077	1	L021	L021	0.5066	HMA	Within Group 1	0.4934
182	1	L077	L077	1	L048	L048	0.2197	IMA	Within Group 1	0.7803
183	1	L077	L077	1	L059	L059	0.7734	HMA	Within Group 1	0.2266
184	1	L077	L077	1	L075	L075	0.2197	IMA	Within Group 1	0.7803
185	1	L077	L077	1	L051	L051	0.5987	HMA	Within Group 1	0.4013
186	1	L077	L077	1	L054	L054	0.4482	HMA	Within Group 1	0.5518
187	1	L077	L077	1	L113	L113	0.5644	HMA	Within Group 1	0.4356
188	1	L077	L077	1	L064	L064	0.4482	HMA	Within Group 1	0.5518
189	1	L077	L077	1	L096	L096	0.4482	HMA	Within Group 1	0.5518
190	1	L077	L077	1	L074	L074	0.5987	HMA	Within Group 1	0.4013
191	1	L077	L077	1	L083	L083	0.3721	HMA	Within Group 1	0.6279
192	1	L077	L077	1	L020	L020	0.2183	IMA	Within Group 1	0.7817
193	1	L077	L077	1	L057	L057	0.5051	HMA	Within Group 1	0.4949
194	1	L077	L077	1	L102	L102	0.7734	HMA	Within Group 1	0.2266
195	1	L077	L077	1	L060	L060	0.4482	HMA	Within Group 1	0.5518
196	1	L077	L077	1	L025	L025	0.1181	IMA	Within Group 1	0.8819
197	1	L077	L077	1	L087	L087	0.2216	IMA	Within Group 1	0.7784
198	1	L077	L077	1	L037	L037	-0.3647	NR	Within Group 1	1.3647
199	1	L077	L077	1	L032	L032	0.1181	IMA	Within Group 1	0.8819
200	1	L077	L077	1	L092	L092	0.3721	HMA	Within Group 1	0.6279
201	1	L077	L077	1	L013	L013	0.5644	HMA	Within Group 1	0.4356
202	1	L077	L077	1	L030	L030	0.2201	IMA	Within Group 1	0.7799
203	1	L077	L077	1	L052	L052	0.2216	IMA	Within Group 1	0.7784
204	1	L077	L077	1	L062	L062	0.3707	HMA	Within Group 1	0.6293
205	1	L077	L077	1	L063	L063	0.4883	HMA	Within Group 1	0.5117
206	1	L077	L077	1	L026	L026	-0.0325	NR	Within Group 1	1.0325
207	1	L077	L077	1	L035	L035	-0.0298	NR	Within Group 1	1.0298
208	1	L077	L077	1	L094	L094	0.715	HMA	Within Group 1	0.285
209	1	L077	L077	1	L114	L114	-0.2591	NR	Within Group 1	1.2591
210	1	L077	L077	1	L027	L027	0.1181	IMA	Within Group 1	0.8819
211	1	L077	L077	1	L073	L073	0.2216	IMA	Within Group 1	0.7784
212	1	L077	L077	1	L012	L012	0.4482	HMA	Within Group 1	0.5518
213	1	L077	L077	1	L085	L085	-0.2591	NR	Within Group 1	1.2591
214	1	L077	L077	1	L079	L079	-0.2591	NR	Within Group 1	1.2591
215	1	L077	L077	1	L082	L082	-0.2591	NR	Within Group 1	1.2591
216	1	L077	L077	1	MORITAII	Morita II	0.4482	HMA	Within Group 1	0.5518
217	1	L077	L077	1	L036	L036	-0.2969	NR	Within Group 1	1.2969
218	1	L077	L077	1	L069	L069	0.3302	HMA	Within Group 1	0.6698
219	1	L077	L077	1	L040	L040	0.6925	HMA	Within Group 1	0.3075
220	1	L077	L077	2	L022	L022	-0.0119	NR	Between Group 1 and Group 2	1.0119
221	1	L077	L077	2	L089	L089	0.3721	HMA	Between Group 1 and Group 2	0.6279
222	1	L077	L077	2	L017	L017	0.2197	IMA	Between Group 1 and Group 2	0.7803
223	1	L077	L077	2	L034	L034	0.4865	HMA	Between Group 1 and Group 2	0.5135
224	1	L077	L077	2	L044	L044	0.3703	HMA	Between Group 1 and Group 2	0.6297
225	1	L077	L077	2	L045	L045	0.2749	HMA	Between Group 1 and Group 2	0.7251
226	1	L077	L077	2	L028	L028	0.2553	HMA	Between Group 1 and Group 2	0.7447
227	1	L077	L077	2	L076	L076	-0.2606	NR	Between Group 1 and Group 2	1.2606
228	1	L077	L077	2	L100	L100	-0.4908	NR	Between Group 1 and Group 2	1.4908
229	1	L077	L077	2	L008	L008	-0.0325	NR	Between Group 1 and Group 2	1.0325
230	1	L077	L077	2	L055	L055	-0.11	NR	Between Group 1 and Group 2	1.11
231	1	L077	L077	2	L041	L041	-0.5104	NR	Between Group 1 and Group 2	1.5104
232	1	L077	L077	2	L078	L078	-0.2584	NR	Between Group 1 and Group 2	1.2584
233	1	L077	L077	2	L046	L046	-0.1086	NR	Between Group 1 and Group 2	1.1086
234	1	L077	L077	2	L061	L061	-0.4546	NR	Between Group 1 and Group 2	1.4546
235	1	L077	L077	2	L049	L049	-0.2606	NR	Between Group 1 and Group 2	1.2606
236	1	L077	L077	2	L047	L047	-0.1086	NR	Between Group 1 and Group 2	1.1086
237	1	L077	L077	2	L011	L011	-0.5119	NR	Between Group 1 and Group 2	1.5119
238	1	L077	L077	2	L098	L098	-0.2127	NR	Between Group 1 and Group 2	1.2127
239	1	L077	L077	2	L039	L039	0.4482	HMA	Between Group 1 and Group 2	0.5518
240	1	L077	L077	2	L019	L019	-0.0101	NR	Between Group 1 and Group 2	1.0101
241	1	L077	L077	2	L038	L038	-0.4908	NR	Between Group 1 and Group 2	1.4908
242	1	L077	L077	2	L067	L067	-0.2141	NR	Between Group 1 and Group 2	1.2141
243	1	L077	L077	2	L081	L081	-0.1086	NR	Between Group 1 and Group 2	1.1086
244	1	L077	L077	2	L015	L015	0.1181	IMA	Between Group 1 and Group 2	0.8819
245	1	L077	L077	2	L066	L066	-0.2591	NR	Between Group 1 and Group 2	1.2591
246	1	L077	L077	2	L023	L023	-0.0463	NR	Between Group 1 and Group 2	1.0463
247	1	L077	L077	2	L003	L003	-0.033	NR	Between Group 1 and Group 2	1.033
248	1	L077	L077	2	L006	L006	-0.1429	NR	Between Group 1 and Group 2	1.1429
249	1	L077	L077	2	L014	L014	-1.1885	NR	Between Group 1 and Group 2	2.1885
250	1	L088	L088	1	L016	L016	0.4865	HMA	Within Group 1	0.5135
251	1	L088	L088	1	L024	L024	0.4464	HMA	Within Group 1	0.5536
252	1	L088	L088	1	L070	L070	0.4865	HMA	Within Group 1	0.5135
253	1	L088	L088	1	L105	L105	0.0062	IMA	Within Group 1	0.9938
254	1	L088	L088	1	L009	L009	-0.3746	NR	Within Group 1	1.3746
255	1	L088	L088	1	L071	L071	-0.5251	NR	Within Group 1	1.5251
256	1	L088	L088	1	L010	L010	0.4865	HMA	Within Group 1	0.5135
257	1	L088	L088	1	L018	L018	-0.3746	NR	Within Group 1	1.3746
258	1	L088	L088	1	L072	L072	-0.0463	NR	Within Group 1	1.0463
259	1	L088	L088	1	L056	L056	0.3345	HMA	Within Group 1	0.6655
260	1	L088	L088	1	L065	L065	-0.1429	NR	Within Group 1	1.1429
261	1	L088	L088	1	L097	L097	0.4865	HMA	Within Group 1	0.5135
262	1	L088	L088	1	L021	L021	-0.0453	NR	Within Group 1	1.0453
263	1	L088	L088	1	L048	L048	0.0077	IMA	Within Group 1	0.9923
264	1	L088	L088	1	L059	L059	0.4464	HMA	Within Group 1	0.5536
265	1	L088	L088	1	L075	L075	-0.3746	NR	Within Group 1	1.3746
266	1	L088	L088	1	L051	L051	0.336	HMA	Within Group 1	0.664
267	1	L088	L088	1	L054	L054	0.4865	HMA	Within Group 1	0.5135
268	1	L088	L088	1	L113	L113	0.3703	HMA	Within Group 1	0.6297
269	1	L088	L088	1	L064	L064	0.4865	HMA	Within Group 1	0.5135
270	1	L088	L088	1	L096	L096	0.4865	HMA	Within Group 1	0.5135
271	1	L088	L088	1	L074	L074	0.336	HMA	Within Group 1	0.664
272	1	L088	L088	1	L083	L083	0.336	HMA	Within Group 1	0.664
273	1	L088	L088	1	L020	L020	-0.1434	NR	Within Group 1	1.1434
274	1	L088	L088	1	L057	L057	0.4851	HMA	Within Group 1	0.5149
275	1	L088	L088	1	L102	L102	0.4464	HMA	Within Group 1	0.5536
276	1	L088	L088	1	L060	L060	0.4865	HMA	Within Group 1	0.5135
277	1	L088	L088	1	L025	L025	-0.1429	NR	Within Group 1	1.1429
278	1	L088	L088	1	L087	L087	0.1043	IMA	Within Group 1	0.8957
279	1	L088	L088	1	L037	L037	-0.0979	NR	Within Group 1	1.0979
280	1	L088	L088	1	L032	L032	-0.1429	NR	Within Group 1	1.1429
281	1	L088	L088	1	L092	L092	-0.5251	NR	Within Group 1	1.5251
282	1	L088	L088	1	L013	L013	0.3703	HMA	Within Group 1	0.6297
283	1	L088	L088	1	L030	L030	-0.0453	NR	Within Group 1	1.0453
284	1	L088	L088	1	L052	L052	-0.5242	NR	Within Group 1	1.5242
285	1	L088	L088	1	L062	L062	-0.0463	NR	Within Group 1	1.0463
286	1	L088	L088	1	L063	L063	-0.2591	NR	Within Group 1	1.2591
287	1	L088	L088	1	L026	L026	0.0077	IMA	Within Group 1	0.9923
288	1	L088	L088	1	L035	L035	-0.0453	NR	Within Group 1	1.0453
289	1	L088	L088	1	L094	L094	0.2197	IMA	Within Group 1	0.7803
290	1	L088	L088	1	L114	L114	0.2343	IMA	Within Group 1	0.7657
291	1	L088	L088	1	L027	L027	-0.1429	NR	Within Group 1	1.1429
292	1	L088	L088	1	L073	L073	0.3369	HMA	Within Group 1	0.6631
293	1	L088	L088	1	L012	L012	-0.1419	NR	Within Group 1	1.1419
294	1	L088	L088	1	L085	L085	-0.3746	NR	Within Group 1	1.3746
295	1	L088	L088	1	L079	L079	-0.1419	NR	Within Group 1	1.1419
296	1	L088	L088	1	L082	L082	0.0077	IMA	Within Group 1	0.9923
297	1	L088	L088	1	MORITAII	Morita II	0.0267	IMA	Within Group 1	0.9733
298	1	L088	L088	1	L036	L036	-0.1706	NR	Within Group 1	1.1706
299	1	L088	L088	1	L069	L069	-0.475	NR	Within Group 1	1.475
300	1	L088	L088	1	L040	L040	0.4525	HMA	Within Group 1	0.5475
301	1	L088	L088	2	L022	L022	-0.5251	NR	Between Group 1 and Group 2	1.5251
302	1	L088	L088	2	L089	L089	-0.0463	NR	Between Group 1 and Group 2	1.0463
303	1	L088	L088	2	L017	L017	-0.5242	NR	Between Group 1 and Group 2	1.5242
304	1	L088	L088	2	L034	L034	-0.6413	NR	Between Group 1 and Group 2	1.6413
305	1	L088	L088	2	L044	L044	-0.8354	NR	Between Group 1 and Group 2	1.8354
306	1	L088	L088	2	L045	L045	0.336	HMA	Between Group 1 and Group 2	0.664
307	1	L088	L088	2	L028	L028	0.0846	IMA	Between Group 1 and Group 2	0.9154
308	1	L088	L088	2	L076	L076	0.0062	IMA	Between Group 1 and Group 2	0.9938
309	1	L088	L088	2	L100	L100	-0.5251	NR	Between Group 1 and Group 2	1.5251
310	1	L088	L088	2	L008	L008	0.0077	IMA	Between Group 1 and Group 2	0.9923
311	1	L088	L088	2	L055	L055	-0.5251	NR	Between Group 1 and Group 2	1.5251
312	1	L088	L088	2	L041	L041	0.0847	IMA	Between Group 1 and Group 2	0.9153
313	1	L088	L088	2	L078	L078	0.1181	IMA	Between Group 1 and Group 2	0.8819
314	1	L088	L088	2	L046	L046	-0.1429	NR	Between Group 1 and Group 2	1.1429
315	1	L088	L088	2	L061	L061	-0.4536	NR	Between Group 1 and Group 2	1.4536
316	1	L088	L088	2	L049	L049	0.0062	IMA	Between Group 1 and Group 2	0.9938
317	1	L088	L088	2	L047	L047	-0.5251	NR	Between Group 1 and Group 2	1.5251
318	1	L088	L088	2	L011	L011	-0.1434	NR	Between Group 1 and Group 2	1.1434
319	1	L088	L088	2	L098	L098	-0.247	NR	Between Group 1 and Group 2	1.247
320	1	L088	L088	2	L039	L039	0.0267	IMA	Between Group 1 and Group 2	0.9733
321	1	L088	L088	2	L019	L019	-0.5251	NR	Between Group 1 and Group 2	1.5251
322	1	L088	L088	2	L038	L038	-0.5251	NR	Between Group 1 and Group 2	1.5251
323	1	L088	L088	2	L067	L067	-0.6292	NR	Between Group 1 and Group 2	1.6292
324	1	L088	L088	2	L081	L081	-0.1429	NR	Between Group 1 and Group 2	1.1429
325	1	L088	L088	2	L015	L015	-0.1429	NR	Between Group 1 and Group 2	1.1429
326	1	L088	L088	2	L066	L066	-0.5242	NR	Between Group 1 and Group 2	1.5242
327	1	L088	L088	2	L023	L023	0.1253	IMA	Between Group 1 and Group 2	0.8747
328	1	L088	L088	2	L003	L003	-0.3957	NR	Between Group 1 and Group 2	1.3957
329	1	L088	L088	2	L006	L006	-0.0315	NR	Between Group 1 and Group 2	1.0315
330	1	L088	L088	2	L014	L014	-1.5648	NR	Between Group 1 and Group 2	2.5648
331	1	L016	L016	1	L024	L024	0.5066	HMA	Within Group 1	0.4934
332	1	L016	L016	1	L070	L070	0.4883	HMA	Within Group 1	0.5117
333	1	L016	L016	1	L105	L105	0.1043	IMA	Within Group 1	0.8957
334	1	L016	L016	1	L009	L009	0.4851	HMA	Within Group 1	0.5149
335	1	L016	L016	1	L071	L071	0.3345	HMA	Within Group 1	0.6655
336	1	L016	L016	1	L010	L010	0.7734	HMA	Within Group 1	0.2266
337	1	L016	L016	1	L018	L018	0.4851	HMA	Within Group 1	0.5149
338	1	L016	L016	1	L072	L072	0.6228	HMA	Within Group 1	0.3772
339	1	L016	L016	1	L056	L056	0.2406	IMA	Within Group 1	0.7594
340	1	L016	L016	1	L065	L065	0.336	HMA	Within Group 1	0.664
341	1	L016	L016	1	L097	L097	0.7734	HMA	Within Group 1	0.2266
342	1	L016	L016	1	L021	L021	0.6238	HMA	Within Group 1	0.3762
343	1	L016	L016	1	L048	L048	0.1043	IMA	Within Group 1	0.8957
344	1	L016	L016	1	L059	L059	0.5066	HMA	Within Group 1	0.4934
345	1	L016	L016	1	L075	L075	0.4865	HMA	Within Group 1	0.5135
346	1	L016	L016	1	L051	L051	0.3378	HMA	Within Group 1	0.6622
347	1	L016	L016	1	L054	L054	0.4883	HMA	Within Group 1	0.5117
348	1	L016	L016	1	L113	L113	0.3721	HMA	Within Group 1	0.6279
349	1	L016	L016	1	L064	L064	0.4883	HMA	Within Group 1	0.5117
350	1	L016	L016	1	L096	L096	0.4883	HMA	Within Group 1	0.5117
351	1	L016	L016	1	L074	L074	0.3378	HMA	Within Group 1	0.6622
352	1	L016	L016	1	L083	L083	-0.0444	NR	Within Group 1	1.0444
353	1	L016	L016	1	L020	L020	-0.0453	NR	Within Group 1	1.0453
354	1	L016	L016	1	L057	L057	0.3911	HMA	Within Group 1	0.6089
355	1	L016	L016	1	L102	L102	0.5066	HMA	Within Group 1	0.4934
356	1	L016	L016	1	L060	L060	0.4883	HMA	Within Group 1	0.5117
357	1	L016	L016	1	L025	L025	-0.1429	NR	Within Group 1	1.1429
358	1	L016	L016	1	L087	L087	0.4883	HMA	Within Group 1	0.5117
359	1	L016	L016	1	L037	L037	-0.4787	NR	Within Group 1	1.4787
360	1	L016	L016	1	L032	L032	-0.1429	NR	Within Group 1	1.1429
361	1	L016	L016	1	L092	L092	0.3378	HMA	Within Group 1	0.6622
362	1	L016	L016	1	L013	L013	0.3721	HMA	Within Group 1	0.6279
363	1	L016	L016	1	L030	L030	0.3373	HMA	Within Group 1	0.6627
364	1	L016	L016	1	L052	L052	0.3387	HMA	Within Group 1	0.6613
365	1	L016	L016	1	L062	L062	0.3363	HMA	Within Group 1	0.6637
366	1	L016	L016	1	L063	L063	-0.1607	NR	Within Group 1	1.1607
367	1	L016	L016	1	L026	L026	0.0077	IMA	Within Group 1	0.9923
368	1	L016	L016	1	L035	L035	0.3387	HMA	Within Group 1	0.6613
369	1	L016	L016	1	L094	L094	0.2216	IMA	Within Group 1	0.7784
370	1	L016	L016	1	L114	L114	0.0077	IMA	Within Group 1	0.9923
371	1	L016	L016	1	L027	L027	-0.1429	NR	Within Group 1	1.1429
372	1	L016	L016	1	L073	L073	-0.0435	NR	Within Group 1	1.0435
373	1	L016	L016	1	L012	L012	0.3387	HMA	Within Group 1	0.6613
374	1	L016	L016	1	L085	L085	0.0077	IMA	Within Group 1	0.9923
375	1	L016	L016	1	L079	L079	-0.5242	NR	Within Group 1	1.5242
376	1	L016	L016	1	L082	L082	-0.3746	NR	Within Group 1	1.3746
377	1	L016	L016	1	MORITAII	Morita II	0.0285	IMA	Within Group 1	0.9715
378	1	L016	L016	1	L036	L036	-0.5891	NR	Within Group 1	1.5891
379	1	L016	L016	1	L069	L069	0.2635	HMA	Within Group 1	0.7365
380	1	L016	L016	1	L040	L040	0.4525	HMA	Within Group 1	0.5475
381	1	L016	L016	2	L022	L022	-0.0463	NR	Between Group 1 and Group 2	1.0463
382	1	L016	L016	2	L089	L089	0.3378	HMA	Between Group 1 and Group 2	0.6622
383	1	L016	L016	2	L017	L017	0.3369	HMA	Between Group 1 and Group 2	0.6631
384	1	L016	L016	2	L034	L034	0.2197	IMA	Between Group 1 and Group 2	0.7803
385	1	L016	L016	2	L044	L044	0.0257	IMA	Between Group 1 and Group 2	0.9743
386	1	L016	L016	2	L045	L045	0.6228	HMA	Between Group 1 and Group 2	0.3772
387	1	L016	L016	2	L028	L028	-0.0107	NR	Between Group 1 and Group 2	1.0107
388	1	L016	L016	2	L076	L076	-0.3746	NR	Between Group 1 and Group 2	1.3746
389	1	L016	L016	2	L100	L100	-0.5251	NR	Between Group 1 and Group 2	1.5251
390	1	L016	L016	2	L008	L008	0.0077	IMA	Between Group 1 and Group 2	0.9923
391	1	L016	L016	2	L055	L055	-0.1443	NR	Between Group 1 and Group 2	1.1443
392	1	L016	L016	2	L041	L041	-0.1419	NR	Between Group 1 and Group 2	1.1419
393	1	L016	L016	2	L078	L078	-0.1086	NR	Between Group 1 and Group 2	1.1086
394	1	L016	L016	2	L046	L046	-0.5251	NR	Between Group 1 and Group 2	1.5251
395	1	L016	L016	2	L061	L061	-0.8344	NR	Between Group 1 and Group 2	1.8344
396	1	L016	L016	2	L049	L049	-0.3746	NR	Between Group 1 and Group 2	1.3746
397	1	L016	L016	2	L047	L047	-0.1429	NR	Between Group 1 and Group 2	1.1429
398	1	L016	L016	2	L011	L011	-0.5242	NR	Between Group 1 and Group 2	1.5242
399	1	L016	L016	2	L098	L098	-0.6292	NR	Between Group 1 and Group 2	1.6292
400	1	L016	L016	2	L039	L039	0.0285	IMA	Between Group 1 and Group 2	0.9715
401	1	L016	L016	2	L019	L019	-0.0444	NR	Between Group 1 and Group 2	1.0444
402	1	L016	L016	2	L038	L038	-0.5251	NR	Between Group 1 and Group 2	1.5251
403	1	L016	L016	2	L067	L067	-0.2484	NR	Between Group 1 and Group 2	1.2484
404	1	L016	L016	2	L081	L081	0.0838	IMA	Between Group 1 and Group 2	0.9162
405	1	L016	L016	2	L015	L015	-0.1429	NR	Between Group 1 and Group 2	1.1429
406	1	L016	L016	2	L066	L066	-0.1419	NR	Between Group 1 and Group 2	1.1419
407	1	L016	L016	2	L023	L023	-0.1615	NR	Between Group 1 and Group 2	1.1615
408	1	L016	L016	2	L003	L003	-0.2976	NR	Between Group 1 and Group 2	1.2976
409	1	L016	L016	2	L006	L006	-0.2582	NR	Between Group 1 and Group 2	1.2582
410	1	L016	L016	2	L014	L014	-1.5648	NR	Between Group 1 and Group 2	2.5648
411	1	L024	L024	1	L070	L070	0.2216	IMA	Within Group 1	0.7784
412	1	L024	L024	1	L105	L105	0.2183	IMA	Within Group 1	0.7817
413	1	L024	L024	1	L009	L009	-0.1625	NR	Within Group 1	1.1625
414	1	L024	L024	1	L071	L071	-0.0119	NR	Within Group 1	1.0119
415	1	L024	L024	1	L010	L010	0.5066	HMA	Within Group 1	0.4934
416	1	L024	L024	1	L018	L018	-0.1625	NR	Within Group 1	1.1625
417	1	L024	L024	1	L072	L072	0.2749	HMA	Within Group 1	0.7251
418	1	L024	L024	1	L056	L056	0.6557	HMA	Within Group 1	0.3443
419	1	L024	L024	1	L065	L065	0.3703	HMA	Within Group 1	0.6297
420	1	L024	L024	1	L097	L097	0.5066	HMA	Within Group 1	0.4934
421	1	L024	L024	1	L021	L021	0.1244	IMA	Within Group 1	0.8756
422	1	L024	L024	1	L048	L048	0.2197	IMA	Within Group 1	0.7803
423	1	L024	L024	1	L059	L059	1	HMA	Within Group 1	0
424	1	L024	L024	1	L075	L075	-0.1625	NR	Within Group 1	1.1625
425	1	L024	L024	1	L051	L051	0.3721	HMA	Within Group 1	0.6279
426	1	L024	L024	1	L054	L054	0.2216	IMA	Within Group 1	0.7784
427	1	L024	L024	1	L113	L113	0.3378	HMA	Within Group 1	0.6622
428	1	L024	L024	1	L064	L064	0.2216	IMA	Within Group 1	0.7784
429	1	L024	L024	1	L096	L096	0.2216	IMA	Within Group 1	0.7784
430	1	L024	L024	1	L074	L074	0.3721	HMA	Within Group 1	0.6279
431	1	L024	L024	1	L083	L083	0.3721	HMA	Within Group 1	0.6279
432	1	L024	L024	1	L020	L020	0.2183	IMA	Within Group 1	0.7817
433	1	L024	L024	1	L057	L057	0.5051	HMA	Within Group 1	0.4949
434	1	L024	L024	1	L102	L102	1	HMA	Within Group 1	0
435	1	L024	L024	1	L060	L060	0.2216	IMA	Within Group 1	0.7784
436	1	L024	L024	1	L025	L025	-0.1086	NR	Within Group 1	1.1086
437	1	L024	L024	1	L087	L087	-0.1607	NR	Within Group 1	1.1607
438	1	L024	L024	1	L037	L037	-0.3647	NR	Within Group 1	1.3647
439	1	L024	L024	1	L032	L032	-0.1086	NR	Within Group 1	1.1086
440	1	L024	L024	1	L092	L092	-0.0101	NR	Within Group 1	1.0101
441	1	L024	L024	1	L013	L013	0.3378	HMA	Within Group 1	0.6622
442	1	L024	L024	1	L030	L030	-0.1607	NR	Within Group 1	1.1607
443	1	L024	L024	1	L052	L052	-0.1607	NR	Within Group 1	1.1607
444	1	L024	L024	1	L062	L062	-0.0101	NR	Within Group 1	1.0101
445	1	L024	L024	1	L063	L063	0.4883	HMA	Within Group 1	0.5117
446	1	L024	L024	1	L026	L026	-0.2591	NR	Within Group 1	1.2591
447	1	L024	L024	1	L035	L035	-0.412	NR	Within Group 1	1.412
448	1	L024	L024	1	L094	L094	0.4883	HMA	Within Group 1	0.5117
449	1	L024	L024	1	L114	L114	-0.0325	NR	Within Group 1	1.0325
450	1	L024	L024	1	L027	L027	-0.1086	NR	Within Group 1	1.1086
451	1	L024	L024	1	L073	L073	0.2216	IMA	Within Group 1	0.7784
452	1	L024	L024	1	L012	L012	0.2216	IMA	Within Group 1	0.7784
453	1	L024	L024	1	L085	L085	-0.6413	NR	Within Group 1	1.6413
454	1	L024	L024	1	L079	L079	-0.2591	NR	Within Group 1	1.2591
455	1	L024	L024	1	L082	L082	-0.2591	NR	Within Group 1	1.2591
456	1	L024	L024	1	MORITAII	Morita II	0.2216	IMA	Within Group 1	0.7784
457	1	L024	L024	1	L036	L036	-0.2969	NR	Within Group 1	1.2969
458	1	L024	L024	1	L069	L069	-0.4082	NR	Within Group 1	1.4082
459	1	L024	L024	1	L040	L040	0.145	IMA	Within Group 1	0.855
460	1	L024	L024	2	L022	L022	-0.0119	NR	Between Group 1 and Group 2	1.0119
461	1	L024	L024	2	L089	L089	-0.0101	NR	Between Group 1 and Group 2	1.0101
462	1	L024	L024	2	L017	L017	-0.1625	NR	Between Group 1 and Group 2	1.1625
463	1	L024	L024	2	L034	L034	0.1043	IMA	Between Group 1 and Group 2	0.8957
464	1	L024	L024	2	L044	L044	-0.0119	NR	Between Group 1 and Group 2	1.0119
465	1	L024	L024	2	L045	L045	0.6571	HMA	Between Group 1 and Group 2	0.3429
466	1	L024	L024	2	L028	L028	0.2553	HMA	Between Group 1 and Group 2	0.7447
467	1	L024	L024	2	L076	L076	-0.2606	NR	Between Group 1 and Group 2	1.2606
468	1	L024	L024	2	L100	L100	-0.4908	NR	Between Group 1 and Group 2	1.4908
469	1	L024	L024	2	L008	L008	-0.2591	NR	Between Group 1 and Group 2	1.2591
470	1	L024	L024	2	L055	L055	-0.4908	NR	Between Group 1 and Group 2	1.4908
471	1	L024	L024	2	L041	L041	-0.2838	NR	Between Group 1 and Group 2	1.2838
472	1	L024	L024	2	L078	L078	-0.0317	NR	Between Group 1 and Group 2	1.0317
473	1	L024	L024	2	L046	L046	-0.1086	NR	Between Group 1 and Group 2	1.1086
474	1	L024	L024	2	L061	L061	-0.4546	NR	Between Group 1 and Group 2	1.4546
475	1	L024	L024	2	L049	L049	-0.2606	NR	Between Group 1 and Group 2	1.2606
476	1	L024	L024	2	L047	L047	-0.4908	NR	Between Group 1 and Group 2	1.4908
477	1	L024	L024	2	L011	L011	-0.5119	NR	Between Group 1 and Group 2	1.5119
478	1	L024	L024	2	L098	L098	-0.2127	NR	Between Group 1 and Group 2	1.2127
479	1	L024	L024	2	L039	L039	0.2216	IMA	Between Group 1 and Group 2	0.7784
480	1	L024	L024	2	L019	L019	-0.0101	NR	Between Group 1 and Group 2	1.0101
481	1	L024	L024	2	L038	L038	-0.4908	NR	Between Group 1 and Group 2	1.4908
482	1	L024	L024	2	L067	L067	-0.5949	NR	Between Group 1 and Group 2	1.5949
483	1	L024	L024	2	L081	L081	-0.1086	NR	Between Group 1 and Group 2	1.1086
484	1	L024	L024	2	L015	L015	-0.1086	NR	Between Group 1 and Group 2	1.1086
485	1	L024	L024	2	L066	L066	-0.6413	NR	Between Group 1 and Group 2	1.6413
486	1	L024	L024	2	L023	L023	-0.0463	NR	Between Group 1 and Group 2	1.0463
487	1	L024	L024	2	L003	L003	-0.033	NR	Between Group 1 and Group 2	1.033
488	1	L024	L024	2	L006	L006	0.0838	IMA	Between Group 1 and Group 2	0.9162
489	1	L024	L024	2	L014	L014	-1.1885	NR	Between Group 1 and Group 2	2.1885
490	1	L070	L070	1	L105	L105	0.0062	IMA	Within Group 1	0.9938
491	1	L070	L070	1	L009	L009	0.0062	IMA	Within Group 1	0.9938
492	1	L070	L070	1	L071	L071	-0.1443	NR	Within Group 1	1.1443
493	1	L070	L070	1	L010	L010	0.715	HMA	Within Group 1	0.285
494	1	L070	L070	1	L018	L018	0.0062	IMA	Within Group 1	0.9938
495	1	L070	L070	1	L072	L072	0.3378	HMA	Within Group 1	0.6622
496	1	L070	L070	1	L056	L056	0.3363	HMA	Within Group 1	0.6637
497	1	L070	L070	1	L065	L065	0.0838	IMA	Within Group 1	0.9162
498	1	L070	L070	1	L097	L097	0.715	HMA	Within Group 1	0.285
499	1	L070	L070	1	L021	L021	0.3387	HMA	Within Group 1	0.6613
500	1	L070	L070	1	L048	L048	0.0077	IMA	Within Group 1	0.9923
501	1	L070	L070	1	L059	L059	0.2216	IMA	Within Group 1	0.7784
502	1	L070	L070	1	L075	L075	0.0077	IMA	Within Group 1	0.9923
503	1	L070	L070	1	L051	L051	0.5644	HMA	Within Group 1	0.4356
504	1	L070	L070	1	L054	L054	0.715	HMA	Within Group 1	0.285
505	1	L070	L070	1	L113	L113	0.5987	HMA	Within Group 1	0.4013
506	1	L070	L070	1	L064	L064	0.715	HMA	Within Group 1	0.285
507	1	L070	L070	1	L096	L096	0.715	HMA	Within Group 1	0.285
508	1	L070	L070	1	L074	L074	0.5644	HMA	Within Group 1	0.4356
509	1	L070	L070	1	L083	L083	0.3378	HMA	Within Group 1	0.6622
510	1	L070	L070	1	L020	L020	-0.1434	NR	Within Group 1	1.1434
511	1	L070	L070	1	L057	L057	0.4869	HMA	Within Group 1	0.5131
512	1	L070	L070	1	L102	L102	0.2216	IMA	Within Group 1	0.7784
513	1	L070	L070	1	L060	L060	0.715	HMA	Within Group 1	0.285
514	1	L070	L070	1	L025	L025	0.0838	IMA	Within Group 1	0.9162
515	1	L070	L070	1	L087	L087	0.4883	HMA	Within Group 1	0.5117
516	1	L070	L070	1	L037	L037	-0.0979	NR	Within Group 1	1.0979
517	1	L070	L070	1	L032	L032	0.0838	IMA	Within Group 1	0.9162
518	1	L070	L070	1	L092	L092	-0.1429	NR	Within Group 1	1.1429
519	1	L070	L070	1	L013	L013	0.5987	HMA	Within Group 1	0.4013
520	1	L070	L070	1	L030	L030	0.3373	HMA	Within Group 1	0.6627
521	1	L070	L070	1	L052	L052	-0.1419	NR	Within Group 1	1.1419
522	1	L070	L070	1	L062	L062	0.3363	HMA	Within Group 1	0.6637
523	1	L070	L070	1	L063	L063	-0.2591	NR	Within Group 1	1.2591
524	1	L070	L070	1	L026	L026	0.2343	IMA	Within Group 1	0.7657
525	1	L070	L070	1	L035	L035	0.3387	HMA	Within Group 1	0.6613
526	1	L070	L070	1	L094	L094	0.4482	HMA	Within Group 1	0.5518
527	1	L070	L070	1	L114	L114	0.0077	IMA	Within Group 1	0.9923
528	1	L070	L070	1	L027	L027	0.0838	IMA	Within Group 1	0.9162
529	1	L070	L070	1	L073	L073	0.3387	HMA	Within Group 1	0.6613
530	1	L070	L070	1	L012	L012	0.0847	IMA	Within Group 1	0.9153
531	1	L070	L070	1	L085	L085	0.0077	IMA	Within Group 1	0.9923
532	1	L070	L070	1	L079	L079	-0.1419	NR	Within Group 1	1.1419
533	1	L070	L070	1	L082	L082	0.0077	IMA	Within Group 1	0.9923
534	1	L070	L070	1	MORITAII	Morita II	0.2551	HMA	Within Group 1	0.7449
535	1	L070	L070	1	L036	L036	-0.1706	NR	Within Group 1	1.1706
536	1	L070	L070	1	L069	L069	0.2635	HMA	Within Group 1	0.7365
537	1	L070	L070	1	L040	L040	1	HMA	Within Group 1	0
538	1	L070	L070	2	L022	L022	-0.5251	NR	Between Group 1 and Group 2	1.5251
539	1	L070	L070	2	L089	L089	0.3378	HMA	Between Group 1 and Group 2	0.6622
540	1	L070	L070	2	L017	L017	-0.1419	NR	Between Group 1 and Group 2	1.1419
541	1	L070	L070	2	L034	L034	-0.2591	NR	Between Group 1 and Group 2	1.2591
542	1	L070	L070	2	L044	L044	-0.4531	NR	Between Group 1 and Group 2	1.4531
543	1	L070	L070	2	L045	L045	-0.0444	NR	Between Group 1 and Group 2	1.0444
544	1	L070	L070	2	L028	L028	0.0864	IMA	Between Group 1 and Group 2	0.9136
545	1	L070	L070	2	L076	L076	0.0062	IMA	Between Group 1 and Group 2	0.9938
546	1	L070	L070	2	L100	L100	-0.5251	NR	Between Group 1 and Group 2	1.5251
547	1	L070	L070	2	L008	L008	0.2343	IMA	Between Group 1 and Group 2	0.7657
548	1	L070	L070	2	L055	L055	-0.1443	NR	Between Group 1 and Group 2	1.1443
549	1	L070	L070	2	L041	L041	-0.1419	NR	Between Group 1 and Group 2	1.1419
550	1	L070	L070	2	L078	L078	-0.1086	NR	Between Group 1 and Group 2	1.1086
551	1	L070	L070	2	L046	L046	-0.1429	NR	Between Group 1 and Group 2	1.1429
552	1	L070	L070	2	L061	L061	-0.4536	NR	Between Group 1 and Group 2	1.4536
553	1	L070	L070	2	L049	L049	0.0062	IMA	Between Group 1 and Group 2	0.9938
554	1	L070	L070	2	L047	L047	-0.1429	NR	Between Group 1 and Group 2	1.1429
555	1	L070	L070	2	L011	L011	-0.1434	NR	Between Group 1 and Group 2	1.1434
556	1	L070	L070	2	L098	L098	-0.247	NR	Between Group 1 and Group 2	1.247
557	1	L070	L070	2	L039	L039	0.2551	HMA	Between Group 1 and Group 2	0.7449
558	1	L070	L070	2	L019	L019	-0.5251	NR	Between Group 1 and Group 2	1.5251
559	1	L070	L070	2	L038	L038	-0.5251	NR	Between Group 1 and Group 2	1.5251
560	1	L070	L070	2	L067	L067	-0.2484	NR	Between Group 1 and Group 2	1.2484
561	1	L070	L070	2	L081	L081	-0.1429	NR	Between Group 1 and Group 2	1.1429
562	1	L070	L070	2	L015	L015	0.0838	IMA	Between Group 1 and Group 2	0.9162
563	1	L070	L070	2	L066	L066	-0.1419	NR	Between Group 1 and Group 2	1.1419
564	1	L070	L070	2	L023	L023	-0.1615	NR	Between Group 1 and Group 2	1.1615
565	1	L070	L070	2	L003	L003	-0.3957	NR	Between Group 1 and Group 2	1.3957
566	1	L070	L070	2	L006	L006	-0.2582	NR	Between Group 1 and Group 2	1.2582
567	1	L070	L070	2	L014	L014	-1.5648	NR	Between Group 1 and Group 2	2.5648
568	1	L105	L105	1	L009	L009	0.3911	HMA	Within Group 1	0.6089
569	1	L105	L105	1	L071	L071	0.2406	IMA	Within Group 1	0.7594
570	1	L105	L105	1	L010	L010	0.4851	HMA	Within Group 1	0.5149
571	1	L105	L105	1	L018	L018	0.3911	HMA	Within Group 1	0.6089
572	1	L105	L105	1	L072	L072	-0.0463	NR	Within Group 1	1.0463
573	1	L105	L105	1	L056	L056	0.5626	HMA	Within Group 1	0.4374
574	1	L105	L105	1	L065	L065	0.6214	HMA	Within Group 1	0.3786
575	1	L105	L105	1	L097	L097	0.4851	HMA	Within Group 1	0.5149
576	1	L105	L105	1	L021	L021	-0.0453	NR	Within Group 1	1.0453
577	1	L105	L105	1	L048	L048	0.7719	HMA	Within Group 1	0.2281
578	1	L105	L105	1	L059	L059	0.2183	IMA	Within Group 1	0.7817
579	1	L105	L105	1	L075	L075	0.3911	HMA	Within Group 1	0.6089
580	1	L105	L105	1	L051	L051	-0.1443	NR	Within Group 1	1.1443
581	1	L105	L105	1	L054	L054	0.0062	IMA	Within Group 1	0.9938
582	1	L105	L105	1	L113	L113	-0.11	NR	Within Group 1	1.11
583	1	L105	L105	1	L064	L064	0.0062	IMA	Within Group 1	0.9938
584	1	L105	L105	1	L096	L096	0.0062	IMA	Within Group 1	0.9938
585	1	L105	L105	1	L074	L074	-0.1443	NR	Within Group 1	1.1443
586	1	L105	L105	1	L083	L083	-0.1443	NR	Within Group 1	1.1443
587	1	L105	L105	1	L020	L020	0.8504	HMA	Within Group 1	0.1496
588	1	L105	L105	1	L057	L057	0.7132	HMA	Within Group 1	0.2868
589	1	L105	L105	1	L102	L102	0.2183	IMA	Within Group 1	0.7817
590	1	L105	L105	1	L060	L060	0.0062	IMA	Within Group 1	0.9938
591	1	L105	L105	1	L025	L025	-0.1443	NR	Within Group 1	1.1443
592	1	L105	L105	1	L087	L087	-0.3746	NR	Within Group 1	1.3746
593	1	L105	L105	1	L037	L037	0.1302	IMA	Within Group 1	0.8698
594	1	L105	L105	1	L032	L032	-0.1443	NR	Within Group 1	1.1443
595	1	L105	L105	1	L092	L092	-0.0463	NR	Within Group 1	1.0463
596	1	L105	L105	1	L013	L013	-0.11	NR	Within Group 1	1.11
597	1	L105	L105	1	L030	L030	-0.5242	NR	Within Group 1	1.5242
598	1	L105	L105	1	L052	L052	-0.0453	NR	Within Group 1	1.0453
599	1	L105	L105	1	L062	L062	-0.5251	NR	Within Group 1	1.5251
600	1	L105	L105	1	L063	L063	0.2183	IMA	Within Group 1	0.7817
601	1	L105	L105	1	L026	L026	0.0062	IMA	Within Group 1	0.9938
602	1	L105	L105	1	L035	L035	-0.5242	NR	Within Group 1	1.5242
603	1	L105	L105	1	L094	L094	-0.2606	NR	Within Group 1	1.2606
604	1	L105	L105	1	L114	L114	0.0062	IMA	Within Group 1	0.9938
605	1	L105	L105	1	L027	L027	-0.1443	NR	Within Group 1	1.1443
606	1	L105	L105	1	L073	L073	-0.1434	NR	Within Group 1	1.1434
607	1	L105	L105	1	L012	L012	0.3355	HMA	Within Group 1	0.6645
608	1	L105	L105	1	L085	L085	-0.3746	NR	Within Group 1	1.3746
609	1	L105	L105	1	L079	L079	-0.1434	NR	Within Group 1	1.1434
610	1	L105	L105	1	L082	L082	0.0062	IMA	Within Group 1	0.9938
611	1	L105	L105	1	MORITAII	Morita II	-0.4536	NR	Within Group 1	1.4536
612	1	L105	L105	1	L036	L036	-0.1331	NR	Within Group 1	1.1331
613	1	L105	L105	1	L069	L069	-0.475	NR	Within Group 1	1.475
614	1	L105	L105	1	L040	L040	0.3965	HMA	Within Group 1	0.6035
615	1	L105	L105	2	L022	L022	0.2406	IMA	Between Group 1 and Group 2	0.7594
616	1	L105	L105	2	L089	L089	-0.5251	NR	Between Group 1 and Group 2	1.5251
617	1	L105	L105	2	L017	L017	0.2415	IMA	Between Group 1 and Group 2	0.7585
618	1	L105	L105	2	L034	L034	0.1244	IMA	Between Group 1 and Group 2	0.8756
619	1	L105	L105	2	L044	L044	-0.0697	NR	Between Group 1 and Group 2	1.0697
620	1	L105	L105	2	L045	L045	-0.0463	NR	Between Group 1 and Group 2	1.0463
621	1	L105	L105	2	L028	L028	0.0832	IMA	Between Group 1 and Group 2	0.9168
622	1	L105	L105	2	L076	L076	0.2343	IMA	Between Group 1 and Group 2	0.7657
623	1	L105	L105	2	L100	L100	-0.5251	NR	Between Group 1 and Group 2	1.5251
624	1	L105	L105	2	L008	L008	0.0062	IMA	Between Group 1 and Group 2	0.9938
625	1	L105	L105	2	L055	L055	-0.5251	NR	Between Group 1 and Group 2	1.5251
626	1	L105	L105	2	L041	L041	-0.1434	NR	Between Group 1 and Group 2	1.1434
627	1	L105	L105	2	L078	L078	-0.11	NR	Between Group 1 and Group 2	1.11
628	1	L105	L105	2	L046	L046	-0.1443	NR	Between Group 1 and Group 2	1.1443
629	1	L105	L105	2	L061	L061	-0.2255	NR	Between Group 1 and Group 2	1.2255
630	1	L105	L105	2	L049	L049	0.2343	IMA	Between Group 1 and Group 2	0.7657
631	1	L105	L105	2	L047	L047	-0.5251	NR	Between Group 1 and Group 2	1.5251
632	1	L105	L105	2	L011	L011	0.0847	IMA	Between Group 1 and Group 2	0.9153
633	1	L105	L105	2	L098	L098	-0.2484	NR	Between Group 1 and Group 2	1.2484
634	1	L105	L105	2	L039	L039	-0.4536	NR	Between Group 1 and Group 2	1.4536
635	1	L105	L105	2	L019	L019	-0.0463	NR	Between Group 1 and Group 2	1.0463
636	1	L105	L105	2	L038	L038	-0.5251	NR	Between Group 1 and Group 2	1.5251
637	1	L105	L105	2	L067	L067	-0.6292	NR	Between Group 1 and Group 2	1.6292
638	1	L105	L105	2	L081	L081	-0.5251	NR	Between Group 1 and Group 2	1.5251
639	1	L105	L105	2	L015	L015	-0.1443	NR	Between Group 1 and Group 2	1.1443
640	1	L105	L105	2	L066	L066	-0.5242	NR	Between Group 1 and Group 2	1.5242
641	1	L105	L105	2	L023	L023	-0.6404	NR	Between Group 1 and Group 2	1.6404
642	1	L105	L105	2	L003	L003	0.5981	HMA	Between Group 1 and Group 2	0.4019
643	1	L105	L105	2	L006	L006	-0.2596	NR	Between Group 1 and Group 2	1.2596
644	1	L105	L105	2	L014	L014	-1.5648	NR	Between Group 1 and Group 2	2.5648
645	1	L009	L009	1	L071	L071	0.8495	HMA	Within Group 1	0.1505
646	1	L009	L009	1	L010	L010	0.4851	HMA	Within Group 1	0.5149
647	1	L009	L009	1	L018	L018	1	HMA	Within Group 1	0
648	1	L009	L009	1	L072	L072	0.3345	HMA	Within Group 1	0.6655
649	1	L009	L009	1	L056	L056	-0.0463	NR	Within Group 1	1.0463
650	1	L009	L009	1	L065	L065	0.6214	HMA	Within Group 1	0.3786
651	1	L009	L009	1	L097	L097	0.4851	HMA	Within Group 1	0.5149
652	1	L009	L009	1	L021	L021	0.3355	HMA	Within Group 1	0.6645
653	1	L009	L009	1	L048	L048	0.3911	HMA	Within Group 1	0.6089
654	1	L009	L009	1	L059	L059	-0.1625	NR	Within Group 1	1.1625
655	1	L009	L009	1	L075	L075	0.7719	HMA	Within Group 1	0.2281
656	1	L009	L009	1	L051	L051	-0.1443	NR	Within Group 1	1.1443
657	1	L009	L009	1	L054	L054	0.0062	IMA	Within Group 1	0.9938
658	1	L009	L009	1	L113	L113	-0.11	NR	Within Group 1	1.11
659	1	L009	L009	1	L064	L064	0.0062	IMA	Within Group 1	0.9938
660	1	L009	L009	1	L096	L096	0.0062	IMA	Within Group 1	0.9938
661	1	L009	L009	1	L074	L074	-0.1443	NR	Within Group 1	1.1443
662	1	L009	L009	1	L083	L083	-0.5251	NR	Within Group 1	1.5251
663	1	L009	L009	1	L020	L020	0.2415	IMA	Within Group 1	0.7585
664	1	L009	L009	1	L057	L057	0.1043	IMA	Within Group 1	0.8957
665	1	L009	L009	1	L102	L102	-0.1625	NR	Within Group 1	1.1625
666	1	L009	L009	1	L060	L060	0.0062	IMA	Within Group 1	0.9938
667	1	L009	L009	1	L025	L025	-0.1443	NR	Within Group 1	1.1443
668	1	L009	L009	1	L087	L087	0.0062	IMA	Within Group 1	0.9938
669	1	L009	L009	1	L037	L037	-0.4787	NR	Within Group 1	1.4787
670	1	L009	L009	1	L032	L032	-0.1443	NR	Within Group 1	1.1443
671	1	L009	L009	1	L092	L092	0.3345	HMA	Within Group 1	0.6655
672	1	L009	L009	1	L013	L013	-0.11	NR	Within Group 1	1.11
673	1	L009	L009	1	L030	L030	0.0847	IMA	Within Group 1	0.9153
674	1	L009	L009	1	L052	L052	0.3355	HMA	Within Group 1	0.6645
675	1	L009	L009	1	L062	L062	0.0838	IMA	Within Group 1	0.9162
676	1	L009	L009	1	L063	L063	-0.1625	NR	Within Group 1	1.1625
677	1	L009	L009	1	L026	L026	0.0062	IMA	Within Group 1	0.9938
678	1	L009	L009	1	L035	L035	-0.1434	NR	Within Group 1	1.1434
679	1	L009	L009	1	L094	L094	-0.2606	NR	Within Group 1	1.2606
680	1	L009	L009	1	L114	L114	-0.3746	NR	Within Group 1	1.3746
681	1	L009	L009	1	L027	L027	-0.1443	NR	Within Group 1	1.1443
682	1	L009	L009	1	L073	L073	-0.5242	NR	Within Group 1	1.5242
683	1	L009	L009	1	L012	L012	0.3355	HMA	Within Group 1	0.6645
684	1	L009	L009	1	L085	L085	0.0062	IMA	Within Group 1	0.9938
685	1	L009	L009	1	L079	L079	-0.5242	NR	Within Group 1	1.5242
686	1	L009	L009	1	L082	L082	-0.3746	NR	Within Group 1	1.3746
687	1	L009	L009	1	MORITAII	Morita II	-0.4536	NR	Within Group 1	1.4536
688	1	L009	L009	1	L036	L036	-0.5891	NR	Within Group 1	1.5891
689	1	L009	L009	1	L069	L069	0.7072	HMA	Within Group 1	0.2928
690	1	L009	L009	1	L040	L040	0.3965	HMA	Within Group 1	0.6035
691	1	L009	L009	2	L022	L022	0.2406	IMA	Between Group 1 and Group 2	0.7594
692	1	L009	L009	2	L089	L089	-0.1443	NR	Between Group 1 and Group 2	1.1443
693	1	L009	L009	2	L017	L017	0.6223	HMA	Between Group 1 and Group 2	0.3777
694	1	L009	L009	2	L034	L034	0.5051	HMA	Between Group 1 and Group 2	0.4949
695	1	L009	L009	2	L044	L044	0.3111	HMA	Between Group 1 and Group 2	0.6889
696	1	L009	L009	2	L045	L045	-0.0463	NR	Between Group 1 and Group 2	1.0463
697	1	L009	L009	2	L028	L028	-0.2976	NR	Between Group 1 and Group 2	1.2976
698	1	L009	L009	2	L076	L076	-0.3746	NR	Between Group 1 and Group 2	1.3746
699	1	L009	L009	2	L100	L100	-0.5251	NR	Between Group 1 and Group 2	1.5251
700	1	L009	L009	2	L008	L008	0.0062	IMA	Between Group 1 and Group 2	0.9938
701	1	L009	L009	2	L055	L055	0.0838	IMA	Between Group 1 and Group 2	0.9162
702	1	L009	L009	2	L041	L041	-0.5242	NR	Between Group 1 and Group 2	1.5242
703	1	L009	L009	2	L078	L078	-0.4908	NR	Between Group 1 and Group 2	1.4908
704	1	L009	L009	2	L046	L046	-0.5251	NR	Between Group 1 and Group 2	1.5251
705	1	L009	L009	2	L061	L061	-0.8344	NR	Between Group 1 and Group 2	1.8344
706	1	L009	L009	2	L049	L049	-0.3746	NR	Between Group 1 and Group 2	1.3746
707	1	L009	L009	2	L047	L047	-0.1443	NR	Between Group 1 and Group 2	1.1443
708	1	L009	L009	2	L011	L011	-0.5242	NR	Between Group 1 and Group 2	1.5242
709	1	L009	L009	2	L098	L098	-0.6292	NR	Between Group 1 and Group 2	1.6292
710	1	L009	L009	2	L039	L039	-0.4536	NR	Between Group 1 and Group 2	1.4536
711	1	L009	L009	2	L019	L019	-0.0463	NR	Between Group 1 and Group 2	1.0463
712	1	L009	L009	2	L038	L038	-0.5251	NR	Between Group 1 and Group 2	1.5251
713	1	L009	L009	2	L067	L067	-0.0203	NR	Between Group 1 and Group 2	1.0203
714	1	L009	L009	2	L081	L081	-0.1443	NR	Between Group 1 and Group 2	1.1443
715	1	L009	L009	2	L015	L015	-0.1443	NR	Between Group 1 and Group 2	1.1443
716	1	L009	L009	2	L066	L066	-0.1434	NR	Between Group 1 and Group 2	1.1434
717	1	L009	L009	2	L023	L023	-0.6404	NR	Between Group 1 and Group 2	1.6404
718	1	L009	L009	2	L003	L003	-0.0107	NR	Between Group 1 and Group 2	1.0107
719	1	L009	L009	2	L006	L006	-0.6404	NR	Between Group 1 and Group 2	1.6404
720	1	L009	L009	2	L014	L014	-1.5648	NR	Between Group 1 and Group 2	2.5648
721	1	L071	L071	1	L010	L010	0.3345	HMA	Within Group 1	0.6655
722	1	L071	L071	1	L018	L018	0.8495	HMA	Within Group 1	0.1505
723	1	L071	L071	1	L072	L072	0.4851	HMA	Within Group 1	0.5149
724	1	L071	L071	1	L056	L056	0.1043	IMA	Within Group 1	0.8957
725	1	L071	L071	1	L065	L065	0.7719	HMA	Within Group 1	0.2281
726	1	L071	L071	1	L097	L097	0.3345	HMA	Within Group 1	0.6655
727	1	L071	L071	1	L021	L021	0.3345	HMA	Within Group 1	0.6655
728	1	L071	L071	1	L048	L048	0.2406	IMA	Within Group 1	0.7594
729	1	L071	L071	1	L059	L059	-0.0119	NR	Within Group 1	1.0119
730	1	L071	L071	1	L075	L075	0.6214	HMA	Within Group 1	0.3786
731	1	L071	L071	1	L051	L051	0.0062	IMA	Within Group 1	0.9938
732	1	L071	L071	1	L054	L054	-0.1443	NR	Within Group 1	1.1443
733	1	L071	L071	1	L113	L113	-0.2606	NR	Within Group 1	1.2606
734	1	L071	L071	1	L064	L064	-0.1443	NR	Within Group 1	1.1443
735	1	L071	L071	1	L096	L096	-0.1443	NR	Within Group 1	1.1443
736	1	L071	L071	1	L074	L074	0.0062	IMA	Within Group 1	0.9938
737	1	L071	L071	1	L083	L083	-0.3746	NR	Within Group 1	1.3746
738	1	L071	L071	1	L020	L020	0.2406	IMA	Within Group 1	0.7594
739	1	L071	L071	1	L057	L057	-0.0463	NR	Within Group 1	1.0463
740	1	L071	L071	1	L102	L102	-0.0119	NR	Within Group 1	1.0119
741	1	L071	L071	1	L060	L060	-0.1443	NR	Within Group 1	1.1443
742	1	L071	L071	1	L025	L025	0.0062	IMA	Within Group 1	0.9938
743	1	L071	L071	1	L087	L087	-0.1443	NR	Within Group 1	1.1443
744	1	L071	L071	1	L037	L037	-0.6292	NR	Within Group 1	1.6292
745	1	L071	L071	1	L032	L032	0.0062	IMA	Within Group 1	0.9938
746	1	L071	L071	1	L092	L092	0.4851	HMA	Within Group 1	0.5149
747	1	L071	L071	1	L013	L013	-0.2606	NR	Within Group 1	1.2606
748	1	L071	L071	1	L030	L030	0.0838	IMA	Within Group 1	0.9162
749	1	L071	L071	1	L052	L052	0.3345	HMA	Within Group 1	0.6655
750	1	L071	L071	1	L062	L062	0.2343	IMA	Within Group 1	0.7657
751	1	L071	L071	1	L063	L063	-0.0119	NR	Within Group 1	1.0119
752	1	L071	L071	1	L026	L026	-0.1443	NR	Within Group 1	1.1443
753	1	L071	L071	1	L035	L035	-0.3957	NR	Within Group 1	1.3957
754	1	L071	L071	1	L094	L094	-0.11	NR	Within Group 1	1.11
755	1	L071	L071	1	L114	L114	-0.5251	NR	Within Group 1	1.5251
756	1	L071	L071	1	L027	L027	0.0062	IMA	Within Group 1	0.9938
757	1	L071	L071	1	L073	L073	-0.5251	NR	Within Group 1	1.5251
758	1	L071	L071	1	L012	L012	0.3345	HMA	Within Group 1	0.6655
759	1	L071	L071	1	L085	L085	-0.1443	NR	Within Group 1	1.1443
760	1	L071	L071	1	L079	L079	-0.5251	NR	Within Group 1	1.5251
761	1	L071	L071	1	L082	L082	-0.5251	NR	Within Group 1	1.5251
762	1	L071	L071	1	MORITAII	Morita II	-0.4546	NR	Within Group 1	1.4546
763	1	L071	L071	1	L036	L036	-0.5891	NR	Within Group 1	1.5891
764	1	L071	L071	1	L069	L069	1	HMA	Within Group 1	0
765	1	L071	L071	1	L040	L040	0.3965	HMA	Within Group 1	0.6035
766	1	L071	L071	2	L022	L022	0.3911	HMA	Between Group 1 and Group 2	0.6089
767	1	L071	L071	2	L089	L089	0.0062	IMA	Between Group 1 and Group 2	0.9938
768	1	L071	L071	2	L017	L017	0.6214	HMA	Between Group 1 and Group 2	0.3786
769	1	L071	L071	2	L034	L034	0.6557	HMA	Between Group 1 and Group 2	0.3443
770	1	L071	L071	2	L044	L044	0.4617	HMA	Between Group 1 and Group 2	0.5383
771	1	L071	L071	2	L045	L045	0.1043	IMA	Between Group 1 and Group 2	0.8957
772	1	L071	L071	2	L028	L028	-0.2976	NR	Between Group 1 and Group 2	1.2976
773	1	L071	L071	2	L076	L076	-0.5251	NR	Between Group 1 and Group 2	1.5251
774	1	L071	L071	2	L100	L100	-0.3746	NR	Between Group 1 and Group 2	1.3746
775	1	L071	L071	2	L008	L008	-0.1443	NR	Between Group 1 and Group 2	1.1443
776	1	L071	L071	2	L055	L055	0.2343	IMA	Between Group 1 and Group 2	0.7657
777	1	L071	L071	2	L041	L041	-0.7764	NR	Between Group 1 and Group 2	1.7764
778	1	L071	L071	2	L078	L078	-0.6413	NR	Between Group 1 and Group 2	1.6413
779	1	L071	L071	2	L046	L046	-0.3746	NR	Between Group 1 and Group 2	1.3746
780	1	L071	L071	2	L061	L061	-0.8354	NR	Between Group 1 and Group 2	1.8354
781	1	L071	L071	2	L049	L049	-0.5251	NR	Between Group 1 and Group 2	1.5251
782	1	L071	L071	2	L047	L047	0.0062	IMA	Between Group 1 and Group 2	0.9938
783	1	L071	L071	2	L011	L011	-0.7764	NR	Between Group 1 and Group 2	1.7764
784	1	L071	L071	2	L098	L098	-0.4787	NR	Between Group 1 and Group 2	1.4787
785	1	L071	L071	2	L039	L039	-0.4546	NR	Between Group 1 and Group 2	1.4546
786	1	L071	L071	2	L019	L019	0.1043	IMA	Between Group 1 and Group 2	0.8957
787	1	L071	L071	2	L038	L038	-0.3746	NR	Between Group 1 and Group 2	1.3746
788	1	L071	L071	2	L067	L067	0.1302	IMA	Between Group 1 and Group 2	0.8698
789	1	L071	L071	2	L081	L081	0.0062	IMA	Between Group 1 and Group 2	0.9938
790	1	L071	L071	2	L015	L015	0.0062	IMA	Between Group 1 and Group 2	0.9938
791	1	L071	L071	2	L066	L066	-0.1443	NR	Between Group 1 and Group 2	1.1443
792	1	L071	L071	2	L023	L023	-0.6413	NR	Between Group 1 and Group 2	1.6413
793	1	L071	L071	2	L003	L003	-0.0107	NR	Between Group 1 and Group 2	1.0107
794	1	L071	L071	2	L006	L006	-0.6413	NR	Between Group 1 and Group 2	1.6413
795	1	L071	L071	2	L014	L014	-1.5648	NR	Between Group 1 and Group 2	2.5648
796	1	L010	L010	1	L018	L018	0.4851	HMA	Within Group 1	0.5149
797	1	L010	L010	1	L072	L072	0.6228	HMA	Within Group 1	0.3772
798	1	L010	L010	1	L056	L056	0.6214	HMA	Within Group 1	0.3786
799	1	L010	L010	1	L065	L065	0.5626	HMA	Within Group 1	0.4374
800	1	L010	L010	1	L097	L097	1	HMA	Within Group 1	0
801	1	L010	L010	1	L021	L021	0.6238	HMA	Within Group 1	0.3762
802	1	L010	L010	1	L048	L048	0.4865	HMA	Within Group 1	0.5135
803	1	L010	L010	1	L059	L059	0.5066	HMA	Within Group 1	0.4934
804	1	L010	L010	1	L075	L075	0.4865	HMA	Within Group 1	0.5135
805	1	L010	L010	1	L051	L051	0.5644	HMA	Within Group 1	0.4356
806	1	L010	L010	1	L054	L054	0.715	HMA	Within Group 1	0.285
807	1	L010	L010	1	L113	L113	0.5987	HMA	Within Group 1	0.4013
808	1	L010	L010	1	L064	L064	0.715	HMA	Within Group 1	0.285
809	1	L010	L010	1	L096	L096	0.715	HMA	Within Group 1	0.285
810	1	L010	L010	1	L074	L074	0.5644	HMA	Within Group 1	0.4356
811	1	L010	L010	1	L083	L083	0.3378	HMA	Within Group 1	0.6622
812	1	L010	L010	1	L020	L020	0.3355	HMA	Within Group 1	0.6645
813	1	L010	L010	1	L057	L057	0.7719	HMA	Within Group 1	0.2281
814	1	L010	L010	1	L102	L102	0.5066	HMA	Within Group 1	0.4934
815	1	L010	L010	1	L060	L060	0.715	HMA	Within Group 1	0.285
816	1	L010	L010	1	L025	L025	0.0838	IMA	Within Group 1	0.9162
817	1	L010	L010	1	L087	L087	0.4883	HMA	Within Group 1	0.5117
818	1	L010	L010	1	L037	L037	-0.0979	NR	Within Group 1	1.0979
819	1	L010	L010	1	L032	L032	0.0838	IMA	Within Group 1	0.9162
820	1	L010	L010	1	L092	L092	0.3378	HMA	Within Group 1	0.6622
821	1	L010	L010	1	L013	L013	0.5987	HMA	Within Group 1	0.4013
822	1	L010	L010	1	L030	L030	0.3373	HMA	Within Group 1	0.6627
823	1	L010	L010	1	L052	L052	0.3387	HMA	Within Group 1	0.6613
824	1	L010	L010	1	L062	L062	0.3363	HMA	Within Group 1	0.6637
825	1	L010	L010	1	L063	L063	0.2216	IMA	Within Group 1	0.7784
826	1	L010	L010	1	L026	L026	0.2343	IMA	Within Group 1	0.7657
827	1	L010	L010	1	L035	L035	0.3387	HMA	Within Group 1	0.6613
828	1	L010	L010	1	L094	L094	0.4482	HMA	Within Group 1	0.5518
829	1	L010	L010	1	L114	L114	0.0077	IMA	Within Group 1	0.9923
830	1	L010	L010	1	L027	L027	0.0838	IMA	Within Group 1	0.9162
831	1	L010	L010	1	L073	L073	0.3387	HMA	Within Group 1	0.6613
832	1	L010	L010	1	L012	L012	0.5654	HMA	Within Group 1	0.4346
833	1	L010	L010	1	L085	L085	0.0077	IMA	Within Group 1	0.9923
834	1	L010	L010	1	L079	L079	-0.1419	NR	Within Group 1	1.1419
835	1	L010	L010	1	L082	L082	0.0077	IMA	Within Group 1	0.9923
836	1	L010	L010	1	MORITAII	Morita II	0.2551	HMA	Within Group 1	0.7449
837	1	L010	L010	1	L036	L036	-0.1706	NR	Within Group 1	1.1706
838	1	L010	L010	1	L069	L069	0.2635	HMA	Within Group 1	0.7365
839	1	L010	L010	1	L040	L040	1	HMA	Within Group 1	0
840	1	L010	L010	2	L022	L022	-0.0463	NR	Between Group 1 and Group 2	1.0463
841	1	L010	L010	2	L089	L089	0.3378	HMA	Between Group 1 and Group 2	0.6622
842	1	L010	L010	2	L017	L017	0.3369	HMA	Between Group 1 and Group 2	0.6631
843	1	L010	L010	2	L034	L034	0.2197	IMA	Between Group 1 and Group 2	0.7803
844	1	L010	L010	2	L044	L044	0.0257	IMA	Between Group 1 and Group 2	0.9743
845	1	L010	L010	2	L045	L045	0.2406	IMA	Between Group 1 and Group 2	0.7594
846	1	L010	L010	2	L028	L028	0.3715	HMA	Between Group 1 and Group 2	0.6285
847	1	L010	L010	2	L076	L076	0.0062	IMA	Between Group 1 and Group 2	0.9938
848	1	L010	L010	2	L100	L100	-0.5251	NR	Between Group 1 and Group 2	1.5251
849	1	L010	L010	2	L008	L008	0.2343	IMA	Between Group 1 and Group 2	0.7657
850	1	L010	L010	2	L055	L055	-0.1443	NR	Between Group 1 and Group 2	1.1443
851	1	L010	L010	2	L041	L041	-0.1419	NR	Between Group 1 and Group 2	1.1419
852	1	L010	L010	2	L078	L078	-0.1086	NR	Between Group 1 and Group 2	1.1086
853	1	L010	L010	2	L046	L046	-0.1429	NR	Between Group 1 and Group 2	1.1429
854	1	L010	L010	2	L061	L061	-0.4536	NR	Between Group 1 and Group 2	1.4536
855	1	L010	L010	2	L049	L049	0.0062	IMA	Between Group 1 and Group 2	0.9938
856	1	L010	L010	2	L047	L047	-0.1429	NR	Between Group 1 and Group 2	1.1429
857	1	L010	L010	2	L011	L011	-0.1434	NR	Between Group 1 and Group 2	1.1434
858	1	L010	L010	2	L098	L098	-0.247	NR	Between Group 1 and Group 2	1.247
859	1	L010	L010	2	L039	L039	0.2551	HMA	Between Group 1 and Group 2	0.7449
860	1	L010	L010	2	L019	L019	-0.0444	NR	Between Group 1 and Group 2	1.0444
861	1	L010	L010	2	L038	L038	-0.5251	NR	Between Group 1 and Group 2	1.5251
862	1	L010	L010	2	L067	L067	-0.2484	NR	Between Group 1 and Group 2	1.2484
863	1	L010	L010	2	L081	L081	-0.1429	NR	Between Group 1 and Group 2	1.1429
864	1	L010	L010	2	L015	L015	0.0838	IMA	Between Group 1 and Group 2	0.9162
865	1	L010	L010	2	L066	L066	-0.1419	NR	Between Group 1 and Group 2	1.1419
866	1	L010	L010	2	L023	L023	-0.1615	NR	Between Group 1 and Group 2	1.1615
867	1	L010	L010	2	L003	L003	0.0832	IMA	Between Group 1 and Group 2	0.9168
868	1	L010	L010	2	L006	L006	-0.2582	NR	Between Group 1 and Group 2	1.2582
869	1	L010	L010	2	L014	L014	-1.5648	NR	Between Group 1 and Group 2	2.5648
870	1	L018	L018	1	L072	L072	0.3345	HMA	Within Group 1	0.6655
871	1	L018	L018	1	L056	L056	-0.0463	NR	Within Group 1	1.0463
872	1	L018	L018	1	L065	L065	0.6214	HMA	Within Group 1	0.3786
873	1	L018	L018	1	L097	L097	0.4851	HMA	Within Group 1	0.5149
874	1	L018	L018	1	L021	L021	0.3355	HMA	Within Group 1	0.6645
875	1	L018	L018	1	L048	L048	0.3911	HMA	Within Group 1	0.6089
876	1	L018	L018	1	L059	L059	-0.1625	NR	Within Group 1	1.1625
877	1	L018	L018	1	L075	L075	0.7719	HMA	Within Group 1	0.2281
878	1	L018	L018	1	L051	L051	-0.1443	NR	Within Group 1	1.1443
879	1	L018	L018	1	L054	L054	0.0062	IMA	Within Group 1	0.9938
880	1	L018	L018	1	L113	L113	-0.11	NR	Within Group 1	1.11
881	1	L018	L018	1	L064	L064	0.0062	IMA	Within Group 1	0.9938
882	1	L018	L018	1	L096	L096	0.0062	IMA	Within Group 1	0.9938
883	1	L018	L018	1	L074	L074	-0.1443	NR	Within Group 1	1.1443
884	1	L018	L018	1	L083	L083	-0.5251	NR	Within Group 1	1.5251
885	1	L018	L018	1	L020	L020	0.2415	IMA	Within Group 1	0.7585
886	1	L018	L018	1	L057	L057	0.1043	IMA	Within Group 1	0.8957
887	1	L018	L018	1	L102	L102	-0.1625	NR	Within Group 1	1.1625
888	1	L018	L018	1	L060	L060	0.0062	IMA	Within Group 1	0.9938
889	1	L018	L018	1	L025	L025	-0.1443	NR	Within Group 1	1.1443
890	1	L018	L018	1	L087	L087	0.0062	IMA	Within Group 1	0.9938
891	1	L018	L018	1	L037	L037	-0.4787	NR	Within Group 1	1.4787
892	1	L018	L018	1	L032	L032	-0.1443	NR	Within Group 1	1.1443
893	1	L018	L018	1	L092	L092	0.3345	HMA	Within Group 1	0.6655
894	1	L018	L018	1	L013	L013	-0.11	NR	Within Group 1	1.11
895	1	L018	L018	1	L030	L030	0.0847	IMA	Within Group 1	0.9153
896	1	L018	L018	1	L052	L052	0.3355	HMA	Within Group 1	0.6645
897	1	L018	L018	1	L062	L062	0.0838	IMA	Within Group 1	0.9162
898	1	L018	L018	1	L063	L063	-0.1625	NR	Within Group 1	1.1625
899	1	L018	L018	1	L026	L026	0.0062	IMA	Within Group 1	0.9938
900	1	L018	L018	1	L035	L035	-0.1434	NR	Within Group 1	1.1434
901	1	L018	L018	1	L094	L094	-0.2606	NR	Within Group 1	1.2606
902	1	L018	L018	1	L114	L114	-0.3746	NR	Within Group 1	1.3746
903	1	L018	L018	1	L027	L027	-0.1443	NR	Within Group 1	1.1443
904	1	L018	L018	1	L073	L073	-0.5242	NR	Within Group 1	1.5242
905	1	L018	L018	1	L012	L012	0.3355	HMA	Within Group 1	0.6645
906	1	L018	L018	1	L085	L085	0.0062	IMA	Within Group 1	0.9938
907	1	L018	L018	1	L079	L079	-0.5242	NR	Within Group 1	1.5242
908	1	L018	L018	1	L082	L082	-0.3746	NR	Within Group 1	1.3746
909	1	L018	L018	1	MORITAII	Morita II	-0.4536	NR	Within Group 1	1.4536
910	1	L018	L018	1	L036	L036	-0.5891	NR	Within Group 1	1.5891
911	1	L018	L018	1	L069	L069	0.7072	HMA	Within Group 1	0.2928
912	1	L018	L018	1	L040	L040	0.3965	HMA	Within Group 1	0.6035
913	1	L018	L018	2	L022	L022	0.2406	IMA	Between Group 1 and Group 2	0.7594
914	1	L018	L018	2	L089	L089	-0.1443	NR	Between Group 1 and Group 2	1.1443
915	1	L018	L018	2	L017	L017	0.6223	HMA	Between Group 1 and Group 2	0.3777
916	1	L018	L018	2	L034	L034	0.5051	HMA	Between Group 1 and Group 2	0.4949
917	1	L018	L018	2	L044	L044	0.3111	HMA	Between Group 1 and Group 2	0.6889
918	1	L018	L018	2	L045	L045	-0.0463	NR	Between Group 1 and Group 2	1.0463
919	1	L018	L018	2	L028	L028	-0.2976	NR	Between Group 1 and Group 2	1.2976
920	1	L018	L018	2	L076	L076	-0.3746	NR	Between Group 1 and Group 2	1.3746
921	1	L018	L018	2	L100	L100	-0.5251	NR	Between Group 1 and Group 2	1.5251
922	1	L018	L018	2	L008	L008	0.0062	IMA	Between Group 1 and Group 2	0.9938
923	1	L018	L018	2	L055	L055	0.0838	IMA	Between Group 1 and Group 2	0.9162
924	1	L018	L018	2	L041	L041	-0.5242	NR	Between Group 1 and Group 2	1.5242
925	1	L018	L018	2	L078	L078	-0.4908	NR	Between Group 1 and Group 2	1.4908
926	1	L018	L018	2	L046	L046	-0.5251	NR	Between Group 1 and Group 2	1.5251
927	1	L018	L018	2	L061	L061	-0.8344	NR	Between Group 1 and Group 2	1.8344
928	1	L018	L018	2	L049	L049	-0.3746	NR	Between Group 1 and Group 2	1.3746
929	1	L018	L018	2	L047	L047	-0.1443	NR	Between Group 1 and Group 2	1.1443
930	1	L018	L018	2	L011	L011	-0.5242	NR	Between Group 1 and Group 2	1.5242
931	1	L018	L018	2	L098	L098	-0.6292	NR	Between Group 1 and Group 2	1.6292
932	1	L018	L018	2	L039	L039	-0.4536	NR	Between Group 1 and Group 2	1.4536
933	1	L018	L018	2	L019	L019	-0.0463	NR	Between Group 1 and Group 2	1.0463
934	1	L018	L018	2	L038	L038	-0.5251	NR	Between Group 1 and Group 2	1.5251
935	1	L018	L018	2	L067	L067	-0.0203	NR	Between Group 1 and Group 2	1.0203
936	1	L018	L018	2	L081	L081	-0.1443	NR	Between Group 1 and Group 2	1.1443
937	1	L018	L018	2	L015	L015	-0.1443	NR	Between Group 1 and Group 2	1.1443
938	1	L018	L018	2	L066	L066	-0.1434	NR	Between Group 1 and Group 2	1.1434
939	1	L018	L018	2	L023	L023	-0.6404	NR	Between Group 1 and Group 2	1.6404
940	1	L018	L018	2	L003	L003	-0.0107	NR	Between Group 1 and Group 2	1.0107
941	1	L018	L018	2	L006	L006	-0.6404	NR	Between Group 1 and Group 2	1.6404
942	1	L018	L018	2	L014	L014	-1.5648	NR	Between Group 1 and Group 2	2.5648
943	1	L072	L072	1	L056	L056	0.3911	HMA	Within Group 1	0.6089
944	1	L072	L072	1	L065	L065	0.4865	HMA	Within Group 1	0.5135
945	1	L072	L072	1	L097	L097	0.6228	HMA	Within Group 1	0.3772
946	1	L072	L072	1	L021	L021	0.6228	HMA	Within Group 1	0.3772
947	1	L072	L072	1	L048	L048	0.336	HMA	Within Group 1	0.664
948	1	L072	L072	1	L059	L059	0.2749	HMA	Within Group 1	0.7251
949	1	L072	L072	1	L075	L075	0.5626	HMA	Within Group 1	0.4374
950	1	L072	L072	1	L051	L051	0.4883	HMA	Within Group 1	0.5117
951	1	L072	L072	1	L054	L054	0.3378	HMA	Within Group 1	0.6622
952	1	L072	L072	1	L113	L113	0.2216	IMA	Within Group 1	0.7784
953	1	L072	L072	1	L064	L064	0.3378	HMA	Within Group 1	0.6622
954	1	L072	L072	1	L096	L096	0.3378	HMA	Within Group 1	0.6622
955	1	L072	L072	1	L074	L074	0.4883	HMA	Within Group 1	0.5117
956	1	L072	L072	1	L083	L083	0.1061	IMA	Within Group 1	0.8939
957	1	L072	L072	1	L020	L020	-0.0463	NR	Within Group 1	1.0463
958	1	L072	L072	1	L057	L057	0.2406	IMA	Within Group 1	0.7594
959	1	L072	L072	1	L102	L102	0.2749	HMA	Within Group 1	0.7251
960	1	L072	L072	1	L060	L060	0.3378	HMA	Within Group 1	0.6622
961	1	L072	L072	1	L025	L025	0.0077	IMA	Within Group 1	0.9923
962	1	L072	L072	1	L087	L087	0.5644	HMA	Within Group 1	0.4356
963	1	L072	L072	1	L037	L037	-0.6292	NR	Within Group 1	1.6292
964	1	L072	L072	1	L032	L032	0.0077	IMA	Within Group 1	0.9923
965	1	L072	L072	1	L092	L092	0.715	HMA	Within Group 1	0.285
966	1	L072	L072	1	L013	L013	0.2216	IMA	Within Group 1	0.7784
967	1	L072	L072	1	L030	L030	0.3363	HMA	Within Group 1	0.6637
968	1	L072	L072	1	L052	L052	0.5644	HMA	Within Group 1	0.4356
969	1	L072	L072	1	L062	L062	0.4869	HMA	Within Group 1	0.5131
970	1	L072	L072	1	L063	L063	0.3721	HMA	Within Group 1	0.6279
971	1	L072	L072	1	L026	L026	-0.1429	NR	Within Group 1	1.1429
972	1	L072	L072	1	L035	L035	0.3131	HMA	Within Group 1	0.6869
973	1	L072	L072	1	L094	L094	0.3721	HMA	Within Group 1	0.6279
974	1	L072	L072	1	L114	L114	-0.5251	NR	Within Group 1	1.5251
975	1	L072	L072	1	L027	L027	0.0077	IMA	Within Group 1	0.9923
976	1	L072	L072	1	L073	L073	0.3378	HMA	Within Group 1	0.6622
977	1	L072	L072	1	L012	L012	0.3378	HMA	Within Group 1	0.6622
978	1	L072	L072	1	L085	L085	0.0838	IMA	Within Group 1	0.9162
979	1	L072	L072	1	L079	L079	-0.1429	NR	Within Group 1	1.1429
980	1	L072	L072	1	L082	L082	-0.1429	NR	Within Group 1	1.1429
981	1	L072	L072	1	MORITAII	Morita II	0.0275	IMA	Within Group 1	0.9725
982	1	L072	L072	1	L036	L036	-0.1706	NR	Within Group 1	1.1706
983	1	L072	L072	1	L069	L069	0.5563	HMA	Within Group 1	0.4437
984	1	L072	L072	1	L040	L040	0.4525	HMA	Within Group 1	0.5475
985	1	L072	L072	2	L022	L022	0.1043	IMA	Between Group 1 and Group 2	0.8957
986	1	L072	L072	2	L089	L089	0.715	HMA	Between Group 1 and Group 2	0.285
987	1	L072	L072	2	L017	L017	0.336	HMA	Between Group 1 and Group 2	0.664
988	1	L072	L072	2	L034	L034	0.3703	HMA	Between Group 1 and Group 2	0.6297
989	1	L072	L072	2	L044	L044	0.1763	IMA	Between Group 1 and Group 2	0.8237
990	1	L072	L072	2	L045	L045	0.3911	HMA	Between Group 1 and Group 2	0.6089
991	1	L072	L072	2	L028	L028	-0.0107	NR	Between Group 1 and Group 2	1.0107
992	1	L072	L072	2	L076	L076	-0.5251	NR	Between Group 1 and Group 2	1.5251
993	1	L072	L072	2	L100	L100	0.0077	IMA	Between Group 1 and Group 2	0.9923
994	1	L072	L072	2	L008	L008	-0.1429	NR	Between Group 1 and Group 2	1.1429
995	1	L072	L072	2	L055	L055	0.0062	IMA	Between Group 1 and Group 2	0.9938
996	1	L072	L072	2	L041	L041	-0.7764	NR	Between Group 1 and Group 2	1.7764
997	1	L072	L072	2	L078	L078	-0.6413	NR	Between Group 1 and Group 2	1.6413
998	1	L072	L072	2	L046	L046	-0.3746	NR	Between Group 1 and Group 2	1.3746
999	1	L072	L072	2	L061	L061	-0.8354	NR	Between Group 1 and Group 2	1.8354
1000	1	L072	L072	2	L049	L049	-0.5251	NR	Between Group 1 and Group 2	1.5251
1001	1	L072	L072	2	L047	L047	0.2343	IMA	Between Group 1 and Group 2	0.7657
1002	1	L072	L072	2	L011	L011	-0.7764	NR	Between Group 1 and Group 2	1.7764
1003	1	L072	L072	2	L098	L098	-0.4787	NR	Between Group 1 and Group 2	1.4787
1004	1	L072	L072	2	L039	L039	0.0275	IMA	Between Group 1 and Group 2	0.9725
1005	1	L072	L072	2	L019	L019	0.4883	HMA	Between Group 1 and Group 2	0.5117
1006	1	L072	L072	2	L038	L038	0.0077	IMA	Between Group 1 and Group 2	0.9923
1007	1	L072	L072	2	L067	L067	-0.0979	NR	Between Group 1 and Group 2	1.0979
1008	1	L072	L072	2	L081	L081	0.0077	IMA	Between Group 1 and Group 2	0.9923
1009	1	L072	L072	2	L015	L015	0.0077	IMA	Between Group 1 and Group 2	0.9923
1010	1	L072	L072	2	L066	L066	-0.1429	NR	Between Group 1 and Group 2	1.1429
1011	1	L072	L072	2	L023	L023	-0.1625	NR	Between Group 1 and Group 2	1.1625
1012	1	L072	L072	2	L003	L003	-0.2976	NR	Between Group 1 and Group 2	1.2976
1013	1	L072	L072	2	L006	L006	-0.6413	NR	Between Group 1 and Group 2	1.6413
1014	1	L072	L072	2	L014	L014	-1.5648	NR	Between Group 1 and Group 2	2.5648
1015	1	L056	L056	1	L065	L065	0.4851	HMA	Within Group 1	0.5149
1016	1	L056	L056	1	L097	L097	0.6214	HMA	Within Group 1	0.3786
1017	1	L056	L056	1	L021	L021	0.2406	IMA	Within Group 1	0.7594
1018	1	L056	L056	1	L048	L048	0.3345	HMA	Within Group 1	0.6655
1019	1	L056	L056	1	L059	L059	0.6557	HMA	Within Group 1	0.3443
1020	1	L056	L056	1	L075	L075	-0.0463	NR	Within Group 1	1.0463
1021	1	L056	L056	1	L051	L051	0.4869	HMA	Within Group 1	0.5131
1022	1	L056	L056	1	L054	L054	0.3363	HMA	Within Group 1	0.6637
1023	1	L056	L056	1	L113	L113	0.2201	IMA	Within Group 1	0.7799
1024	1	L056	L056	1	L064	L064	0.3363	HMA	Within Group 1	0.6637
1025	1	L056	L056	1	L096	L096	0.3363	HMA	Within Group 1	0.6637
1026	1	L056	L056	1	L074	L074	0.4869	HMA	Within Group 1	0.5131
1027	1	L056	L056	1	L083	L083	0.4869	HMA	Within Group 1	0.5131
1028	1	L056	L056	1	L020	L020	0.5626	HMA	Within Group 1	0.4374
1029	1	L056	L056	1	L057	L057	0.8495	HMA	Within Group 1	0.1505
1030	1	L056	L056	1	L102	L102	0.6557	HMA	Within Group 1	0.3443
1031	1	L056	L056	1	L060	L060	0.3363	HMA	Within Group 1	0.6637
1032	1	L056	L056	1	L025	L025	0.0062	IMA	Within Group 1	0.9938
1033	1	L056	L056	1	L087	L087	-0.0444	NR	Within Group 1	1.0444
1034	1	L056	L056	1	L037	L037	-0.0203	NR	Within Group 1	1.0203
1035	1	L056	L056	1	L032	L032	0.0062	IMA	Within Group 1	0.9938
1036	1	L056	L056	1	L092	L092	0.1061	IMA	Within Group 1	0.8939
1037	1	L056	L056	1	L013	L013	0.2201	IMA	Within Group 1	0.7799
1038	1	L056	L056	1	L030	L030	-0.0444	NR	Within Group 1	1.0444
1039	1	L056	L056	1	L052	L052	-0.0444	NR	Within Group 1	1.0444
1040	1	L056	L056	1	L062	L062	0.1061	IMA	Within Group 1	0.8939
1041	1	L056	L056	1	L063	L063	0.3707	HMA	Within Group 1	0.6293
1042	1	L056	L056	1	L026	L026	-0.1443	NR	Within Group 1	1.1443
1043	1	L056	L056	1	L035	L035	-0.2958	NR	Within Group 1	1.2958
1044	1	L056	L056	1	L094	L094	0.3707	HMA	Within Group 1	0.6293
1045	1	L056	L056	1	L114	L114	-0.1443	NR	Within Group 1	1.1443
1046	1	L056	L056	1	L027	L027	0.0062	IMA	Within Group 1	0.9938
1047	1	L056	L056	1	L073	L073	0.3363	HMA	Within Group 1	0.6637
1048	1	L056	L056	1	L012	L012	0.3363	HMA	Within Group 1	0.6637
1049	1	L056	L056	1	L085	L085	-0.5251	NR	Within Group 1	1.5251
1050	1	L056	L056	1	L079	L079	-0.1443	NR	Within Group 1	1.1443
1051	1	L056	L056	1	L082	L082	-0.1443	NR	Within Group 1	1.1443
1052	1	L056	L056	1	MORITAII	Morita II	0.0261	IMA	Within Group 1	0.9739
1053	1	L056	L056	1	L036	L036	-0.1331	NR	Within Group 1	1.1331
1054	1	L056	L056	1	L069	L069	-0.1821	NR	Within Group 1	1.1821
1055	1	L056	L056	1	L040	L040	0.3965	HMA	Within Group 1	0.6035
1056	1	L056	L056	2	L022	L022	0.1043	IMA	Between Group 1 and Group 2	0.8957
1057	1	L056	L056	2	L089	L089	0.1061	IMA	Between Group 1 and Group 2	0.8939
1058	1	L056	L056	2	L017	L017	-0.0463	NR	Between Group 1 and Group 2	1.0463
1059	1	L056	L056	2	L034	L034	-0.0119	NR	Between Group 1 and Group 2	1.0119
1060	1	L056	L056	2	L044	L044	-0.206	NR	Between Group 1 and Group 2	1.206
1061	1	L056	L056	2	L045	L045	0.3911	HMA	Between Group 1 and Group 2	0.6089
1062	1	L056	L056	2	L028	L028	0.37	HMA	Between Group 1 and Group 2	0.63
1063	1	L056	L056	2	L076	L076	0.0838	IMA	Between Group 1 and Group 2	0.9162
1064	1	L056	L056	2	L100	L100	-0.3746	NR	Between Group 1 and Group 2	1.3746
1065	1	L056	L056	2	L008	L008	-0.1443	NR	Between Group 1 and Group 2	1.1443
1066	1	L056	L056	2	L055	L055	-0.3746	NR	Between Group 1 and Group 2	1.3746
1067	1	L056	L056	2	L041	L041	-0.3957	NR	Between Group 1 and Group 2	1.3957
1068	1	L056	L056	2	L078	L078	-0.2606	NR	Between Group 1 and Group 2	1.2606
1069	1	L056	L056	2	L046	L046	0.0062	IMA	Between Group 1 and Group 2	0.9938
1070	1	L056	L056	2	L061	L061	-0.2265	NR	Between Group 1 and Group 2	1.2265
1071	1	L056	L056	2	L049	L049	0.0838	IMA	Between Group 1 and Group 2	0.9162
1072	1	L056	L056	2	L047	L047	-0.3746	NR	Between Group 1 and Group 2	1.3746
1073	1	L056	L056	2	L011	L011	-0.1676	NR	Between Group 1 and Group 2	1.1676
1074	1	L056	L056	2	L098	L098	-0.0979	NR	Between Group 1 and Group 2	1.0979
1075	1	L056	L056	2	L039	L039	0.0261	IMA	Between Group 1 and Group 2	0.9739
1076	1	L056	L056	2	L019	L019	0.1061	IMA	Between Group 1 and Group 2	0.8939
1077	1	L056	L056	2	L038	L038	-0.3746	NR	Between Group 1 and Group 2	1.3746
1078	1	L056	L056	2	L067	L067	-0.4787	NR	Between Group 1 and Group 2	1.4787
1079	1	L056	L056	2	L081	L081	-0.3746	NR	Between Group 1 and Group 2	1.3746
1080	1	L056	L056	2	L015	L015	0.0062	IMA	Between Group 1 and Group 2	0.9938
1081	1	L056	L056	2	L066	L066	-0.5251	NR	Between Group 1 and Group 2	1.5251
1082	1	L056	L056	2	L023	L023	-0.1625	NR	Between Group 1 and Group 2	1.1625
1083	1	L056	L056	2	L003	L003	0.3113	HMA	Between Group 1 and Group 2	0.6887
1084	1	L056	L056	2	L006	L006	-0.2606	NR	Between Group 1 and Group 2	1.2606
1085	1	L056	L056	2	L014	L014	-1.5648	NR	Between Group 1 and Group 2	2.5648
1086	1	L065	L065	1	L097	L097	0.5626	HMA	Within Group 1	0.4374
1087	1	L065	L065	1	L021	L021	0.336	HMA	Within Group 1	0.664
1088	1	L065	L065	1	L048	L048	0.6228	HMA	Within Group 1	0.3772
1089	1	L065	L065	1	L059	L059	0.3703	HMA	Within Group 1	0.6297
1090	1	L065	L065	1	L075	L075	0.6228	HMA	Within Group 1	0.3772
1091	1	L065	L065	1	L051	L051	0.2343	IMA	Within Group 1	0.7657
1092	1	L065	L065	1	L054	L054	0.0838	IMA	Within Group 1	0.9162
1093	1	L065	L065	1	L113	L113	-0.0325	NR	Within Group 1	1.0325
1094	1	L065	L065	1	L064	L064	0.0838	IMA	Within Group 1	0.9162
1095	1	L065	L065	1	L096	L096	0.0838	IMA	Within Group 1	0.9162
1096	1	L065	L065	1	L074	L074	0.2343	IMA	Within Group 1	0.7657
1097	1	L065	L065	1	L083	L083	0.0077	IMA	Within Group 1	0.9923
1098	1	L065	L065	1	L020	L020	0.6214	HMA	Within Group 1	0.3786
1099	1	L065	L065	1	L057	L057	0.3345	HMA	Within Group 1	0.6655
1100	1	L065	L065	1	L102	L102	0.3703	HMA	Within Group 1	0.6297
1101	1	L065	L065	1	L060	L060	0.0838	IMA	Within Group 1	0.9162
1102	1	L065	L065	1	L025	L025	0.2343	IMA	Within Group 1	0.7657
1103	1	L065	L065	1	L087	L087	-0.1429	NR	Within Group 1	1.1429
1104	1	L065	L065	1	L037	L037	-0.2484	NR	Within Group 1	1.2484
1105	1	L065	L065	1	L032	L032	0.2343	IMA	Within Group 1	0.7657
1106	1	L065	L065	1	L092	L092	0.4865	HMA	Within Group 1	0.5135
1107	1	L065	L065	1	L013	L013	-0.0325	NR	Within Group 1	1.0325
1108	1	L065	L065	1	L030	L030	-0.1443	NR	Within Group 1	1.1443
1109	1	L065	L065	1	L052	L052	0.336	HMA	Within Group 1	0.664
1110	1	L065	L065	1	L062	L062	0.0062	IMA	Within Group 1	0.9938
1111	1	L065	L065	1	L063	L063	0.3703	HMA	Within Group 1	0.6297
1112	1	L065	L065	1	L026	L026	0.0838	IMA	Within Group 1	0.9162
1113	1	L065	L065	1	L035	L035	-0.3942	NR	Within Group 1	1.3942
1114	1	L065	L065	1	L094	L094	0.1181	IMA	Within Group 1	0.8819
1115	1	L065	L065	1	L114	L114	-0.1429	NR	Within Group 1	1.1429
1116	1	L065	L065	1	L027	L027	0.2343	IMA	Within Group 1	0.7657
1117	1	L065	L065	1	L073	L073	-0.1429	NR	Within Group 1	1.1429
1118	1	L065	L065	1	L012	L012	0.5626	HMA	Within Group 1	0.4374
1119	1	L065	L065	1	L085	L085	-0.1429	NR	Within Group 1	1.1429
1120	1	L065	L065	1	L079	L079	-0.1429	NR	Within Group 1	1.1429
1121	1	L065	L065	1	L082	L082	-0.1429	NR	Within Group 1	1.1429
1122	1	L065	L065	1	MORITAII	Morita II	-0.2265	NR	Within Group 1	1.2265
1123	1	L065	L065	1	L036	L036	-0.1706	NR	Within Group 1	1.1706
1124	1	L065	L065	1	L069	L069	0.5563	HMA	Within Group 1	0.4437
1125	1	L065	L065	1	L040	L040	1	HMA	Within Group 1	0
1126	1	L065	L065	2	L022	L022	0.3911	HMA	Between Group 1 and Group 2	0.6089
1127	1	L065	L065	2	L089	L089	0.0077	IMA	Between Group 1 and Group 2	0.9923
1128	1	L065	L065	2	L017	L017	0.6228	HMA	Between Group 1 and Group 2	0.3772
1129	1	L065	L065	2	L034	L034	0.6571	HMA	Between Group 1 and Group 2	0.3429
1130	1	L065	L065	2	L044	L044	0.4631	HMA	Between Group 1 and Group 2	0.5369
1131	1	L065	L065	2	L045	L045	0.1043	IMA	Between Group 1 and Group 2	0.8957
1132	1	L065	L065	2	L028	L028	0.0846	IMA	Between Group 1 and Group 2	0.9154
1133	1	L065	L065	2	L076	L076	-0.1443	NR	Between Group 1 and Group 2	1.1443
1134	1	L065	L065	2	L100	L100	-0.3746	NR	Between Group 1 and Group 2	1.3746
1135	1	L065	L065	2	L008	L008	0.0838	IMA	Between Group 1 and Group 2	0.9162
1136	1	L065	L065	2	L055	L055	0.0062	IMA	Between Group 1 and Group 2	0.9938
1137	1	L065	L065	2	L041	L041	-0.3942	NR	Between Group 1 and Group 2	1.3942
1138	1	L065	L065	2	L078	L078	-0.2591	NR	Between Group 1 and Group 2	1.2591
1139	1	L065	L065	2	L046	L046	0.0077	IMA	Between Group 1 and Group 2	0.9923
1140	1	L065	L065	2	L061	L061	-0.4546	NR	Between Group 1 and Group 2	1.4546
1141	1	L065	L065	2	L049	L049	-0.1443	NR	Between Group 1 and Group 2	1.1443
1142	1	L065	L065	2	L047	L047	0.0077	IMA	Between Group 1 and Group 2	0.9923
1143	1	L065	L065	2	L011	L011	-0.3957	NR	Between Group 1 and Group 2	1.3957
1144	1	L065	L065	2	L098	L098	-0.0965	NR	Between Group 1 and Group 2	1.0965
1145	1	L065	L065	2	L039	L039	-0.2265	NR	Between Group 1 and Group 2	1.2265
1146	1	L065	L065	2	L019	L019	0.1043	IMA	Between Group 1 and Group 2	0.8957
1147	1	L065	L065	2	L038	L038	-0.3746	NR	Between Group 1 and Group 2	1.3746
1148	1	L065	L065	2	L067	L067	-0.0979	NR	Between Group 1 and Group 2	1.0979
1149	1	L065	L065	2	L081	L081	0.0077	IMA	Between Group 1 and Group 2	0.9923
1150	1	L065	L065	2	L015	L015	0.2343	IMA	Between Group 1 and Group 2	0.7657
1151	1	L065	L065	2	L066	L066	-0.1429	NR	Between Group 1 and Group 2	1.1429
1152	1	L065	L065	2	L023	L023	-0.6413	NR	Between Group 1 and Group 2	1.6413
1153	1	L065	L065	2	L003	L003	0.37	HMA	Between Group 1 and Group 2	0.63
1154	1	L065	L065	2	L006	L006	-0.2591	NR	Between Group 1 and Group 2	1.2591
1155	1	L065	L065	2	L014	L014	-1.5648	NR	Between Group 1 and Group 2	2.5648
1156	1	L097	L097	1	L021	L021	0.6238	HMA	Within Group 1	0.3762
1157	1	L097	L097	1	L048	L048	0.4865	HMA	Within Group 1	0.5135
1158	1	L097	L097	1	L059	L059	0.5066	HMA	Within Group 1	0.4934
1159	1	L097	L097	1	L075	L075	0.4865	HMA	Within Group 1	0.5135
1160	1	L097	L097	1	L051	L051	0.5644	HMA	Within Group 1	0.4356
1161	1	L097	L097	1	L054	L054	0.715	HMA	Within Group 1	0.285
1162	1	L097	L097	1	L113	L113	0.5987	HMA	Within Group 1	0.4013
1163	1	L097	L097	1	L064	L064	0.715	HMA	Within Group 1	0.285
1164	1	L097	L097	1	L096	L096	0.715	HMA	Within Group 1	0.285
1165	1	L097	L097	1	L074	L074	0.5644	HMA	Within Group 1	0.4356
1166	1	L097	L097	1	L083	L083	0.3378	HMA	Within Group 1	0.6622
1167	1	L097	L097	1	L020	L020	0.3355	HMA	Within Group 1	0.6645
1168	1	L097	L097	1	L057	L057	0.7719	HMA	Within Group 1	0.2281
1169	1	L097	L097	1	L102	L102	0.5066	HMA	Within Group 1	0.4934
1170	1	L097	L097	1	L060	L060	0.715	HMA	Within Group 1	0.285
1171	1	L097	L097	1	L025	L025	0.0838	IMA	Within Group 1	0.9162
1172	1	L097	L097	1	L087	L087	0.4883	HMA	Within Group 1	0.5117
1173	1	L097	L097	1	L037	L037	-0.0979	NR	Within Group 1	1.0979
1174	1	L097	L097	1	L032	L032	0.0838	IMA	Within Group 1	0.9162
1175	1	L097	L097	1	L092	L092	0.3378	HMA	Within Group 1	0.6622
1176	1	L097	L097	1	L013	L013	0.5987	HMA	Within Group 1	0.4013
1177	1	L097	L097	1	L030	L030	0.3373	HMA	Within Group 1	0.6627
1178	1	L097	L097	1	L052	L052	0.3387	HMA	Within Group 1	0.6613
1179	1	L097	L097	1	L062	L062	0.3363	HMA	Within Group 1	0.6637
1180	1	L097	L097	1	L063	L063	0.2216	IMA	Within Group 1	0.7784
1181	1	L097	L097	1	L026	L026	0.2343	IMA	Within Group 1	0.7657
1182	1	L097	L097	1	L035	L035	0.3387	HMA	Within Group 1	0.6613
1183	1	L097	L097	1	L094	L094	0.4482	HMA	Within Group 1	0.5518
1184	1	L097	L097	1	L114	L114	0.0077	IMA	Within Group 1	0.9923
1185	1	L097	L097	1	L027	L027	0.0838	IMA	Within Group 1	0.9162
1186	1	L097	L097	1	L073	L073	0.3387	HMA	Within Group 1	0.6613
1187	1	L097	L097	1	L012	L012	0.5654	HMA	Within Group 1	0.4346
1188	1	L097	L097	1	L085	L085	0.0077	IMA	Within Group 1	0.9923
1189	1	L097	L097	1	L079	L079	-0.1419	NR	Within Group 1	1.1419
1190	1	L097	L097	1	L082	L082	0.0077	IMA	Within Group 1	0.9923
1191	1	L097	L097	1	MORITAII	Morita II	0.2551	HMA	Within Group 1	0.7449
1192	1	L097	L097	1	L036	L036	-0.1706	NR	Within Group 1	1.1706
1193	1	L097	L097	1	L069	L069	0.2635	HMA	Within Group 1	0.7365
1194	1	L097	L097	1	L040	L040	1	HMA	Within Group 1	0
1195	1	L097	L097	2	L022	L022	-0.0463	NR	Between Group 1 and Group 2	1.0463
1196	1	L097	L097	2	L089	L089	0.3378	HMA	Between Group 1 and Group 2	0.6622
1197	1	L097	L097	2	L017	L017	0.3369	HMA	Between Group 1 and Group 2	0.6631
1198	1	L097	L097	2	L034	L034	0.2197	IMA	Between Group 1 and Group 2	0.7803
1199	1	L097	L097	2	L044	L044	0.0257	IMA	Between Group 1 and Group 2	0.9743
1200	1	L097	L097	2	L045	L045	0.2406	IMA	Between Group 1 and Group 2	0.7594
1201	1	L097	L097	2	L028	L028	0.3715	HMA	Between Group 1 and Group 2	0.6285
1202	1	L097	L097	2	L076	L076	0.0062	IMA	Between Group 1 and Group 2	0.9938
1203	1	L097	L097	2	L100	L100	-0.5251	NR	Between Group 1 and Group 2	1.5251
1204	1	L097	L097	2	L008	L008	0.2343	IMA	Between Group 1 and Group 2	0.7657
1205	1	L097	L097	2	L055	L055	-0.1443	NR	Between Group 1 and Group 2	1.1443
1206	1	L097	L097	2	L041	L041	-0.1419	NR	Between Group 1 and Group 2	1.1419
1207	1	L097	L097	2	L078	L078	-0.1086	NR	Between Group 1 and Group 2	1.1086
1208	1	L097	L097	2	L046	L046	-0.1429	NR	Between Group 1 and Group 2	1.1429
1209	1	L097	L097	2	L061	L061	-0.4536	NR	Between Group 1 and Group 2	1.4536
1210	1	L097	L097	2	L049	L049	0.0062	IMA	Between Group 1 and Group 2	0.9938
1211	1	L097	L097	2	L047	L047	-0.1429	NR	Between Group 1 and Group 2	1.1429
1212	1	L097	L097	2	L011	L011	-0.1434	NR	Between Group 1 and Group 2	1.1434
1213	1	L097	L097	2	L098	L098	-0.247	NR	Between Group 1 and Group 2	1.247
1214	1	L097	L097	2	L039	L039	0.2551	HMA	Between Group 1 and Group 2	0.7449
1215	1	L097	L097	2	L019	L019	-0.0444	NR	Between Group 1 and Group 2	1.0444
1216	1	L097	L097	2	L038	L038	-0.5251	NR	Between Group 1 and Group 2	1.5251
1217	1	L097	L097	2	L067	L067	-0.2484	NR	Between Group 1 and Group 2	1.2484
1218	1	L097	L097	2	L081	L081	-0.1429	NR	Between Group 1 and Group 2	1.1429
1219	1	L097	L097	2	L015	L015	0.0838	IMA	Between Group 1 and Group 2	0.9162
1220	1	L097	L097	2	L066	L066	-0.1419	NR	Between Group 1 and Group 2	1.1419
1221	1	L097	L097	2	L023	L023	-0.1615	NR	Between Group 1 and Group 2	1.1615
1222	1	L097	L097	2	L003	L003	0.0832	IMA	Between Group 1 and Group 2	0.9168
1223	1	L097	L097	2	L006	L006	-0.2582	NR	Between Group 1 and Group 2	1.2582
1224	1	L097	L097	2	L014	L014	-1.5648	NR	Between Group 1 and Group 2	2.5648
1225	1	L021	L021	1	L048	L048	-0.0453	NR	Within Group 1	1.0453
1226	1	L021	L021	1	L059	L059	0.1244	IMA	Within Group 1	0.8756
1227	1	L021	L021	1	L075	L075	0.3369	HMA	Within Group 1	0.6631
1228	1	L021	L021	1	L051	L051	0.3378	HMA	Within Group 1	0.6622
1229	1	L021	L021	1	L054	L054	0.3387	HMA	Within Group 1	0.6613
1230	1	L021	L021	1	L113	L113	0.2225	IMA	Within Group 1	0.7775
1231	1	L021	L021	1	L064	L064	0.3387	HMA	Within Group 1	0.6613
1232	1	L021	L021	1	L096	L096	0.3387	HMA	Within Group 1	0.6613
1233	1	L021	L021	1	L074	L074	0.3378	HMA	Within Group 1	0.6622
1234	1	L021	L021	1	L083	L083	0.3378	HMA	Within Group 1	0.6622
1235	1	L021	L021	1	L020	L020	0.1043	IMA	Within Group 1	0.8957
1236	1	L021	L021	1	L057	L057	0.2415	IMA	Within Group 1	0.7585
1237	1	L021	L021	1	L102	L102	0.1244	IMA	Within Group 1	0.8756
1238	1	L021	L021	1	L060	L060	0.3387	HMA	Within Group 1	0.6613
1239	1	L021	L021	1	L025	L025	-0.1429	NR	Within Group 1	1.1429
1240	1	L021	L021	1	L087	L087	0.3387	HMA	Within Group 1	0.6613
1241	1	L021	L021	1	L037	L037	-0.6283	NR	Within Group 1	1.6283
1242	1	L021	L021	1	L032	L032	-0.1429	NR	Within Group 1	1.1429
1243	1	L021	L021	1	L092	L092	0.3378	HMA	Within Group 1	0.6622
1244	1	L021	L021	1	L013	L013	0.2225	IMA	Within Group 1	0.7775
1245	1	L021	L021	1	L030	L030	0.4869	HMA	Within Group 1	0.5131
1246	1	L021	L021	1	L052	L052	0.4883	HMA	Within Group 1	0.5117
1247	1	L021	L021	1	L062	L062	0.3363	HMA	Within Group 1	0.6637
1248	1	L021	L021	1	L063	L063	-0.1607	NR	Within Group 1	1.1607
1249	1	L021	L021	1	L026	L026	-0.1419	NR	Within Group 1	1.1419
1250	1	L021	L021	1	L035	L035	0.3387	HMA	Within Group 1	0.6613
1251	1	L021	L021	1	L094	L094	0.2216	IMA	Within Group 1	0.7784
1252	1	L021	L021	1	L114	L114	-0.5242	NR	Within Group 1	1.5242
1253	1	L021	L021	1	L027	L027	-0.1429	NR	Within Group 1	1.1429
1254	1	L021	L021	1	L073	L073	0.1061	IMA	Within Group 1	0.8939
1255	1	L021	L021	1	L012	L012	0.4883	HMA	Within Group 1	0.5117
1256	1	L021	L021	1	L085	L085	-0.1419	NR	Within Group 1	1.1419
1257	1	L021	L021	1	L079	L079	-0.5242	NR	Within Group 1	1.5242
1258	1	L021	L021	1	L082	L082	-0.5242	NR	Within Group 1	1.5242
1259	1	L021	L021	1	MORITAII	Morita II	0.1781	IMA	Within Group 1	0.8219
1260	1	L021	L021	1	L036	L036	-0.5891	NR	Within Group 1	1.5891
1261	1	L021	L021	1	L069	L069	0.2635	HMA	Within Group 1	0.7365
1262	1	L021	L021	1	L040	L040	0.4525	HMA	Within Group 1	0.5475
1263	1	L021	L021	2	L022	L022	0.336	HMA	Between Group 1 and Group 2	0.664
1264	1	L021	L021	2	L089	L089	0.3378	HMA	Between Group 1 and Group 2	0.6622
1265	1	L021	L021	2	L017	L017	0.4865	HMA	Between Group 1 and Group 2	0.5135
1266	1	L021	L021	2	L034	L034	0.2197	IMA	Between Group 1 and Group 2	0.7803
1267	1	L021	L021	2	L044	L044	0.0257	IMA	Between Group 1 and Group 2	0.9743
1268	1	L021	L021	2	L045	L045	0.2406	IMA	Between Group 1 and Group 2	0.7594
1269	1	L021	L021	2	L028	L028	-0.0107	NR	Between Group 1 and Group 2	1.0107
1270	1	L021	L021	2	L076	L076	-0.5242	NR	Between Group 1 and Group 2	1.5242
1271	1	L021	L021	2	L100	L100	-0.5251	NR	Between Group 1 and Group 2	1.5251
1272	1	L021	L021	2	L008	L008	-0.1419	NR	Between Group 1 and Group 2	1.1419
1273	1	L021	L021	2	L055	L055	-0.1443	NR	Between Group 1 and Group 2	1.1443
1274	1	L021	L021	2	L041	L041	-0.5242	NR	Between Group 1 and Group 2	1.5242
1275	1	L021	L021	2	L078	L078	-0.6404	NR	Between Group 1 and Group 2	1.6404
1276	1	L021	L021	2	L046	L046	-0.1429	NR	Between Group 1 and Group 2	1.1429
1277	1	L021	L021	2	L061	L061	-0.6848	NR	Between Group 1 and Group 2	1.6848
1278	1	L021	L021	2	L049	L049	-0.5242	NR	Between Group 1 and Group 2	1.5242
1279	1	L021	L021	2	L047	L047	-0.1429	NR	Between Group 1 and Group 2	1.1429
1280	1	L021	L021	2	L011	L011	-0.5242	NR	Between Group 1 and Group 2	1.5242
1281	1	L021	L021	2	L098	L098	-0.6292	NR	Between Group 1 and Group 2	1.6292
1282	1	L021	L021	2	L039	L039	0.1781	IMA	Between Group 1 and Group 2	0.8219
1283	1	L021	L021	2	L019	L019	-0.0444	NR	Between Group 1 and Group 2	1.0444
1284	1	L021	L021	2	L038	L038	-0.5251	NR	Between Group 1 and Group 2	1.5251
1285	1	L021	L021	2	L067	L067	-0.2484	NR	Between Group 1 and Group 2	1.2484
1286	1	L021	L021	2	L081	L081	-0.1429	NR	Between Group 1 and Group 2	1.1429
1287	1	L021	L021	2	L015	L015	-0.1429	NR	Between Group 1 and Group 2	1.1429
1288	1	L021	L021	2	L066	L066	-0.1419	NR	Between Group 1 and Group 2	1.1419
1289	1	L021	L021	2	L023	L023	0.2207	IMA	Between Group 1 and Group 2	0.7793
1290	1	L021	L021	2	L003	L003	-0.2976	NR	Between Group 1 and Group 2	1.2976
1291	1	L021	L021	2	L006	L006	-0.6404	NR	Between Group 1 and Group 2	1.6404
1292	1	L021	L021	2	L014	L014	-1.5648	NR	Between Group 1 and Group 2	2.5648
1293	1	L048	L048	1	L059	L059	0.2197	IMA	Within Group 1	0.7803
1294	1	L048	L048	1	L075	L075	0.7734	HMA	Within Group 1	0.2266
1295	1	L048	L048	1	L051	L051	-0.1429	NR	Within Group 1	1.1429
1296	1	L048	L048	1	L054	L054	0.0077	IMA	Within Group 1	0.9923
1297	1	L048	L048	1	L113	L113	-0.1086	NR	Within Group 1	1.1086
1298	1	L048	L048	1	L064	L064	0.0077	IMA	Within Group 1	0.9923
1299	1	L048	L048	1	L096	L096	0.0077	IMA	Within Group 1	0.9923
1300	1	L048	L048	1	L074	L074	-0.1429	NR	Within Group 1	1.1429
1301	1	L048	L048	1	L083	L083	-0.1429	NR	Within Group 1	1.1429
1302	1	L048	L048	1	L020	L020	0.6223	HMA	Within Group 1	0.3777
1303	1	L048	L048	1	L057	L057	0.4851	HMA	Within Group 1	0.5149
1304	1	L048	L048	1	L102	L102	0.2197	IMA	Within Group 1	0.7803
1305	1	L048	L048	1	L060	L060	0.0077	IMA	Within Group 1	0.9923
1306	1	L048	L048	1	L025	L025	-0.1429	NR	Within Group 1	1.1429
1307	1	L048	L048	1	L087	L087	0.0077	IMA	Within Group 1	0.9923
1308	1	L048	L048	1	L037	L037	-0.0979	NR	Within Group 1	1.0979
1309	1	L048	L048	1	L032	L032	-0.1429	NR	Within Group 1	1.1429
1310	1	L048	L048	1	L092	L092	0.336	HMA	Within Group 1	0.664
1311	1	L048	L048	1	L013	L013	-0.1086	NR	Within Group 1	1.1086
1312	1	L048	L048	1	L030	L030	-0.5242	NR	Within Group 1	1.5242
1313	1	L048	L048	1	L052	L052	0.3369	HMA	Within Group 1	0.6631
1314	1	L048	L048	1	L062	L062	-0.5251	NR	Within Group 1	1.5251
1315	1	L048	L048	1	L063	L063	0.4464	HMA	Within Group 1	0.5536
1316	1	L048	L048	1	L026	L026	0.0077	IMA	Within Group 1	0.9923
1317	1	L048	L048	1	L035	L035	-0.1419	NR	Within Group 1	1.1419
1318	1	L048	L048	1	L094	L094	-0.2591	NR	Within Group 1	1.2591
1319	1	L048	L048	1	L114	L114	0.0077	IMA	Within Group 1	0.9923
1320	1	L048	L048	1	L027	L027	-0.1429	NR	Within Group 1	1.1429
1321	1	L048	L048	1	L073	L073	0.0847	IMA	Within Group 1	0.9153
1322	1	L048	L048	1	L012	L012	0.3369	HMA	Within Group 1	0.6631
1323	1	L048	L048	1	L085	L085	0.0077	IMA	Within Group 1	0.9923
1324	1	L048	L048	1	L079	L079	0.0847	IMA	Within Group 1	0.9153
1325	1	L048	L048	1	L082	L082	0.2343	IMA	Within Group 1	0.7657
1326	1	L048	L048	1	MORITAII	Morita II	-0.4522	NR	Within Group 1	1.4522
1327	1	L048	L048	1	L036	L036	0.1148	IMA	Within Group 1	0.8852
1328	1	L048	L048	1	L069	L069	-0.475	NR	Within Group 1	1.475
1329	1	L048	L048	1	L040	L040	0.4525	HMA	Within Group 1	0.5475
1330	1	L048	L048	2	L022	L022	0.2406	IMA	Between Group 1 and Group 2	0.7594
1331	1	L048	L048	2	L089	L089	-0.1429	NR	Between Group 1 and Group 2	1.1429
1332	1	L048	L048	2	L017	L017	0.2415	IMA	Between Group 1 and Group 2	0.7585
1333	1	L048	L048	2	L034	L034	0.1244	IMA	Between Group 1 and Group 2	0.8756
1334	1	L048	L048	2	L044	L044	-0.0697	NR	Between Group 1 and Group 2	1.0697
1335	1	L048	L048	2	L045	L045	-0.0463	NR	Between Group 1 and Group 2	1.0463
1336	1	L048	L048	2	L028	L028	0.0846	IMA	Between Group 1 and Group 2	0.9154
1337	1	L048	L048	2	L076	L076	0.0062	IMA	Between Group 1 and Group 2	0.9938
1338	1	L048	L048	2	L100	L100	-0.1429	NR	Between Group 1 and Group 2	1.1429
1339	1	L048	L048	2	L008	L008	0.0077	IMA	Between Group 1 and Group 2	0.9923
1340	1	L048	L048	2	L055	L055	-0.5251	NR	Between Group 1 and Group 2	1.5251
1341	1	L048	L048	2	L041	L041	-0.1419	NR	Between Group 1 and Group 2	1.1419
1342	1	L048	L048	2	L078	L078	-0.1086	NR	Between Group 1 and Group 2	1.1086
1343	1	L048	L048	2	L046	L046	-0.1429	NR	Between Group 1 and Group 2	1.1429
1344	1	L048	L048	2	L061	L061	-0.4536	NR	Between Group 1 and Group 2	1.4536
1345	1	L048	L048	2	L049	L049	0.0062	IMA	Between Group 1 and Group 2	0.9938
1346	1	L048	L048	2	L047	L047	-0.1429	NR	Between Group 1 and Group 2	1.1429
1347	1	L048	L048	2	L011	L011	-0.1434	NR	Between Group 1 and Group 2	1.1434
1348	1	L048	L048	2	L098	L098	-0.247	NR	Between Group 1 and Group 2	1.247
1349	1	L048	L048	2	L039	L039	-0.4522	NR	Between Group 1 and Group 2	1.4522
1350	1	L048	L048	2	L019	L019	0.336	HMA	Between Group 1 and Group 2	0.664
1351	1	L048	L048	2	L038	L038	-0.1429	NR	Between Group 1 and Group 2	1.1429
1352	1	L048	L048	2	L067	L067	-0.6292	NR	Between Group 1 and Group 2	1.6292
1353	1	L048	L048	2	L081	L081	-0.5251	NR	Between Group 1 and Group 2	1.5251
1354	1	L048	L048	2	L015	L015	-0.1429	NR	Between Group 1 and Group 2	1.1429
1355	1	L048	L048	2	L066	L066	-0.5242	NR	Between Group 1 and Group 2	1.5242
1356	1	L048	L048	2	L023	L023	-0.6404	NR	Between Group 1 and Group 2	1.6404
1357	1	L048	L048	2	L003	L003	0.37	HMA	Between Group 1 and Group 2	0.63
1358	1	L048	L048	2	L006	L006	-0.2582	NR	Between Group 1 and Group 2	1.2582
1359	1	L048	L048	2	L014	L014	-1.5648	NR	Between Group 1 and Group 2	2.5648
1360	1	L059	L059	1	L075	L075	-0.1625	NR	Within Group 1	1.1625
1361	1	L059	L059	1	L051	L051	0.3721	HMA	Within Group 1	0.6279
1362	1	L059	L059	1	L054	L054	0.2216	IMA	Within Group 1	0.7784
1363	1	L059	L059	1	L113	L113	0.3378	HMA	Within Group 1	0.6622
1364	1	L059	L059	1	L064	L064	0.2216	IMA	Within Group 1	0.7784
1365	1	L059	L059	1	L096	L096	0.2216	IMA	Within Group 1	0.7784
1366	1	L059	L059	1	L074	L074	0.3721	HMA	Within Group 1	0.6279
1367	1	L059	L059	1	L083	L083	0.3721	HMA	Within Group 1	0.6279
1368	1	L059	L059	1	L020	L020	0.2183	IMA	Within Group 1	0.7817
1369	1	L059	L059	1	L057	L057	0.5051	HMA	Within Group 1	0.4949
1370	1	L059	L059	1	L102	L102	1	HMA	Within Group 1	0
1371	1	L059	L059	1	L060	L060	0.2216	IMA	Within Group 1	0.7784
1372	1	L059	L059	1	L025	L025	-0.1086	NR	Within Group 1	1.1086
1373	1	L059	L059	1	L087	L087	-0.1607	NR	Within Group 1	1.1607
1374	1	L059	L059	1	L037	L037	-0.3647	NR	Within Group 1	1.3647
1375	1	L059	L059	1	L032	L032	-0.1086	NR	Within Group 1	1.1086
1376	1	L059	L059	1	L092	L092	-0.0101	NR	Within Group 1	1.0101
1377	1	L059	L059	1	L013	L013	0.3378	HMA	Within Group 1	0.6622
1378	1	L059	L059	1	L030	L030	-0.1607	NR	Within Group 1	1.1607
1379	1	L059	L059	1	L052	L052	-0.1607	NR	Within Group 1	1.1607
1380	1	L059	L059	1	L062	L062	-0.0101	NR	Within Group 1	1.0101
1381	1	L059	L059	1	L063	L063	0.4883	HMA	Within Group 1	0.5117
1382	1	L059	L059	1	L026	L026	-0.2591	NR	Within Group 1	1.2591
1383	1	L059	L059	1	L035	L035	-0.412	NR	Within Group 1	1.412
1384	1	L059	L059	1	L094	L094	0.4883	HMA	Within Group 1	0.5117
1385	1	L059	L059	1	L114	L114	-0.0325	NR	Within Group 1	1.0325
1386	1	L059	L059	1	L027	L027	-0.1086	NR	Within Group 1	1.1086
1387	1	L059	L059	1	L073	L073	0.2216	IMA	Within Group 1	0.7784
1388	1	L059	L059	1	L012	L012	0.2216	IMA	Within Group 1	0.7784
1389	1	L059	L059	1	L085	L085	-0.6413	NR	Within Group 1	1.6413
1390	1	L059	L059	1	L079	L079	-0.2591	NR	Within Group 1	1.2591
1391	1	L059	L059	1	L082	L082	-0.2591	NR	Within Group 1	1.2591
1392	1	L059	L059	1	MORITAII	Morita II	0.2216	IMA	Within Group 1	0.7784
1393	1	L059	L059	1	L036	L036	-0.2969	NR	Within Group 1	1.2969
1394	1	L059	L059	1	L069	L069	-0.4082	NR	Within Group 1	1.4082
1395	1	L059	L059	1	L040	L040	0.145	IMA	Within Group 1	0.855
1396	1	L059	L059	2	L022	L022	-0.0119	NR	Between Group 1 and Group 2	1.0119
1397	1	L059	L059	2	L089	L089	-0.0101	NR	Between Group 1 and Group 2	1.0101
1398	1	L059	L059	2	L017	L017	-0.1625	NR	Between Group 1 and Group 2	1.1625
1399	1	L059	L059	2	L034	L034	0.1043	IMA	Between Group 1 and Group 2	0.8957
1400	1	L059	L059	2	L044	L044	-0.0119	NR	Between Group 1 and Group 2	1.0119
1401	1	L059	L059	2	L045	L045	0.6571	HMA	Between Group 1 and Group 2	0.3429
1402	1	L059	L059	2	L028	L028	0.2553	HMA	Between Group 1 and Group 2	0.7447
1403	1	L059	L059	2	L076	L076	-0.2606	NR	Between Group 1 and Group 2	1.2606
1404	1	L059	L059	2	L100	L100	-0.4908	NR	Between Group 1 and Group 2	1.4908
1405	1	L059	L059	2	L008	L008	-0.2591	NR	Between Group 1 and Group 2	1.2591
1406	1	L059	L059	2	L055	L055	-0.4908	NR	Between Group 1 and Group 2	1.4908
1407	1	L059	L059	2	L041	L041	-0.2838	NR	Between Group 1 and Group 2	1.2838
1408	1	L059	L059	2	L078	L078	-0.0317	NR	Between Group 1 and Group 2	1.0317
1409	1	L059	L059	2	L046	L046	-0.1086	NR	Between Group 1 and Group 2	1.1086
1410	1	L059	L059	2	L061	L061	-0.4546	NR	Between Group 1 and Group 2	1.4546
1411	1	L059	L059	2	L049	L049	-0.2606	NR	Between Group 1 and Group 2	1.2606
1412	1	L059	L059	2	L047	L047	-0.4908	NR	Between Group 1 and Group 2	1.4908
1413	1	L059	L059	2	L011	L011	-0.5119	NR	Between Group 1 and Group 2	1.5119
1414	1	L059	L059	2	L098	L098	-0.2127	NR	Between Group 1 and Group 2	1.2127
1415	1	L059	L059	2	L039	L039	0.2216	IMA	Between Group 1 and Group 2	0.7784
1416	1	L059	L059	2	L019	L019	-0.0101	NR	Between Group 1 and Group 2	1.0101
1417	1	L059	L059	2	L038	L038	-0.4908	NR	Between Group 1 and Group 2	1.4908
1418	1	L059	L059	2	L067	L067	-0.5949	NR	Between Group 1 and Group 2	1.5949
1419	1	L059	L059	2	L081	L081	-0.1086	NR	Between Group 1 and Group 2	1.1086
1420	1	L059	L059	2	L015	L015	-0.1086	NR	Between Group 1 and Group 2	1.1086
1421	1	L059	L059	2	L066	L066	-0.6413	NR	Between Group 1 and Group 2	1.6413
1422	1	L059	L059	2	L023	L023	-0.0463	NR	Between Group 1 and Group 2	1.0463
1423	1	L059	L059	2	L003	L003	-0.033	NR	Between Group 1 and Group 2	1.033
1424	1	L059	L059	2	L006	L006	0.0838	IMA	Between Group 1 and Group 2	0.9162
1425	1	L059	L059	2	L014	L014	-1.1885	NR	Between Group 1 and Group 2	2.1885
1426	1	L075	L075	1	L051	L051	-0.1429	NR	Within Group 1	1.1429
1427	1	L075	L075	1	L054	L054	0.0077	IMA	Within Group 1	0.9923
1428	1	L075	L075	1	L113	L113	-0.1086	NR	Within Group 1	1.1086
1429	1	L075	L075	1	L064	L064	0.0077	IMA	Within Group 1	0.9923
1430	1	L075	L075	1	L096	L096	0.0077	IMA	Within Group 1	0.9923
1431	1	L075	L075	1	L074	L074	-0.1429	NR	Within Group 1	1.1429
1432	1	L075	L075	1	L083	L083	-0.5251	NR	Within Group 1	1.5251
1433	1	L075	L075	1	L020	L020	0.2415	IMA	Within Group 1	0.7585
1434	1	L075	L075	1	L057	L057	0.1043	IMA	Within Group 1	0.8957
1435	1	L075	L075	1	L102	L102	-0.1625	NR	Within Group 1	1.1625
1436	1	L075	L075	1	L060	L060	0.0077	IMA	Within Group 1	0.9923
1437	1	L075	L075	1	L025	L025	-0.1429	NR	Within Group 1	1.1429
1438	1	L075	L075	1	L087	L087	0.2343	IMA	Within Group 1	0.7657
1439	1	L075	L075	1	L037	L037	-0.4787	NR	Within Group 1	1.4787
1440	1	L075	L075	1	L032	L032	-0.1429	NR	Within Group 1	1.1429
1441	1	L075	L075	1	L092	L092	0.5626	HMA	Within Group 1	0.4374
1442	1	L075	L075	1	L013	L013	-0.1086	NR	Within Group 1	1.1086
1443	1	L075	L075	1	L030	L030	-0.1434	NR	Within Group 1	1.1434
1444	1	L075	L075	1	L052	L052	0.5636	HMA	Within Group 1	0.4364
1445	1	L075	L075	1	L062	L062	-0.1443	NR	Within Group 1	1.1443
1446	1	L075	L075	1	L063	L063	0.2197	IMA	Within Group 1	0.7803
1447	1	L075	L075	1	L026	L026	0.0077	IMA	Within Group 1	0.9923
1448	1	L075	L075	1	L035	L035	0.0847	IMA	Within Group 1	0.9153
1449	1	L075	L075	1	L094	L094	-0.2591	NR	Within Group 1	1.2591
1450	1	L075	L075	1	L114	L114	-0.3746	NR	Within Group 1	1.3746
1451	1	L075	L075	1	L027	L027	-0.1429	NR	Within Group 1	1.1429
1452	1	L075	L075	1	L073	L073	-0.1419	NR	Within Group 1	1.1419
1453	1	L075	L075	1	L012	L012	0.3369	HMA	Within Group 1	0.6631
1454	1	L075	L075	1	L085	L085	0.2343	IMA	Within Group 1	0.7657
1455	1	L075	L075	1	L079	L079	-0.1419	NR	Within Group 1	1.1419
1456	1	L075	L075	1	L082	L082	0.0077	IMA	Within Group 1	0.9923
1457	1	L075	L075	1	MORITAII	Morita II	-0.4522	NR	Within Group 1	1.4522
1458	1	L075	L075	1	L036	L036	-0.1706	NR	Within Group 1	1.1706
1459	1	L075	L075	1	L069	L069	0.2635	HMA	Within Group 1	0.7365
1460	1	L075	L075	1	L040	L040	0.4525	HMA	Within Group 1	0.5475
1461	1	L075	L075	2	L022	L022	0.2406	IMA	Between Group 1 and Group 2	0.7594
1462	1	L075	L075	2	L089	L089	0.0838	IMA	Between Group 1 and Group 2	0.9162
1463	1	L075	L075	2	L017	L017	0.6238	HMA	Between Group 1 and Group 2	0.3762
1464	1	L075	L075	2	L034	L034	0.5066	HMA	Between Group 1 and Group 2	0.4934
1465	1	L075	L075	2	L044	L044	0.3125	HMA	Between Group 1 and Group 2	0.6875
1466	1	L075	L075	2	L045	L045	-0.0463	NR	Between Group 1 and Group 2	1.0463
1467	1	L075	L075	2	L028	L028	-0.2976	NR	Between Group 1 and Group 2	1.2976
1468	1	L075	L075	2	L076	L076	-0.3746	NR	Between Group 1 and Group 2	1.3746
1469	1	L075	L075	2	L100	L100	-0.1429	NR	Between Group 1 and Group 2	1.1429
1470	1	L075	L075	2	L008	L008	0.0077	IMA	Between Group 1 and Group 2	0.9923
1471	1	L075	L075	2	L055	L055	-0.1443	NR	Between Group 1 and Group 2	1.1443
1472	1	L075	L075	2	L041	L041	-0.5242	NR	Between Group 1 and Group 2	1.5242
1473	1	L075	L075	2	L078	L078	-0.4908	NR	Between Group 1 and Group 2	1.4908
1474	1	L075	L075	2	L046	L046	-0.5251	NR	Between Group 1 and Group 2	1.5251
1475	1	L075	L075	2	L061	L061	-0.8344	NR	Between Group 1 and Group 2	1.8344
1476	1	L075	L075	2	L049	L049	-0.3746	NR	Between Group 1 and Group 2	1.3746
1477	1	L075	L075	2	L047	L047	0.0838	IMA	Between Group 1 and Group 2	0.9162
1478	1	L075	L075	2	L011	L011	-0.5242	NR	Between Group 1 and Group 2	1.5242
1479	1	L075	L075	2	L098	L098	-0.6292	NR	Between Group 1 and Group 2	1.6292
1480	1	L075	L075	2	L039	L039	-0.4522	NR	Between Group 1 and Group 2	1.4522
1481	1	L075	L075	2	L019	L019	0.336	HMA	Between Group 1 and Group 2	0.664
1482	1	L075	L075	2	L038	L038	-0.1429	NR	Between Group 1 and Group 2	1.1429
1483	1	L075	L075	2	L067	L067	-0.2484	NR	Between Group 1 and Group 2	1.2484
1484	1	L075	L075	2	L081	L081	-0.1429	NR	Between Group 1 and Group 2	1.1429
1485	1	L075	L075	2	L015	L015	-0.1429	NR	Between Group 1 and Group 2	1.1429
1486	1	L075	L075	2	L066	L066	-0.1419	NR	Between Group 1 and Group 2	1.1419
1487	1	L075	L075	2	L023	L023	-0.6404	NR	Between Group 1 and Group 2	1.6404
1488	1	L075	L075	2	L003	L003	-0.0107	NR	Between Group 1 and Group 2	1.0107
1489	1	L075	L075	2	L006	L006	-0.6404	NR	Between Group 1 and Group 2	1.6404
1490	1	L075	L075	2	L014	L014	-1.5648	NR	Between Group 1 and Group 2	2.5648
1491	1	L051	L051	1	L054	L054	0.8495	HMA	Within Group 1	0.1505
1492	1	L051	L051	1	L113	L113	0.7332	HMA	Within Group 1	0.2668
1493	1	L051	L051	1	L064	L064	0.8495	HMA	Within Group 1	0.1505
1494	1	L051	L051	1	L096	L096	0.8495	HMA	Within Group 1	0.1505
1495	1	L051	L051	1	L074	L074	1	HMA	Within Group 1	0
1496	1	L051	L051	1	L083	L083	0.7734	HMA	Within Group 1	0.2266
1497	1	L051	L051	1	L020	L020	-0.1443	NR	Within Group 1	1.1443
1498	1	L051	L051	1	L057	L057	0.3363	HMA	Within Group 1	0.6637
1499	1	L051	L051	1	L102	L102	0.3721	HMA	Within Group 1	0.6279
1500	1	L051	L051	1	L060	L060	0.8495	HMA	Within Group 1	0.1505
1501	1	L051	L051	1	L025	L025	0.7132	HMA	Within Group 1	0.2868
1502	1	L051	L051	1	L087	L087	0.6228	HMA	Within Group 1	0.3772
1503	1	L051	L051	1	L037	L037	0.2304	IMA	Within Group 1	0.7696
1504	1	L051	L051	1	L032	L032	0.7132	HMA	Within Group 1	0.2868
1505	1	L051	L051	1	L092	L092	0.0077	IMA	Within Group 1	0.9923
1506	1	L051	L051	1	L013	L013	0.7332	HMA	Within Group 1	0.2668
1507	1	L051	L051	1	L030	L030	0.6214	HMA	Within Group 1	0.3786
1508	1	L051	L051	1	L052	L052	0.3378	HMA	Within Group 1	0.6622
1509	1	L051	L051	1	L062	L062	0.7719	HMA	Within Group 1	0.2281
1510	1	L051	L051	1	L063	L063	0.3721	HMA	Within Group 1	0.6279
1511	1	L051	L051	1	L026	L026	0.5644	HMA	Within Group 1	0.4356
1512	1	L051	L051	1	L035	L035	0.3715	HMA	Within Group 1	0.6285
1513	1	L051	L051	1	L094	L094	0.8838	HMA	Within Group 1	0.1162
1514	1	L051	L051	1	L114	L114	0.336	HMA	Within Group 1	0.664
1515	1	L051	L051	1	L027	L027	0.715	HMA	Within Group 1	0.285
1516	1	L051	L051	1	L073	L073	0.6228	HMA	Within Group 1	0.3772
1517	1	L051	L051	1	L012	L012	0.5644	HMA	Within Group 1	0.4356
1518	1	L051	L051	1	L085	L085	0.336	HMA	Within Group 1	0.664
1519	1	L051	L051	1	L079	L079	0.336	HMA	Within Group 1	0.664
1520	1	L051	L051	1	L082	L082	0.3378	HMA	Within Group 1	0.6622
1521	1	L051	L051	1	MORITAII	Morita II	0.5392	HMA	Within Group 1	0.4608
1522	1	L051	L051	1	L036	L036	0.4029	HMA	Within Group 1	0.5971
1523	1	L051	L051	1	L069	L069	0.5563	HMA	Within Group 1	0.4437
1524	1	L051	L051	1	L040	L040	1	HMA	Within Group 1	0
1525	1	L051	L051	2	L022	L022	-0.3746	NR	Between Group 1 and Group 2	1.3746
1526	1	L051	L051	2	L089	L089	0.4883	HMA	Between Group 1 and Group 2	0.5117
1527	1	L051	L051	2	L017	L017	-0.1429	NR	Between Group 1 and Group 2	1.1429
1528	1	L051	L051	2	L034	L034	-0.1086	NR	Between Group 1 and Group 2	1.1086
1529	1	L051	L051	2	L044	L044	-0.3026	NR	Between Group 1 and Group 2	1.3026
1530	1	L051	L051	2	L045	L045	0.1061	IMA	Between Group 1 and Group 2	0.8939
1531	1	L051	L051	2	L028	L028	0.0864	IMA	Between Group 1 and Group 2	0.9136
1532	1	L051	L051	2	L076	L076	-0.1443	NR	Between Group 1 and Group 2	1.1443
1533	1	L051	L051	2	L100	L100	-0.3746	NR	Between Group 1 and Group 2	1.3746
1534	1	L051	L051	2	L008	L008	0.0838	IMA	Between Group 1 and Group 2	0.9162
1535	1	L051	L051	2	L055	L055	0.0062	IMA	Between Group 1 and Group 2	0.9938
1536	1	L051	L051	2	L041	L041	-0.3942	NR	Between Group 1 and Group 2	1.3942
1537	1	L051	L051	2	L078	L078	-0.2591	NR	Between Group 1 and Group 2	1.2591
1538	1	L051	L051	2	L046	L046	0.0077	IMA	Between Group 1 and Group 2	0.9923
1539	1	L051	L051	2	L061	L061	-0.4546	NR	Between Group 1 and Group 2	1.4546
1540	1	L051	L051	2	L049	L049	-0.1443	NR	Between Group 1 and Group 2	1.1443
1541	1	L051	L051	2	L047	L047	0.0077	IMA	Between Group 1 and Group 2	0.9923
1542	1	L051	L051	2	L011	L011	-0.3957	NR	Between Group 1 and Group 2	1.3957
1543	1	L051	L051	2	L098	L098	0.3842	HMA	Between Group 1 and Group 2	0.6158
1544	1	L051	L051	2	L039	L039	0.2542	HMA	Between Group 1 and Group 2	0.7458
1545	1	L051	L051	2	L019	L019	-0.3746	NR	Between Group 1 and Group 2	1.3746
1546	1	L051	L051	2	L038	L038	-0.3746	NR	Between Group 1 and Group 2	1.3746
1547	1	L051	L051	2	L067	L067	0.3828	HMA	Between Group 1 and Group 2	0.6172
1548	1	L051	L051	2	L081	L081	0.0077	IMA	Between Group 1 and Group 2	0.9923
1549	1	L051	L051	2	L015	L015	0.2343	IMA	Between Group 1 and Group 2	0.7657
1550	1	L051	L051	2	L066	L066	-0.1429	NR	Between Group 1 and Group 2	1.1429
1551	1	L051	L051	2	L023	L023	-0.1625	NR	Between Group 1 and Group 2	1.1625
1552	1	L051	L051	2	L003	L003	-0.3957	NR	Between Group 1 and Group 2	1.3957
1553	1	L051	L051	2	L006	L006	-0.2591	NR	Between Group 1 and Group 2	1.2591
1554	1	L051	L051	2	L014	L014	-1.5648	NR	Between Group 1 and Group 2	2.5648
1555	1	L054	L054	1	L113	L113	0.8838	HMA	Within Group 1	0.1162
1556	1	L054	L054	1	L064	L064	1	HMA	Within Group 1	0
1557	1	L054	L054	1	L096	L096	1	HMA	Within Group 1	0
1558	1	L054	L054	1	L074	L074	0.8495	HMA	Within Group 1	0.1505
1559	1	L054	L054	1	L083	L083	0.6228	HMA	Within Group 1	0.3772
1560	1	L054	L054	1	L020	L020	-0.1434	NR	Within Group 1	1.1434
1561	1	L054	L054	1	L057	L057	0.4869	HMA	Within Group 1	0.5131
1562	1	L054	L054	1	L102	L102	0.2216	IMA	Within Group 1	0.7784
1563	1	L054	L054	1	L060	L060	1	HMA	Within Group 1	0
1564	1	L054	L054	1	L025	L025	0.5626	HMA	Within Group 1	0.4374
1565	1	L054	L054	1	L087	L087	0.7734	HMA	Within Group 1	0.2266
1566	1	L054	L054	1	L037	L037	0.381	HMA	Within Group 1	0.619
1567	1	L054	L054	1	L032	L032	0.5626	HMA	Within Group 1	0.4374
1568	1	L054	L054	1	L092	L092	-0.1429	NR	Within Group 1	1.1429
1569	1	L054	L054	1	L013	L013	0.8838	HMA	Within Group 1	0.1162
1570	1	L054	L054	1	L030	L030	0.6223	HMA	Within Group 1	0.3777
1571	1	L054	L054	1	L052	L052	0.3387	HMA	Within Group 1	0.6613
1572	1	L054	L054	1	L062	L062	0.6214	HMA	Within Group 1	0.3786
1573	1	L054	L054	1	L063	L063	0.2216	IMA	Within Group 1	0.7784
1574	1	L054	L054	1	L026	L026	0.715	HMA	Within Group 1	0.285
1575	1	L054	L054	1	L035	L035	0.6238	HMA	Within Group 1	0.3762
1576	1	L054	L054	1	L094	L094	0.7332	HMA	Within Group 1	0.2668
1577	1	L054	L054	1	L114	L114	0.4865	HMA	Within Group 1	0.5135
1578	1	L054	L054	1	L027	L027	0.5644	HMA	Within Group 1	0.4356
1579	1	L054	L054	1	L073	L073	0.6238	HMA	Within Group 1	0.3762
1580	1	L054	L054	1	L012	L012	0.5654	HMA	Within Group 1	0.4346
1581	1	L054	L054	1	L085	L085	0.4865	HMA	Within Group 1	0.5135
1582	1	L054	L054	1	L079	L079	0.3369	HMA	Within Group 1	0.6631
1583	1	L054	L054	1	L082	L082	0.4883	HMA	Within Group 1	0.5117
1584	1	L054	L054	1	MORITAII	Morita II	0.5401	HMA	Within Group 1	0.4599
1585	1	L054	L054	1	L036	L036	0.4029	HMA	Within Group 1	0.5971
1586	1	L054	L054	1	L069	L069	0.2635	HMA	Within Group 1	0.7365
1587	1	L054	L054	1	L040	L040	1	HMA	Within Group 1	0
1588	1	L054	L054	2	L022	L022	-0.5251	NR	Between Group 1 and Group 2	1.5251
1589	1	L054	L054	2	L089	L089	0.3378	HMA	Between Group 1 and Group 2	0.6622
1590	1	L054	L054	2	L017	L017	-0.1419	NR	Between Group 1 and Group 2	1.1419
1591	1	L054	L054	2	L034	L034	-0.2591	NR	Between Group 1 and Group 2	1.2591
1592	1	L054	L054	2	L044	L044	-0.4531	NR	Between Group 1 and Group 2	1.4531
1593	1	L054	L054	2	L045	L045	-0.0444	NR	Between Group 1 and Group 2	1.0444
1594	1	L054	L054	2	L028	L028	0.0864	IMA	Between Group 1 and Group 2	0.9136
1595	1	L054	L054	2	L076	L076	0.0062	IMA	Between Group 1 and Group 2	0.9938
1596	1	L054	L054	2	L100	L100	-0.5251	NR	Between Group 1 and Group 2	1.5251
1597	1	L054	L054	2	L008	L008	0.2343	IMA	Between Group 1 and Group 2	0.7657
1598	1	L054	L054	2	L055	L055	-0.1443	NR	Between Group 1 and Group 2	1.1443
1599	1	L054	L054	2	L041	L041	-0.1419	NR	Between Group 1 and Group 2	1.1419
1600	1	L054	L054	2	L078	L078	-0.1086	NR	Between Group 1 and Group 2	1.1086
1601	1	L054	L054	2	L046	L046	-0.1429	NR	Between Group 1 and Group 2	1.1429
1602	1	L054	L054	2	L061	L061	-0.4536	NR	Between Group 1 and Group 2	1.4536
1603	1	L054	L054	2	L049	L049	0.0062	IMA	Between Group 1 and Group 2	0.9938
1604	1	L054	L054	2	L047	L047	-0.1429	NR	Between Group 1 and Group 2	1.1429
1605	1	L054	L054	2	L011	L011	-0.1434	NR	Between Group 1 and Group 2	1.1434
1606	1	L054	L054	2	L098	L098	0.2337	IMA	Between Group 1 and Group 2	0.7663
1607	1	L054	L054	2	L039	L039	0.2551	HMA	Between Group 1 and Group 2	0.7449
1608	1	L054	L054	2	L019	L019	-0.5251	NR	Between Group 1 and Group 2	1.5251
1609	1	L054	L054	2	L038	L038	-0.5251	NR	Between Group 1 and Group 2	1.5251
1610	1	L054	L054	2	L067	L067	0.2322	IMA	Between Group 1 and Group 2	0.7678
1611	1	L054	L054	2	L081	L081	-0.1429	NR	Between Group 1 and Group 2	1.1429
1612	1	L054	L054	2	L015	L015	0.0838	IMA	Between Group 1 and Group 2	0.9162
1613	1	L054	L054	2	L066	L066	-0.1419	NR	Between Group 1 and Group 2	1.1419
1614	1	L054	L054	2	L023	L023	-0.1615	NR	Between Group 1 and Group 2	1.1615
1615	1	L054	L054	2	L003	L003	-0.3957	NR	Between Group 1 and Group 2	1.3957
1616	1	L054	L054	2	L006	L006	-0.2582	NR	Between Group 1 and Group 2	1.2582
1617	1	L054	L054	2	L014	L014	-1.5648	NR	Between Group 1 and Group 2	2.5648
1618	1	L113	L113	1	L064	L064	0.8838	HMA	Within Group 1	0.1162
1619	1	L113	L113	1	L096	L096	0.8838	HMA	Within Group 1	0.1162
1620	1	L113	L113	1	L074	L074	0.7332	HMA	Within Group 1	0.2668
1621	1	L113	L113	1	L083	L083	0.5066	HMA	Within Group 1	0.4934
1622	1	L113	L113	1	L020	L020	-0.2596	NR	Within Group 1	1.2596
1623	1	L113	L113	1	L057	L057	0.3707	HMA	Within Group 1	0.6293
1624	1	L113	L113	1	L102	L102	0.3378	HMA	Within Group 1	0.6622
1625	1	L113	L113	1	L060	L060	0.8838	HMA	Within Group 1	0.1162
1626	1	L113	L113	1	L025	L025	0.4464	HMA	Within Group 1	0.5536
1627	1	L113	L113	1	L087	L087	0.6571	HMA	Within Group 1	0.3429
1628	1	L113	L113	1	L037	L037	0.2647	HMA	Within Group 1	0.7353
1629	1	L113	L113	1	L032	L032	0.4464	HMA	Within Group 1	0.5536
1630	1	L113	L113	1	L092	L092	-0.2591	NR	Within Group 1	1.2591
1631	1	L113	L113	1	L013	L013	1	HMA	Within Group 1	0
1632	1	L113	L113	1	L030	L030	0.5061	HMA	Within Group 1	0.4939
1633	1	L113	L113	1	L052	L052	0.2225	IMA	Within Group 1	0.7775
1634	1	L113	L113	1	L062	L062	0.5051	HMA	Within Group 1	0.4949
1635	1	L113	L113	1	L063	L063	0.3378	HMA	Within Group 1	0.6622
1636	1	L113	L113	1	L026	L026	0.5987	HMA	Within Group 1	0.4013
1637	1	L113	L113	1	L035	L035	0.5075	HMA	Within Group 1	0.4925
1638	1	L113	L113	1	L094	L094	0.8495	HMA	Within Group 1	0.1505
1639	1	L113	L113	1	L114	L114	0.3703	HMA	Within Group 1	0.6297
1640	1	L113	L113	1	L027	L027	0.4482	HMA	Within Group 1	0.5518
1641	1	L113	L113	1	L073	L073	0.5075	HMA	Within Group 1	0.4925
1642	1	L113	L113	1	L012	L012	0.4492	HMA	Within Group 1	0.5508
1643	1	L113	L113	1	L085	L085	0.3703	HMA	Within Group 1	0.6297
1644	1	L113	L113	1	L079	L079	0.2207	IMA	Within Group 1	0.7793
1645	1	L113	L113	1	L082	L082	0.3721	HMA	Within Group 1	0.6279
1646	1	L113	L113	1	MORITAII	Morita II	0.7342	HMA	Within Group 1	0.2658
1647	1	L113	L113	1	L036	L036	0.2766	HMA	Within Group 1	0.7234
1648	1	L113	L113	1	L069	L069	0.0374	IMA	Within Group 1	0.9626
1649	1	L113	L113	1	L040	L040	0.6925	HMA	Within Group 1	0.3075
1650	1	L113	L113	2	L022	L022	-0.6413	NR	Between Group 1 and Group 2	1.6413
1651	1	L113	L113	2	L089	L089	0.2216	IMA	Between Group 1 and Group 2	0.7784
1652	1	L113	L113	2	L017	L017	-0.2582	NR	Between Group 1 and Group 2	1.2582
1653	1	L113	L113	2	L034	L034	-0.1429	NR	Between Group 1 and Group 2	1.1429
1654	1	L113	L113	2	L044	L044	-0.2591	NR	Between Group 1 and Group 2	1.2591
1655	1	L113	L113	2	L045	L045	-0.1607	NR	Between Group 1 and Group 2	1.1607
1656	1	L113	L113	2	L028	L028	-0.0298	NR	Between Group 1 and Group 2	1.0298
1657	1	L113	L113	2	L076	L076	-0.11	NR	Between Group 1 and Group 2	1.11
1658	1	L113	L113	2	L100	L100	-0.6413	NR	Between Group 1 and Group 2	1.6413
1659	1	L113	L113	2	L008	L008	0.1181	IMA	Between Group 1 and Group 2	0.8819
1660	1	L113	L113	2	L055	L055	-0.2606	NR	Between Group 1 and Group 2	1.2606
1661	1	L113	L113	2	L041	L041	-0.2582	NR	Between Group 1 and Group 2	1.2582
1662	1	L113	L113	2	L078	L078	-0.1078	NR	Between Group 1 and Group 2	1.1078
1663	1	L113	L113	2	L046	L046	-0.2591	NR	Between Group 1 and Group 2	1.2591
1664	1	L113	L113	2	L061	L061	-0.4536	NR	Between Group 1 and Group 2	1.4536
1665	1	L113	L113	2	L049	L049	-0.11	NR	Between Group 1 and Group 2	1.11
1666	1	L113	L113	2	L047	L047	-0.2591	NR	Between Group 1 and Group 2	1.2591
1667	1	L113	L113	2	L011	L011	-0.2596	NR	Between Group 1 and Group 2	1.2596
1668	1	L113	L113	2	L098	L098	0.1174	IMA	Between Group 1 and Group 2	0.8826
1669	1	L113	L113	2	L039	L039	0.4492	HMA	Between Group 1 and Group 2	0.5508
1670	1	L113	L113	2	L019	L019	-0.6413	NR	Between Group 1 and Group 2	1.6413
1671	1	L113	L113	2	L038	L038	-0.6413	NR	Between Group 1 and Group 2	1.6413
1672	1	L113	L113	2	L067	L067	0.116	IMA	Between Group 1 and Group 2	0.884
1673	1	L113	L113	2	L081	L081	-0.2591	NR	Between Group 1 and Group 2	1.2591
1674	1	L113	L113	2	L015	L015	-0.0325	NR	Between Group 1 and Group 2	1.0325
1675	1	L113	L113	2	L066	L066	-0.2582	NR	Between Group 1 and Group 2	1.2582
1676	1	L113	L113	2	L023	L023	-0.0453	NR	Between Group 1 and Group 2	1.0453
1677	1	L113	L113	2	L003	L003	-0.5119	NR	Between Group 1 and Group 2	1.5119
1678	1	L113	L113	2	L006	L006	-0.1419	NR	Between Group 1 and Group 2	1.1419
1679	1	L113	L113	2	L014	L014	-1.1885	NR	Between Group 1 and Group 2	2.1885
1680	1	L064	L064	1	L096	L096	1	HMA	Within Group 1	0
1681	1	L064	L064	1	L074	L074	0.8495	HMA	Within Group 1	0.1505
1682	1	L064	L064	1	L083	L083	0.6228	HMA	Within Group 1	0.3772
1683	1	L064	L064	1	L020	L020	-0.1434	NR	Within Group 1	1.1434
1684	1	L064	L064	1	L057	L057	0.4869	HMA	Within Group 1	0.5131
1685	1	L064	L064	1	L102	L102	0.2216	IMA	Within Group 1	0.7784
1686	1	L064	L064	1	L060	L060	1	HMA	Within Group 1	0
1687	1	L064	L064	1	L025	L025	0.5626	HMA	Within Group 1	0.4374
1688	1	L064	L064	1	L087	L087	0.7734	HMA	Within Group 1	0.2266
1689	1	L064	L064	1	L037	L037	0.381	HMA	Within Group 1	0.619
1690	1	L064	L064	1	L032	L032	0.5626	HMA	Within Group 1	0.4374
1691	1	L064	L064	1	L092	L092	-0.1429	NR	Within Group 1	1.1429
1692	1	L064	L064	1	L013	L013	0.8838	HMA	Within Group 1	0.1162
1693	1	L064	L064	1	L030	L030	0.6223	HMA	Within Group 1	0.3777
1694	1	L064	L064	1	L052	L052	0.3387	HMA	Within Group 1	0.6613
1695	1	L064	L064	1	L062	L062	0.6214	HMA	Within Group 1	0.3786
1696	1	L064	L064	1	L063	L063	0.2216	IMA	Within Group 1	0.7784
1697	1	L064	L064	1	L026	L026	0.715	HMA	Within Group 1	0.285
1698	1	L064	L064	1	L035	L035	0.6238	HMA	Within Group 1	0.3762
1699	1	L064	L064	1	L094	L094	0.7332	HMA	Within Group 1	0.2668
1700	1	L064	L064	1	L114	L114	0.4865	HMA	Within Group 1	0.5135
1701	1	L064	L064	1	L027	L027	0.5644	HMA	Within Group 1	0.4356
1702	1	L064	L064	1	L073	L073	0.6238	HMA	Within Group 1	0.3762
1703	1	L064	L064	1	L012	L012	0.5654	HMA	Within Group 1	0.4346
1704	1	L064	L064	1	L085	L085	0.4865	HMA	Within Group 1	0.5135
1705	1	L064	L064	1	L079	L079	0.3369	HMA	Within Group 1	0.6631
1706	1	L064	L064	1	L082	L082	0.4883	HMA	Within Group 1	0.5117
1707	1	L064	L064	1	MORITAII	Morita II	0.5401	HMA	Within Group 1	0.4599
1708	1	L064	L064	1	L036	L036	0.4029	HMA	Within Group 1	0.5971
1709	1	L064	L064	1	L069	L069	0.2635	HMA	Within Group 1	0.7365
1710	1	L064	L064	1	L040	L040	1	HMA	Within Group 1	0
1711	1	L064	L064	2	L022	L022	-0.5251	NR	Between Group 1 and Group 2	1.5251
1712	1	L064	L064	2	L089	L089	0.3378	HMA	Between Group 1 and Group 2	0.6622
1713	1	L064	L064	2	L017	L017	-0.1419	NR	Between Group 1 and Group 2	1.1419
1714	1	L064	L064	2	L034	L034	-0.2591	NR	Between Group 1 and Group 2	1.2591
1715	1	L064	L064	2	L044	L044	-0.4531	NR	Between Group 1 and Group 2	1.4531
1716	1	L064	L064	2	L045	L045	-0.0444	NR	Between Group 1 and Group 2	1.0444
1717	1	L064	L064	2	L028	L028	0.0864	IMA	Between Group 1 and Group 2	0.9136
1718	1	L064	L064	2	L076	L076	0.0062	IMA	Between Group 1 and Group 2	0.9938
1719	1	L064	L064	2	L100	L100	-0.5251	NR	Between Group 1 and Group 2	1.5251
1720	1	L064	L064	2	L008	L008	0.2343	IMA	Between Group 1 and Group 2	0.7657
1721	1	L064	L064	2	L055	L055	-0.1443	NR	Between Group 1 and Group 2	1.1443
1722	1	L064	L064	2	L041	L041	-0.1419	NR	Between Group 1 and Group 2	1.1419
1723	1	L064	L064	2	L078	L078	-0.1086	NR	Between Group 1 and Group 2	1.1086
1724	1	L064	L064	2	L046	L046	-0.1429	NR	Between Group 1 and Group 2	1.1429
1725	1	L064	L064	2	L061	L061	-0.4536	NR	Between Group 1 and Group 2	1.4536
1726	1	L064	L064	2	L049	L049	0.0062	IMA	Between Group 1 and Group 2	0.9938
1727	1	L064	L064	2	L047	L047	-0.1429	NR	Between Group 1 and Group 2	1.1429
1728	1	L064	L064	2	L011	L011	-0.1434	NR	Between Group 1 and Group 2	1.1434
1729	1	L064	L064	2	L098	L098	0.2337	IMA	Between Group 1 and Group 2	0.7663
1730	1	L064	L064	2	L039	L039	0.2551	HMA	Between Group 1 and Group 2	0.7449
1731	1	L064	L064	2	L019	L019	-0.5251	NR	Between Group 1 and Group 2	1.5251
1732	1	L064	L064	2	L038	L038	-0.5251	NR	Between Group 1 and Group 2	1.5251
1733	1	L064	L064	2	L067	L067	0.2322	IMA	Between Group 1 and Group 2	0.7678
1734	1	L064	L064	2	L081	L081	-0.1429	NR	Between Group 1 and Group 2	1.1429
1735	1	L064	L064	2	L015	L015	0.0838	IMA	Between Group 1 and Group 2	0.9162
1736	1	L064	L064	2	L066	L066	-0.1419	NR	Between Group 1 and Group 2	1.1419
1737	1	L064	L064	2	L023	L023	-0.1615	NR	Between Group 1 and Group 2	1.1615
1738	1	L064	L064	2	L003	L003	-0.3957	NR	Between Group 1 and Group 2	1.3957
1739	1	L064	L064	2	L006	L006	-0.2582	NR	Between Group 1 and Group 2	1.2582
1740	1	L064	L064	2	L014	L014	-1.5648	NR	Between Group 1 and Group 2	2.5648
1741	1	L096	L096	1	L074	L074	0.8495	HMA	Within Group 1	0.1505
1742	1	L096	L096	1	L083	L083	0.6228	HMA	Within Group 1	0.3772
1743	1	L096	L096	1	L020	L020	-0.1434	NR	Within Group 1	1.1434
1744	1	L096	L096	1	L057	L057	0.4869	HMA	Within Group 1	0.5131
1745	1	L096	L096	1	L102	L102	0.2216	IMA	Within Group 1	0.7784
1746	1	L096	L096	1	L060	L060	1	HMA	Within Group 1	0
1747	1	L096	L096	1	L025	L025	0.5626	HMA	Within Group 1	0.4374
1748	1	L096	L096	1	L087	L087	0.7734	HMA	Within Group 1	0.2266
1749	1	L096	L096	1	L037	L037	0.381	HMA	Within Group 1	0.619
1750	1	L096	L096	1	L032	L032	0.5626	HMA	Within Group 1	0.4374
1751	1	L096	L096	1	L092	L092	-0.1429	NR	Within Group 1	1.1429
1752	1	L096	L096	1	L013	L013	0.8838	HMA	Within Group 1	0.1162
1753	1	L096	L096	1	L030	L030	0.6223	HMA	Within Group 1	0.3777
1754	1	L096	L096	1	L052	L052	0.3387	HMA	Within Group 1	0.6613
1755	1	L096	L096	1	L062	L062	0.6214	HMA	Within Group 1	0.3786
1756	1	L096	L096	1	L063	L063	0.2216	IMA	Within Group 1	0.7784
1757	1	L096	L096	1	L026	L026	0.715	HMA	Within Group 1	0.285
1758	1	L096	L096	1	L035	L035	0.6238	HMA	Within Group 1	0.3762
1759	1	L096	L096	1	L094	L094	0.7332	HMA	Within Group 1	0.2668
1760	1	L096	L096	1	L114	L114	0.4865	HMA	Within Group 1	0.5135
1761	1	L096	L096	1	L027	L027	0.5644	HMA	Within Group 1	0.4356
1762	1	L096	L096	1	L073	L073	0.6238	HMA	Within Group 1	0.3762
1763	1	L096	L096	1	L012	L012	0.5654	HMA	Within Group 1	0.4346
1764	1	L096	L096	1	L085	L085	0.4865	HMA	Within Group 1	0.5135
1765	1	L096	L096	1	L079	L079	0.3369	HMA	Within Group 1	0.6631
1766	1	L096	L096	1	L082	L082	0.4883	HMA	Within Group 1	0.5117
1767	1	L096	L096	1	MORITAII	Morita II	0.5401	HMA	Within Group 1	0.4599
1768	1	L096	L096	1	L036	L036	0.4029	HMA	Within Group 1	0.5971
1769	1	L096	L096	1	L069	L069	0.2635	HMA	Within Group 1	0.7365
1770	1	L096	L096	1	L040	L040	1	HMA	Within Group 1	0
1771	1	L096	L096	2	L022	L022	-0.5251	NR	Between Group 1 and Group 2	1.5251
1772	1	L096	L096	2	L089	L089	0.3378	HMA	Between Group 1 and Group 2	0.6622
1773	1	L096	L096	2	L017	L017	-0.1419	NR	Between Group 1 and Group 2	1.1419
1774	1	L096	L096	2	L034	L034	-0.2591	NR	Between Group 1 and Group 2	1.2591
1775	1	L096	L096	2	L044	L044	-0.4531	NR	Between Group 1 and Group 2	1.4531
1776	1	L096	L096	2	L045	L045	-0.0444	NR	Between Group 1 and Group 2	1.0444
1777	1	L096	L096	2	L028	L028	0.0864	IMA	Between Group 1 and Group 2	0.9136
1778	1	L096	L096	2	L076	L076	0.0062	IMA	Between Group 1 and Group 2	0.9938
1779	1	L096	L096	2	L100	L100	-0.5251	NR	Between Group 1 and Group 2	1.5251
1780	1	L096	L096	2	L008	L008	0.2343	IMA	Between Group 1 and Group 2	0.7657
1781	1	L096	L096	2	L055	L055	-0.1443	NR	Between Group 1 and Group 2	1.1443
1782	1	L096	L096	2	L041	L041	-0.1419	NR	Between Group 1 and Group 2	1.1419
1783	1	L096	L096	2	L078	L078	-0.1086	NR	Between Group 1 and Group 2	1.1086
1784	1	L096	L096	2	L046	L046	-0.1429	NR	Between Group 1 and Group 2	1.1429
1785	1	L096	L096	2	L061	L061	-0.4536	NR	Between Group 1 and Group 2	1.4536
1786	1	L096	L096	2	L049	L049	0.0062	IMA	Between Group 1 and Group 2	0.9938
1787	1	L096	L096	2	L047	L047	-0.1429	NR	Between Group 1 and Group 2	1.1429
1788	1	L096	L096	2	L011	L011	-0.1434	NR	Between Group 1 and Group 2	1.1434
1789	1	L096	L096	2	L098	L098	0.2337	IMA	Between Group 1 and Group 2	0.7663
1790	1	L096	L096	2	L039	L039	0.2551	HMA	Between Group 1 and Group 2	0.7449
1791	1	L096	L096	2	L019	L019	-0.5251	NR	Between Group 1 and Group 2	1.5251
1792	1	L096	L096	2	L038	L038	-0.5251	NR	Between Group 1 and Group 2	1.5251
1793	1	L096	L096	2	L067	L067	0.2322	IMA	Between Group 1 and Group 2	0.7678
1794	1	L096	L096	2	L081	L081	-0.1429	NR	Between Group 1 and Group 2	1.1429
1795	1	L096	L096	2	L015	L015	0.0838	IMA	Between Group 1 and Group 2	0.9162
1796	1	L096	L096	2	L066	L066	-0.1419	NR	Between Group 1 and Group 2	1.1419
1797	1	L096	L096	2	L023	L023	-0.1615	NR	Between Group 1 and Group 2	1.1615
1798	1	L096	L096	2	L003	L003	-0.3957	NR	Between Group 1 and Group 2	1.3957
1799	1	L096	L096	2	L006	L006	-0.2582	NR	Between Group 1 and Group 2	1.2582
1800	1	L096	L096	2	L014	L014	-1.5648	NR	Between Group 1 and Group 2	2.5648
1801	1	L074	L074	1	L083	L083	0.7734	HMA	Within Group 1	0.2266
1802	1	L074	L074	1	L020	L020	-0.1443	NR	Within Group 1	1.1443
1803	1	L074	L074	1	L057	L057	0.3363	HMA	Within Group 1	0.6637
1804	1	L074	L074	1	L102	L102	0.3721	HMA	Within Group 1	0.6279
1805	1	L074	L074	1	L060	L060	0.8495	HMA	Within Group 1	0.1505
1806	1	L074	L074	1	L025	L025	0.7132	HMA	Within Group 1	0.2868
1807	1	L074	L074	1	L087	L087	0.6228	HMA	Within Group 1	0.3772
1808	1	L074	L074	1	L037	L037	0.2304	IMA	Within Group 1	0.7696
1809	1	L074	L074	1	L032	L032	0.7132	HMA	Within Group 1	0.2868
1810	1	L074	L074	1	L092	L092	0.0077	IMA	Within Group 1	0.9923
1811	1	L074	L074	1	L013	L013	0.7332	HMA	Within Group 1	0.2668
1812	1	L074	L074	1	L030	L030	0.6214	HMA	Within Group 1	0.3786
1813	1	L074	L074	1	L052	L052	0.3378	HMA	Within Group 1	0.6622
1814	1	L074	L074	1	L062	L062	0.7719	HMA	Within Group 1	0.2281
1815	1	L074	L074	1	L063	L063	0.3721	HMA	Within Group 1	0.6279
1816	1	L074	L074	1	L026	L026	0.5644	HMA	Within Group 1	0.4356
1817	1	L074	L074	1	L035	L035	0.3715	HMA	Within Group 1	0.6285
1818	1	L074	L074	1	L094	L094	0.8838	HMA	Within Group 1	0.1162
1819	1	L074	L074	1	L114	L114	0.336	HMA	Within Group 1	0.664
1820	1	L074	L074	1	L027	L027	0.715	HMA	Within Group 1	0.285
1821	1	L074	L074	1	L073	L073	0.6228	HMA	Within Group 1	0.3772
1822	1	L074	L074	1	L012	L012	0.5644	HMA	Within Group 1	0.4356
1823	1	L074	L074	1	L085	L085	0.336	HMA	Within Group 1	0.664
1824	1	L074	L074	1	L079	L079	0.336	HMA	Within Group 1	0.664
1825	1	L074	L074	1	L082	L082	0.3378	HMA	Within Group 1	0.6622
1826	1	L074	L074	1	MORITAII	Morita II	0.5392	HMA	Within Group 1	0.4608
1827	1	L074	L074	1	L036	L036	0.4029	HMA	Within Group 1	0.5971
1828	1	L074	L074	1	L069	L069	0.5563	HMA	Within Group 1	0.4437
1829	1	L074	L074	1	L040	L040	1	HMA	Within Group 1	0
1830	1	L074	L074	2	L022	L022	-0.3746	NR	Between Group 1 and Group 2	1.3746
1831	1	L074	L074	2	L089	L089	0.4883	HMA	Between Group 1 and Group 2	0.5117
1832	1	L074	L074	2	L017	L017	-0.1429	NR	Between Group 1 and Group 2	1.1429
1833	1	L074	L074	2	L034	L034	-0.1086	NR	Between Group 1 and Group 2	1.1086
1834	1	L074	L074	2	L044	L044	-0.3026	NR	Between Group 1 and Group 2	1.3026
1835	1	L074	L074	2	L045	L045	0.1061	IMA	Between Group 1 and Group 2	0.8939
1836	1	L074	L074	2	L028	L028	0.0864	IMA	Between Group 1 and Group 2	0.9136
1837	1	L074	L074	2	L076	L076	-0.1443	NR	Between Group 1 and Group 2	1.1443
1838	1	L074	L074	2	L100	L100	-0.3746	NR	Between Group 1 and Group 2	1.3746
1839	1	L074	L074	2	L008	L008	0.0838	IMA	Between Group 1 and Group 2	0.9162
1840	1	L074	L074	2	L055	L055	0.0062	IMA	Between Group 1 and Group 2	0.9938
1841	1	L074	L074	2	L041	L041	-0.3942	NR	Between Group 1 and Group 2	1.3942
1842	1	L074	L074	2	L078	L078	-0.2591	NR	Between Group 1 and Group 2	1.2591
1843	1	L074	L074	2	L046	L046	0.0077	IMA	Between Group 1 and Group 2	0.9923
1844	1	L074	L074	2	L061	L061	-0.4546	NR	Between Group 1 and Group 2	1.4546
1845	1	L074	L074	2	L049	L049	-0.1443	NR	Between Group 1 and Group 2	1.1443
1846	1	L074	L074	2	L047	L047	0.0077	IMA	Between Group 1 and Group 2	0.9923
1847	1	L074	L074	2	L011	L011	-0.3957	NR	Between Group 1 and Group 2	1.3957
1848	1	L074	L074	2	L098	L098	0.3842	HMA	Between Group 1 and Group 2	0.6158
1849	1	L074	L074	2	L039	L039	0.2542	HMA	Between Group 1 and Group 2	0.7458
1850	1	L074	L074	2	L019	L019	-0.3746	NR	Between Group 1 and Group 2	1.3746
1851	1	L074	L074	2	L038	L038	-0.3746	NR	Between Group 1 and Group 2	1.3746
1852	1	L074	L074	2	L067	L067	0.3828	HMA	Between Group 1 and Group 2	0.6172
1853	1	L074	L074	2	L081	L081	0.0077	IMA	Between Group 1 and Group 2	0.9923
1854	1	L074	L074	2	L015	L015	0.2343	IMA	Between Group 1 and Group 2	0.7657
1855	1	L074	L074	2	L066	L066	-0.1429	NR	Between Group 1 and Group 2	1.1429
1856	1	L074	L074	2	L023	L023	-0.1625	NR	Between Group 1 and Group 2	1.1625
1857	1	L074	L074	2	L003	L003	-0.3957	NR	Between Group 1 and Group 2	1.3957
1858	1	L074	L074	2	L006	L006	-0.2591	NR	Between Group 1 and Group 2	1.2591
1859	1	L074	L074	2	L014	L014	-1.5648	NR	Between Group 1 and Group 2	2.5648
1860	1	L083	L083	1	L020	L020	-0.1443	NR	Within Group 1	1.1443
1861	1	L083	L083	1	L057	L057	0.3363	HMA	Within Group 1	0.6637
1862	1	L083	L083	1	L102	L102	0.3721	HMA	Within Group 1	0.6279
1863	1	L083	L083	1	L060	L060	0.6228	HMA	Within Group 1	0.3772
1864	1	L083	L083	1	L025	L025	0.4865	HMA	Within Group 1	0.5135
1865	1	L083	L083	1	L087	L087	0.2406	IMA	Within Group 1	0.7594
1866	1	L083	L083	1	L037	L037	0.2304	IMA	Within Group 1	0.7696
1867	1	L083	L083	1	L032	L032	0.4865	HMA	Within Group 1	0.5135
1868	1	L083	L083	1	L092	L092	-0.3746	NR	Within Group 1	1.3746
1869	1	L083	L083	1	L013	L013	0.5066	HMA	Within Group 1	0.4934
1870	1	L083	L083	1	L030	L030	0.2406	IMA	Within Group 1	0.7594
1871	1	L083	L083	1	L052	L052	-0.0444	NR	Within Group 1	1.0444
1872	1	L083	L083	1	L062	L062	0.3911	HMA	Within Group 1	0.6089
1873	1	L083	L083	1	L063	L063	0.3721	HMA	Within Group 1	0.6279
1874	1	L083	L083	1	L026	L026	0.3378	HMA	Within Group 1	0.6622
1875	1	L083	L083	1	L035	L035	-0.0107	NR	Within Group 1	1.0107
1876	1	L083	L083	1	L094	L094	0.6571	HMA	Within Group 1	0.3429
1877	1	L083	L083	1	L114	L114	0.336	HMA	Within Group 1	0.664
1878	1	L083	L083	1	L027	L027	0.4883	HMA	Within Group 1	0.5117
1879	1	L083	L083	1	L073	L073	0.6228	HMA	Within Group 1	0.3772
1880	1	L083	L083	1	L012	L012	0.3378	HMA	Within Group 1	0.6622
1881	1	L083	L083	1	L085	L085	-0.0463	NR	Within Group 1	1.0463
1882	1	L083	L083	1	L079	L079	0.336	HMA	Within Group 1	0.664
1883	1	L083	L083	1	L082	L082	0.3378	HMA	Within Group 1	0.6622
1884	1	L083	L083	1	MORITAII	Morita II	0.3125	HMA	Within Group 1	0.6875
1885	1	L083	L083	1	L036	L036	0.4029	HMA	Within Group 1	0.5971
1886	1	L083	L083	1	L069	L069	-0.1821	NR	Within Group 1	1.1821
1887	1	L083	L083	1	L040	L040	0.4525	HMA	Within Group 1	0.5475
1888	1	L083	L083	2	L022	L022	0.0077	IMA	Between Group 1 and Group 2	0.9923
1889	1	L083	L083	2	L089	L089	0.1061	IMA	Between Group 1 and Group 2	0.8939
1890	1	L083	L083	2	L017	L017	-0.5251	NR	Between Group 1 and Group 2	1.5251
1891	1	L083	L083	2	L034	L034	-0.4908	NR	Between Group 1 and Group 2	1.4908
1892	1	L083	L083	2	L044	L044	-0.6848	NR	Between Group 1 and Group 2	1.6848
1893	1	L083	L083	2	L045	L045	0.1061	IMA	Between Group 1 and Group 2	0.8939
1894	1	L083	L083	2	L028	L028	0.0864	IMA	Between Group 1 and Group 2	0.9136
1895	1	L083	L083	2	L076	L076	-0.1443	NR	Between Group 1 and Group 2	1.1443
1896	1	L083	L083	2	L100	L100	-0.3746	NR	Between Group 1 and Group 2	1.3746
1897	1	L083	L083	2	L008	L008	-0.1429	NR	Between Group 1 and Group 2	1.1429
1898	1	L083	L083	2	L055	L055	-0.3746	NR	Between Group 1 and Group 2	1.3746
1899	1	L083	L083	2	L041	L041	-0.3942	NR	Between Group 1 and Group 2	1.3942
1900	1	L083	L083	2	L078	L078	-0.2591	NR	Between Group 1 and Group 2	1.2591
1901	1	L083	L083	2	L046	L046	0.2343	IMA	Between Group 1 and Group 2	0.7657
1902	1	L083	L083	2	L061	L061	-0.4546	NR	Between Group 1 and Group 2	1.4546
1903	1	L083	L083	2	L049	L049	-0.1443	NR	Between Group 1 and Group 2	1.1443
1904	1	L083	L083	2	L047	L047	-0.3746	NR	Between Group 1 and Group 2	1.3746
1905	1	L083	L083	2	L011	L011	-0.3957	NR	Between Group 1 and Group 2	1.3957
1906	1	L083	L083	2	L098	L098	0.3842	HMA	Between Group 1 and Group 2	0.6158
1907	1	L083	L083	2	L039	L039	0.0275	IMA	Between Group 1 and Group 2	0.9725
1908	1	L083	L083	2	L019	L019	-0.3746	NR	Between Group 1 and Group 2	1.3746
1909	1	L083	L083	2	L038	L038	-0.3746	NR	Between Group 1 and Group 2	1.3746
1910	1	L083	L083	2	L067	L067	0.002	IMA	Between Group 1 and Group 2	0.998
1911	1	L083	L083	2	L081	L081	-0.3746	NR	Between Group 1 and Group 2	1.3746
1912	1	L083	L083	2	L015	L015	0.0077	IMA	Between Group 1 and Group 2	0.9923
1913	1	L083	L083	2	L066	L066	-0.5251	NR	Between Group 1 and Group 2	1.5251
1914	1	L083	L083	2	L023	L023	0.2197	IMA	Between Group 1 and Group 2	0.7803
1915	1	L083	L083	2	L003	L003	-0.3957	NR	Between Group 1 and Group 2	1.3957
1916	1	L083	L083	2	L006	L006	-0.2591	NR	Between Group 1 and Group 2	1.2591
1917	1	L083	L083	2	L014	L014	-1.5648	NR	Between Group 1 and Group 2	2.5648
1918	1	L020	L020	1	L057	L057	0.5636	HMA	Within Group 1	0.4364
1919	1	L020	L020	1	L102	L102	0.2183	IMA	Within Group 1	0.7817
1920	1	L020	L020	1	L060	L060	-0.1434	NR	Within Group 1	1.1434
1921	1	L020	L020	1	L025	L025	-0.1443	NR	Within Group 1	1.1443
1922	1	L020	L020	1	L087	L087	-0.5242	NR	Within Group 1	1.5242
1923	1	L020	L020	1	L037	L037	-0.0194	NR	Within Group 1	1.0194
1924	1	L020	L020	1	L032	L032	-0.1443	NR	Within Group 1	1.1443
1925	1	L020	L020	1	L092	L092	-0.0463	NR	Within Group 1	1.0463
1926	1	L020	L020	1	L013	L013	-0.2596	NR	Within Group 1	1.2596
1927	1	L020	L020	1	L030	L030	-0.3746	NR	Within Group 1	1.3746
1928	1	L020	L020	1	L052	L052	0.1043	IMA	Within Group 1	0.8957
1929	1	L020	L020	1	L062	L062	-0.5251	NR	Within Group 1	1.5251
1930	1	L020	L020	1	L063	L063	0.2183	IMA	Within Group 1	0.7817
1931	1	L020	L020	1	L026	L026	-0.1434	NR	Within Group 1	1.1434
1932	1	L020	L020	1	L035	L035	-0.5242	NR	Within Group 1	1.5242
1933	1	L020	L020	1	L094	L094	-0.2606	NR	Within Group 1	1.2606
1934	1	L020	L020	1	L114	L114	-0.1434	NR	Within Group 1	1.1434
1935	1	L020	L020	1	L027	L027	-0.1443	NR	Within Group 1	1.1443
1936	1	L020	L020	1	L073	L073	0.0062	IMA	Within Group 1	0.9938
1937	1	L020	L020	1	L012	L012	0.4851	HMA	Within Group 1	0.5149
1938	1	L020	L020	1	L085	L085	-0.5242	NR	Within Group 1	1.5242
1939	1	L020	L020	1	L079	L079	-0.1434	NR	Within Group 1	1.1434
1940	1	L020	L020	1	L082	L082	-0.1434	NR	Within Group 1	1.1434
1941	1	L020	L020	1	MORITAII	Morita II	-0.304	NR	Within Group 1	1.304
1942	1	L020	L020	1	L036	L036	-0.1331	NR	Within Group 1	1.1331
1943	1	L020	L020	1	L069	L069	-0.475	NR	Within Group 1	1.475
1944	1	L020	L020	1	L040	L040	0.3965	HMA	Within Group 1	0.6035
1945	1	L020	L020	2	L022	L022	0.2406	IMA	Between Group 1 and Group 2	0.7594
1946	1	L020	L020	2	L089	L089	-0.5251	NR	Between Group 1 and Group 2	1.5251
1947	1	L020	L020	2	L017	L017	0.3911	HMA	Between Group 1 and Group 2	0.6089
1948	1	L020	L020	2	L034	L034	0.1244	IMA	Between Group 1 and Group 2	0.8756
1949	1	L020	L020	2	L044	L044	-0.0697	NR	Between Group 1 and Group 2	1.0697
1950	1	L020	L020	2	L045	L045	-0.0463	NR	Between Group 1 and Group 2	1.0463
1951	1	L020	L020	2	L028	L028	0.0832	IMA	Between Group 1 and Group 2	0.9168
1952	1	L020	L020	2	L076	L076	0.0847	IMA	Between Group 1 and Group 2	0.9153
1953	1	L020	L020	2	L100	L100	-0.5251	NR	Between Group 1 and Group 2	1.5251
1954	1	L020	L020	2	L008	L008	-0.1434	NR	Between Group 1 and Group 2	1.1434
1955	1	L020	L020	2	L055	L055	-0.5251	NR	Between Group 1 and Group 2	1.5251
1956	1	L020	L020	2	L041	L041	-0.1434	NR	Between Group 1 and Group 2	1.1434
1957	1	L020	L020	2	L078	L078	-0.2596	NR	Between Group 1 and Group 2	1.2596
1958	1	L020	L020	2	L046	L046	-0.1443	NR	Between Group 1 and Group 2	1.1443
1959	1	L020	L020	2	L061	L061	-0.076	NR	Between Group 1 and Group 2	1.076
1960	1	L020	L020	2	L049	L049	0.0847	IMA	Between Group 1 and Group 2	0.9153
1961	1	L020	L020	2	L047	L047	-0.5251	NR	Between Group 1 and Group 2	1.5251
1962	1	L020	L020	2	L011	L011	0.0847	IMA	Between Group 1 and Group 2	0.9153
1963	1	L020	L020	2	L098	L098	-0.2484	NR	Between Group 1 and Group 2	1.2484
1964	1	L020	L020	2	L039	L039	-0.304	NR	Between Group 1 and Group 2	1.304
1965	1	L020	L020	2	L019	L019	-0.0463	NR	Between Group 1 and Group 2	1.0463
1966	1	L020	L020	2	L038	L038	-0.5251	NR	Between Group 1 and Group 2	1.5251
1967	1	L020	L020	2	L067	L067	-0.6292	NR	Between Group 1 and Group 2	1.6292
1968	1	L020	L020	2	L081	L081	-0.5251	NR	Between Group 1 and Group 2	1.5251
1969	1	L020	L020	2	L015	L015	-0.1443	NR	Between Group 1 and Group 2	1.1443
1970	1	L020	L020	2	L066	L066	-0.5242	NR	Between Group 1 and Group 2	1.5242
1971	1	L020	L020	2	L023	L023	-0.6404	NR	Between Group 1 and Group 2	1.6404
1972	1	L020	L020	2	L003	L003	0.5981	HMA	Between Group 1 and Group 2	0.4019
1973	1	L020	L020	2	L006	L006	-0.2596	NR	Between Group 1 and Group 2	1.2596
1974	1	L020	L020	2	L014	L014	-1.5648	NR	Between Group 1 and Group 2	2.5648
1975	1	L057	L057	1	L102	L102	0.5051	HMA	Within Group 1	0.4949
1976	1	L057	L057	1	L060	L060	0.4869	HMA	Within Group 1	0.5131
1977	1	L057	L057	1	L025	L025	-0.1443	NR	Within Group 1	1.1443
1978	1	L057	L057	1	L087	L087	0.1061	IMA	Within Group 1	0.8939
1979	1	L057	L057	1	L037	L037	0.1302	IMA	Within Group 1	0.8698
1980	1	L057	L057	1	L032	L032	-0.1443	NR	Within Group 1	1.1443
1981	1	L057	L057	1	L092	L092	-0.0444	NR	Within Group 1	1.0444
1982	1	L057	L057	1	L013	L013	0.3707	HMA	Within Group 1	0.6293
1983	1	L057	L057	1	L030	L030	-0.0435	NR	Within Group 1	1.0435
1984	1	L057	L057	1	L052	L052	-0.0435	NR	Within Group 1	1.0435
1985	1	L057	L057	1	L062	L062	-0.0444	NR	Within Group 1	1.0444
1986	1	L057	L057	1	L063	L063	0.2201	IMA	Within Group 1	0.7799
1987	1	L057	L057	1	L026	L026	0.0062	IMA	Within Group 1	0.9938
1988	1	L057	L057	1	L035	L035	-0.0435	NR	Within Group 1	1.0435
1989	1	L057	L057	1	L094	L094	0.2201	IMA	Within Group 1	0.7799
1990	1	L057	L057	1	L114	L114	0.0062	IMA	Within Group 1	0.9938
1991	1	L057	L057	1	L027	L027	-0.1443	NR	Within Group 1	1.1443
1992	1	L057	L057	1	L073	L073	0.3373	HMA	Within Group 1	0.6627
1993	1	L057	L057	1	L012	L012	0.3373	HMA	Within Group 1	0.6627
1994	1	L057	L057	1	L085	L085	-0.3746	NR	Within Group 1	1.3746
1995	1	L057	L057	1	L079	L079	-0.1434	NR	Within Group 1	1.1434
1996	1	L057	L057	1	L082	L082	0.0062	IMA	Within Group 1	0.9938
1997	1	L057	L057	1	MORITAII	Morita II	0.027	IMA	Within Group 1	0.973
1998	1	L057	L057	1	L036	L036	-0.1331	NR	Within Group 1	1.1331
1999	1	L057	L057	1	L069	L069	-0.475	NR	Within Group 1	1.475
[truncated: 1,571 more rows]

## Sheet: Wang_matrix
Dataset_ID	L068	L031	L077	L088	L016	L024	L070	L105	L009	L071	L010	L018	L072	L056	L065	L097	L021	L048	L059	L075	L051	L054	L113	L064	L096	L074	L083	L020	L057	L102	L060	L025	L087	L037	L032	L092	L013	L030	L052	L062	L063	L026	L035	L094	L114	L027	L073	L012	L085
L068	1	-0.0444	0.2201	0.1043	0.4869	-0.1607	0.7719	-0.3746	0.2343	0.0838	0.4869	0.2343	0.3363	-0.0444	-0.1443	0.4869	0.3373	-0.3746	-0.1607	0.0062	0.3363	0.4869	0.3707	0.4869	0.4869	0.3363	-0.0444	-0.5242	0.1061	-0.1607	0.4869	-0.1443	0.4869	-0.4787	-0.1443	-0.1443	0.3707	0.5654	-0.1434	0.5644	-0.6413	0.0062	0.3373	0.2201	-0.3746	-0.1443	-0.0435	-0.1434	0.0062
L031	-0.0444	1	0.2749	0.336	0.6228	0.6571	-0.0444	-0.0463	-0.0463	0.1043	0.2406	-0.0463	0.7734	0.3911	0.1043	0.2406	0.2406	0.336	0.6571	0.336	0.1061	-0.0444	-0.1607	-0.0444	-0.0444	0.1061	0.1061	-0.0463	0.2406	0.6571	-0.0444	-0.3746	0.3378	-0.6292	-0.3746	0.4883	-0.1607	-0.0444	0.3378	0.1061	0.3721	-0.5251	0.0864	-0.0101	-0.1429	-0.3746	0.3378	-0.0444	-0.1429
L077	0.2201	0.2749	1	0.2197	0.5066	0.7734	0.4482	0.2183	0.2183	0.3688	0.7332	0.2183	0.6571	0.6557	0.5969	0.7332	0.5066	0.2197	0.7734	0.2197	0.5987	0.4482	0.5644	0.4482	0.4482	0.5987	0.3721	0.2183	0.5051	0.7734	0.4482	0.1181	0.2216	-0.3647	0.1181	0.3721	0.5644	0.2201	0.2216	0.3707	0.4883	-0.0325	-0.0298	0.715	-0.2591	0.1181	0.2216	0.4482	-0.2591
L088	0.1043	0.336	0.2197	1	0.4865	0.4464	0.4865	0.0062	-0.3746	-0.5251	0.4865	-0.3746	-0.0463	0.3345	-0.1429	0.4865	-0.0453	0.0077	0.4464	-0.3746	0.336	0.4865	0.3703	0.4865	0.4865	0.336	0.336	-0.1434	0.4851	0.4464	0.4865	-0.1429	0.1043	-0.0979	-0.1429	-0.5251	0.3703	-0.0453	-0.5242	-0.0463	-0.2591	0.0077	-0.0453	0.2197	0.2343	-0.1429	0.3369	-0.1419	-0.3746
L016	0.4869	0.6228	0.5066	0.4865	1	0.5066	0.4883	0.1043	0.4851	0.3345	0.7734	0.4851	0.6228	0.2406	0.336	0.7734	0.6238	0.1043	0.5066	0.4865	0.3378	0.4883	0.3721	0.4883	0.4883	0.3378	-0.0444	-0.0453	0.3911	0.5066	0.4883	-0.1429	0.4883	-0.4787	-0.1429	0.3378	0.3721	0.3373	0.3387	0.3363	-0.1607	0.0077	0.3387	0.2216	0.0077	-0.1429	-0.0435	0.3387	0.0077
L024	-0.1607	0.6571	0.7734	0.4464	0.5066	1	0.2216	0.2183	-0.1625	-0.0119	0.5066	-0.1625	0.2749	0.6557	0.3703	0.5066	0.1244	0.2197	1	-0.1625	0.3721	0.2216	0.3378	0.2216	0.2216	0.3721	0.3721	0.2183	0.5051	1	0.2216	-0.1086	-0.1607	-0.3647	-0.1086	-0.0101	0.3378	-0.1607	-0.1607	-0.0101	0.4883	-0.2591	-0.412	0.4883	-0.0325	-0.1086	0.2216	0.2216	-0.6413
L070	0.7719	-0.0444	0.4482	0.4865	0.4883	0.2216	1	0.0062	0.0062	-0.1443	0.715	0.0062	0.3378	0.3363	0.0838	0.715	0.3387	0.0077	0.2216	0.0077	0.5644	0.715	0.5987	0.715	0.715	0.5644	0.3378	-0.1434	0.4869	0.2216	0.715	0.0838	0.4883	-0.0979	0.0838	-0.1429	0.5987	0.3373	-0.1419	0.3363	-0.2591	0.2343	0.3387	0.4482	0.0077	0.0838	0.3387	0.0847	0.0077
L105	-0.3746	-0.0463	0.2183	0.0062	0.1043	0.2183	0.0062	1	0.3911	0.2406	0.4851	0.3911	-0.0463	0.5626	0.6214	0.4851	-0.0453	0.7719	0.2183	0.3911	-0.1443	0.0062	-0.11	0.0062	0.0062	-0.1443	-0.1443	0.8504	0.7132	0.2183	0.0062	-0.1443	-0.3746	0.1302	-0.1443	-0.0463	-0.11	-0.5242	-0.0453	-0.5251	0.2183	0.0062	-0.5242	-0.2606	0.0062	-0.1443	-0.1434	0.3355	-0.3746
L009	0.2343	-0.0463	0.2183	-0.3746	0.4851	-0.1625	0.0062	0.3911	1	0.8495	0.4851	1	0.3345	-0.0463	0.6214	0.4851	0.3355	0.3911	-0.1625	0.7719	-0.1443	0.0062	-0.11	0.0062	0.0062	-0.1443	-0.5251	0.2415	0.1043	-0.1625	0.0062	-0.1443	0.0062	-0.4787	-0.1443	0.3345	-0.11	0.0847	0.3355	0.0838	-0.1625	0.0062	-0.1434	-0.2606	-0.3746	-0.1443	-0.5242	0.3355	0.0062
L071	0.0838	0.1043	0.3688	-0.5251	0.3345	-0.0119	-0.1443	0.2406	0.8495	1	0.3345	0.8495	0.4851	0.1043	0.7719	0.3345	0.3345	0.2406	-0.0119	0.6214	0.0062	-0.1443	-0.2606	-0.1443	-0.1443	0.0062	-0.3746	0.2406	-0.0463	-0.0119	-0.1443	0.0062	-0.1443	-0.6292	0.0062	0.4851	-0.2606	0.0838	0.3345	0.2343	-0.0119	-0.1443	-0.3957	-0.11	-0.5251	0.0062	-0.5251	0.3345	-0.1443
L010	0.4869	0.2406	0.7332	0.4865	0.7734	0.5066	0.715	0.4851	0.4851	0.3345	1	0.4851	0.6228	0.6214	0.5626	1	0.6238	0.4865	0.5066	0.4865	0.5644	0.715	0.5987	0.715	0.715	0.5644	0.3378	0.3355	0.7719	0.5066	0.715	0.0838	0.4883	-0.0979	0.0838	0.3378	0.5987	0.3373	0.3387	0.3363	0.2216	0.2343	0.3387	0.4482	0.0077	0.0838	0.3387	0.5654	0.0077
L018	0.2343	-0.0463	0.2183	-0.3746	0.4851	-0.1625	0.0062	0.3911	1	0.8495	0.4851	1	0.3345	-0.0463	0.6214	0.4851	0.3355	0.3911	-0.1625	0.7719	-0.1443	0.0062	-0.11	0.0062	0.0062	-0.1443	-0.5251	0.2415	0.1043	-0.1625	0.0062	-0.1443	0.0062	-0.4787	-0.1443	0.3345	-0.11	0.0847	0.3355	0.0838	-0.1625	0.0062	-0.1434	-0.2606	-0.3746	-0.1443	-0.5242	0.3355	0.0062
L072	0.3363	0.7734	0.6571	-0.0463	0.6228	0.2749	0.3378	-0.0463	0.3345	0.4851	0.6228	0.3345	1	0.3911	0.4865	0.6228	0.6228	0.336	0.2749	0.5626	0.4883	0.3378	0.2216	0.3378	0.3378	0.4883	0.1061	-0.0463	0.2406	0.2749	0.3378	0.0077	0.5644	-0.6292	0.0077	0.715	0.2216	0.3363	0.5644	0.4869	0.3721	-0.1429	0.3131	0.3721	-0.5251	0.0077	0.3378	0.3378	0.0838
L056	-0.0444	0.3911	0.6557	0.3345	0.2406	0.6557	0.3363	0.5626	-0.0463	0.1043	0.6214	-0.0463	0.3911	1	0.4851	0.6214	0.2406	0.3345	0.6557	-0.0463	0.4869	0.3363	0.2201	0.3363	0.3363	0.4869	0.4869	0.5626	0.8495	0.6557	0.3363	0.0062	-0.0444	-0.0203	0.0062	0.1061	0.2201	-0.0444	-0.0444	0.1061	0.3707	-0.1443	-0.2958	0.3707	-0.1443	0.0062	0.3363	0.3363	-0.5251
L065	-0.1443	0.1043	0.5969	-0.1429	0.336	0.3703	0.0838	0.6214	0.6214	0.7719	0.5626	0.6214	0.4865	0.4851	1	0.5626	0.336	0.6228	0.3703	0.6228	0.2343	0.0838	-0.0325	0.0838	0.0838	0.2343	0.0077	0.6214	0.3345	0.3703	0.0838	0.2343	-0.1429	-0.2484	0.2343	0.4865	-0.0325	-0.1443	0.336	0.0062	0.3703	0.0838	-0.3942	0.1181	-0.1429	0.2343	-0.1429	0.5626	-0.1429
L097	0.4869	0.2406	0.7332	0.4865	0.7734	0.5066	0.715	0.4851	0.4851	0.3345	1	0.4851	0.6228	0.6214	0.5626	1	0.6238	0.4865	0.5066	0.4865	0.5644	0.715	0.5987	0.715	0.715	0.5644	0.3378	0.3355	0.7719	0.5066	0.715	0.0838	0.4883	-0.0979	0.0838	0.3378	0.5987	0.3373	0.3387	0.3363	0.2216	0.2343	0.3387	0.4482	0.0077	0.0838	0.3387	0.5654	0.0077
L021	0.3373	0.2406	0.5066	-0.0453	0.6238	0.1244	0.3387	-0.0453	0.3355	0.3345	0.6238	0.3355	0.6228	0.2406	0.336	0.6238	1	-0.0453	0.1244	0.3369	0.3378	0.3387	0.2225	0.3387	0.3387	0.3378	0.3378	0.1043	0.2415	0.1244	0.3387	-0.1429	0.3387	-0.6283	-0.1429	0.3378	0.2225	0.4869	0.4883	0.3363	-0.1607	-0.1419	0.3387	0.2216	-0.5242	-0.1429	0.1061	0.4883	-0.1419
L048	-0.3746	0.336	0.2197	0.0077	0.1043	0.2197	0.0077	0.7719	0.3911	0.2406	0.4865	0.3911	0.336	0.3345	0.6228	0.4865	-0.0453	1	0.2197	0.7734	-0.1429	0.0077	-0.1086	0.0077	0.0077	-0.1429	-0.1429	0.6223	0.4851	0.2197	0.0077	-0.1429	0.0077	-0.0979	-0.1429	0.336	-0.1086	-0.5242	0.3369	-0.5251	0.4464	0.0077	-0.1419	-0.2591	0.0077	-0.1429	0.0847	0.3369	0.0077
L059	-0.1607	0.6571	0.7734	0.4464	0.5066	1	0.2216	0.2183	-0.1625	-0.0119	0.5066	-0.1625	0.2749	0.6557	0.3703	0.5066	0.1244	0.2197	1	-0.1625	0.3721	0.2216	0.3378	0.2216	0.2216	0.3721	0.3721	0.2183	0.5051	1	0.2216	-0.1086	-0.1607	-0.3647	-0.1086	-0.0101	0.3378	-0.1607	-0.1607	-0.0101	0.4883	-0.2591	-0.412	0.4883	-0.0325	-0.1086	0.2216	0.2216	-0.6413
L075	0.0062	0.336	0.2197	-0.3746	0.4865	-0.1625	0.0077	0.3911	0.7719	0.6214	0.4865	0.7719	0.5626	-0.0463	0.6228	0.4865	0.3369	0.7734	-0.1625	1	-0.1429	0.0077	-0.1086	0.0077	0.0077	-0.1429	-0.5251	0.2415	0.1043	-0.1625	0.0077	-0.1429	0.2343	-0.4787	-0.1429	0.5626	-0.1086	-0.1434	0.5636	-0.1443	0.2197	0.0077	0.0847	-0.2591	-0.3746	-0.1429	-0.1419	0.3369	0.2343
L051	0.3363	0.1061	0.5987	0.336	0.3378	0.3721	0.5644	-0.1443	-0.1443	0.0062	0.5644	-0.1443	0.4883	0.4869	0.2343	0.5644	0.3378	-0.1429	0.3721	-0.1429	1	0.8495	0.7332	0.8495	0.8495	1	0.7734	-0.1443	0.3363	0.3721	0.8495	0.7132	0.6228	0.2304	0.7132	0.0077	0.7332	0.6214	0.3378	0.7719	0.3721	0.5644	0.3715	0.8838	0.336	0.715	0.6228	0.5644	0.336
L054	0.4869	-0.0444	0.4482	0.4865	0.4883	0.2216	0.715	0.0062	0.0062	-0.1443	0.715	0.0062	0.3378	0.3363	0.0838	0.715	0.3387	0.0077	0.2216	0.0077	0.8495	1	0.8838	1	1	0.8495	0.6228	-0.1434	0.4869	0.2216	1	0.5626	0.7734	0.381	0.5626	-0.1429	0.8838	0.6223	0.3387	0.6214	0.2216	0.715	0.6238	0.7332	0.4865	0.5644	0.6238	0.5654	0.4865
L113	0.3707	-0.1607	0.5644	0.3703	0.3721	0.3378	0.5987	-0.11	-0.11	-0.2606	0.5987	-0.11	0.2216	0.2201	-0.0325	0.5987	0.2225	-0.1086	0.3378	-0.1086	0.7332	0.8838	1	0.8838	0.8838	0.7332	0.5066	-0.2596	0.3707	0.3378	0.8838	0.4464	0.6571	0.2647	0.4464	-0.2591	1	0.5061	0.2225	0.5051	0.3378	0.5987	0.5075	0.8495	0.3703	0.4482	0.5075	0.4492	0.3703
L064	0.4869	-0.0444	0.4482	0.4865	0.4883	0.2216	0.715	0.0062	0.0062	-0.1443	0.715	0.0062	0.3378	0.3363	0.0838	0.715	0.3387	0.0077	0.2216	0.0077	0.8495	1	0.8838	1	1	0.8495	0.6228	-0.1434	0.4869	0.2216	1	0.5626	0.7734	0.381	0.5626	-0.1429	0.8838	0.6223	0.3387	0.6214	0.2216	0.715	0.6238	0.7332	0.4865	0.5644	0.6238	0.5654	0.4865
L096	0.4869	-0.0444	0.4482	0.4865	0.4883	0.2216	0.715	0.0062	0.0062	-0.1443	0.715	0.0062	0.3378	0.3363	0.0838	0.715	0.3387	0.0077	0.2216	0.0077	0.8495	1	0.8838	1	1	0.8495	0.6228	-0.1434	0.4869	0.2216	1	0.5626	0.7734	0.381	0.5626	-0.1429	0.8838	0.6223	0.3387	0.6214	0.2216	0.715	0.6238	0.7332	0.4865	0.5644	0.6238	0.5654	0.4865
L074	0.3363	0.1061	0.5987	0.336	0.3378	0.3721	0.5644	-0.1443	-0.1443	0.0062	0.5644	-0.1443	0.4883	0.4869	0.2343	0.5644	0.3378	-0.1429	0.3721	-0.1429	1	0.8495	0.7332	0.8495	0.8495	1	0.7734	-0.1443	0.3363	0.3721	0.8495	0.7132	0.6228	0.2304	0.7132	0.0077	0.7332	0.6214	0.3378	0.7719	0.3721	0.5644	0.3715	0.8838	0.336	0.715	0.6228	0.5644	0.336
L083	-0.0444	0.1061	0.3721	0.336	-0.0444	0.3721	0.3378	-0.1443	-0.5251	-0.3746	0.3378	-0.5251	0.1061	0.4869	0.0077	0.3378	0.3378	-0.1429	0.3721	-0.5251	0.7734	0.6228	0.5066	0.6228	0.6228	0.7734	1	-0.1443	0.3363	0.3721	0.6228	0.4865	0.2406	0.2304	0.4865	-0.3746	0.5066	0.2406	-0.0444	0.3911	0.3721	0.3378	-0.0107	0.6571	0.336	0.4883	0.6228	0.3378	-0.0463
L020	-0.5242	-0.0463	0.2183	-0.1434	-0.0453	0.2183	-0.1434	0.8504	0.2415	0.2406	0.3355	0.2415	-0.0463	0.5626	0.6214	0.3355	0.1043	0.6223	0.2183	0.2415	-0.1443	-0.1434	-0.2596	-0.1434	-0.1434	-0.1443	-0.1443	1	0.5636	0.2183	-0.1434	-0.1443	-0.5242	-0.0194	-0.1443	-0.0463	-0.2596	-0.3746	0.1043	-0.5251	0.2183	-0.1434	-0.5242	-0.2606	-0.1434	-0.1443	0.0062	0.4851	-0.5242
L057	0.1061	0.2406	0.5051	0.4851	0.3911	0.5051	0.4869	0.7132	0.1043	-0.0463	0.7719	0.1043	0.2406	0.8495	0.3345	0.7719	0.2415	0.4851	0.5051	0.1043	0.3363	0.4869	0.3707	0.4869	0.4869	0.3363	0.3363	0.5636	1	0.5051	0.4869	-0.1443	0.1061	0.1302	-0.1443	-0.0444	0.3707	-0.0435	-0.0435	-0.0444	0.2201	0.0062	-0.0435	0.2201	0.0062	-0.1443	0.3373	0.3373	-0.3746
L102	-0.1607	0.6571	0.7734	0.4464	0.5066	1	0.2216	0.2183	-0.1625	-0.0119	0.5066	-0.1625	0.2749	0.6557	0.3703	0.5066	0.1244	0.2197	1	-0.1625	0.3721	0.2216	0.3378	0.2216	0.2216	0.3721	0.3721	0.2183	0.5051	1	0.2216	-0.1086	-0.1607	-0.3647	-0.1086	-0.0101	0.3378	-0.1607	-0.1607	-0.0101	0.4883	-0.2591	-0.412	0.4883	-0.0325	-0.1086	0.2216	0.2216	-0.6413
L060	0.4869	-0.0444	0.4482	0.4865	0.4883	0.2216	0.715	0.0062	0.0062	-0.1443	0.715	0.0062	0.3378	0.3363	0.0838	0.715	0.3387	0.0077	0.2216	0.0077	0.8495	1	0.8838	1	1	0.8495	0.6228	-0.1434	0.4869	0.2216	1	0.5626	0.7734	0.381	0.5626	-0.1429	0.8838	0.6223	0.3387	0.6214	0.2216	0.715	0.6238	0.7332	0.4865	0.5644	0.6238	0.5654	0.4865
L025	-0.1443	-0.3746	0.1181	-0.1429	-0.1429	-0.1086	0.0838	-0.1443	-0.1443	0.0062	0.0838	-0.1443	0.0077	0.0062	0.2343	0.0838	-0.1429	-0.1429	-0.1086	-0.1429	0.7132	0.5626	0.4464	0.5626	0.5626	0.7132	0.4865	-0.1443	-0.1443	-0.1086	0.5626	1	0.336	0.5173	1	0.0077	0.4464	0.3345	0.336	0.4851	0.3703	0.5626	0.0846	0.5969	0.6228	0.7132	0.336	0.5626	0.6228
L087	0.4869	0.3378	0.2216	0.1043	0.4883	-0.1607	0.4883	-0.3746	0.0062	-0.1443	0.4883	0.0062	0.5644	-0.0444	-0.1429	0.4883	0.3387	0.0077	-0.1607	0.2343	0.6228	0.7734	0.6571	0.7734	0.7734	0.6228	0.2406	-0.5242	0.1061	-0.1607	0.7734	0.336	1	0.0002	0.336	0.0838	0.6571	0.6223	0.5654	0.6214	0.2216	0.4883	0.8504	0.5066	0.1043	0.3378	0.6238	0.3387	0.7132
L037	-0.4787	-0.6292	-0.3647	-0.0979	-0.4787	-0.3647	-0.0979	0.1302	-0.4787	-0.6292	-0.0979	-0.4787	-0.6292	-0.0203	-0.2484	-0.0979	-0.6283	-0.0979	-0.3647	-0.4787	0.2304	0.381	0.2647	0.381	0.381	0.2304	0.2304	-0.0194	0.1302	-0.3647	0.381	0.5173	0.0002	1	0.5173	-0.6292	0.2647	-0.1494	-0.1494	-0.1504	0.1142	0.381	-0.1494	0.1142	0.6678	0.2304	0.2314	0.2314	0.287
L032	-0.1443	-0.3746	0.1181	-0.1429	-0.1429	-0.1086	0.0838	-0.1443	-0.1443	0.0062	0.0838	-0.1443	0.0077	0.0062	0.2343	0.0838	-0.1429	-0.1429	-0.1086	-0.1429	0.7132	0.5626	0.4464	0.5626	0.5626	0.7132	0.4865	-0.1443	-0.1443	-0.1086	0.5626	1	0.336	0.5173	1	0.0077	0.4464	0.3345	0.336	0.4851	0.3703	0.5626	0.0846	0.5969	0.6228	0.7132	0.336	0.5626	0.6228
L092	-0.1443	0.4883	0.3721	-0.5251	0.3378	-0.0101	-0.1429	-0.0463	0.3345	0.4851	0.3378	0.3345	0.715	0.1061	0.4865	0.3378	0.3378	0.336	-0.0101	0.5626	0.0077	-0.1429	-0.2591	-0.1429	-0.1429	0.0077	-0.3746	-0.0463	-0.0444	-0.0101	-0.1429	0.0077	0.0838	-0.6292	0.0077	1	-0.2591	-0.1443	0.5644	0.0062	0.3721	0.3378	-0.1676	-0.1086	-0.5251	0.0077	-0.1429	0.3378	0.0838
L013	0.3707	-0.1607	0.5644	0.3703	0.3721	0.3378	0.5987	-0.11	-0.11	-0.2606	0.5987	-0.11	0.2216	0.2201	-0.0325	0.5987	0.2225	-0.1086	0.3378	-0.1086	0.7332	0.8838	1	0.8838	0.8838	0.7332	0.5066	-0.2596	0.3707	0.3378	0.8838	0.4464	0.6571	0.2647	0.4464	-0.2591	1	0.5061	0.2225	0.5051	0.3378	0.5987	0.5075	0.8495	0.3703	0.4482	0.5075	0.4492	0.3703
L030	0.5654	-0.0444	0.2201	-0.0453	0.3373	-0.1607	0.3373	-0.5242	0.0847	0.0838	0.3373	0.0847	0.3363	-0.0444	-0.1443	0.3373	0.4869	-0.5242	-0.1607	-0.1434	0.6214	0.6223	0.5061	0.6223	0.6223	0.6214	0.2406	-0.3746	-0.0435	-0.1607	0.6223	0.3345	0.6223	-0.1494	0.3345	-0.1443	0.5061	1	0.4869	0.8495	-0.1607	0.3373	0.6223	0.5051	-0.0453	0.3363	0.3911	0.4869	0.3355
L052	-0.1434	0.3378	0.2216	-0.5242	0.3387	-0.1607	-0.1419	-0.0453	0.3355	0.3345	0.3387	0.3355	0.5644	-0.0444	0.336	0.3387	0.4883	0.3369	-0.1607	0.5636	0.3378	0.3387	0.2225	0.3387	0.3387	0.3378	-0.0444	0.1043	-0.0435	-0.1607	0.3387	0.336	0.5654	-0.1494	0.336	0.5644	0.2225	0.4869	1	0.3363	0.5066	0.3387	0.5654	0.2216	-0.0453	0.3378	0.4883	0.7734	0.5636
L062	0.5644	0.1061	0.3707	-0.0463	0.3363	-0.0101	0.3363	-0.5251	0.0838	0.2343	0.3363	0.0838	0.4869	0.1061	0.0062	0.3363	0.3363	-0.5251	-0.0101	-0.1443	0.7719	0.6214	0.5051	0.6214	0.6214	0.7719	0.3911	-0.5251	-0.0444	-0.0101	0.6214	0.4851	0.6214	-0.1504	0.4851	0.0062	0.5051	0.8495	0.3363	1	-0.0101	0.3363	0.37	0.6557	-0.0463	0.4869	0.2406	0.3363	0.3345
L063	-0.6413	0.3721	0.4883	-0.2591	-0.1607	0.4883	-0.2591	0.2183	-0.1625	-0.0119	0.2216	-0.1625	0.3721	0.3707	0.3703	0.2216	-0.1607	0.4464	0.4883	0.2197	0.3721	0.2216	0.3378	0.2216	0.2216	0.3721	0.3721	0.2183	0.2201	0.4883	0.2216	0.3703	0.2216	0.1142	0.3703	0.3721	0.3378	-0.1607	0.5066	-0.0101	1	0.2216	-0.0298	0.4883	0.2197	0.3721	0.4482	0.5066	0.2197
L026	0.0062	-0.5251	-0.0325	0.0077	0.0077	-0.2591	0.2343	0.0062	0.0062	-0.1443	0.2343	0.0062	-0.1429	-0.1443	0.0838	0.2343	-0.1419	0.0077	-0.2591	0.0077	0.5644	0.715	0.5987	0.715	0.715	0.5644	0.3378	-0.1434	0.0062	-0.2591	0.715	0.5626	0.4883	0.381	0.5626	0.3378	0.5987	0.3373	0.3387	0.3363	0.2216	1	0.3387	0.4482	0.4865	0.5644	0.3387	0.5654	0.4865
L035	0.3373	0.0864	-0.0298	-0.0453	0.3387	-0.412	0.3387	-0.5242	-0.1434	-0.3957	0.3387	-0.1434	0.3131	-0.2958	-0.3942	0.3387	0.3387	-0.1419	-0.412	0.0847	0.3715	0.6238	0.5075	0.6238	0.6238	0.3715	-0.0107	-0.5242	-0.0435	-0.412	0.6238	0.0846	0.8504	-0.1494	0.0846	-0.1676	0.5075	0.6223	0.5654	0.37	-0.0298	0.3387	1	0.2553	-0.0453	0.0864	0.6238	0.3387	0.5636
L094	0.2201	-0.0101	0.715	0.2197	0.2216	0.4883	0.4482	-0.2606	-0.2606	-0.11	0.4482	-0.2606	0.3721	0.3707	0.1181	0.4482	0.2216	-0.2591	0.4883	-0.2591	0.8838	0.7332	0.8495	0.7332	0.7332	0.8838	0.6571	-0.2606	0.2201	0.4883	0.7332	0.5969	0.5066	0.1142	0.5969	-0.1086	0.8495	0.5051	0.2216	0.6557	0.4883	0.4482	0.2553	1	0.2197	0.5987	0.5066	0.4482	0.2197
L114	-0.3746	-0.1429	-0.2591	0.2343	0.0077	-0.0325	0.0077	0.0062	-0.3746	-0.5251	0.0077	-0.3746	-0.5251	-0.1443	-0.1429	0.0077	-0.5242	0.0077	-0.0325	-0.3746	0.336	0.4865	0.3703	0.4865	0.4865	0.336	0.336	-0.1434	0.0062	-0.0325	0.4865	0.6228	0.1043	0.6678	0.6228	-0.5251	0.3703	-0.0453	-0.0453	-0.0463	0.2197	0.4865	-0.0453	0.2197	1	0.336	0.3369	0.3369	0.3911
L027	-0.1443	-0.3746	0.1181	-0.1429	-0.1429	-0.1086	0.0838	-0.1443	-0.1443	0.0062	0.0838	-0.1443	0.0077	0.0062	0.2343	0.0838	-0.1429	-0.1429	-0.1086	-0.1429	0.715	0.5644	0.4482	0.5644	0.5644	0.715	0.4883	-0.1443	-0.1443	-0.1086	0.5644	0.7132	0.3378	0.2304	0.7132	0.0077	0.4482	0.3363	0.3378	0.4869	0.3721	0.5644	0.0864	0.5987	0.336	1	0.3378	0.5644	0.336
L073	-0.0435	0.3378	0.2216	0.3369	-0.0435	0.2216	0.3387	-0.1434	-0.5242	-0.5251	0.3387	-0.5242	0.3378	0.3363	-0.1429	0.3387	0.1061	0.0847	0.2216	-0.1419	0.6228	0.6238	0.5075	0.6238	0.6238	0.6228	0.6228	0.0062	0.3373	0.2216	0.6238	0.336	0.6238	0.2314	0.336	-0.1429	0.5075	0.3911	0.4883	0.2406	0.4482	0.3387	0.6238	0.5066	0.3369	0.3378	1	0.4883	0.3369
L012	-0.1434	-0.0444	0.4482	-0.1419	0.3387	0.2216	0.0847	0.3355	0.3355	0.3345	0.5654	0.3355	0.3378	0.3363	0.5626	0.5654	0.4883	0.3369	0.2216	0.3369	0.5644	0.5654	0.4492	0.5654	0.5654	0.5644	0.3378	0.4851	0.3373	0.2216	0.5654	0.5626	0.3387	0.2314	0.5626	0.3378	0.4492	0.4869	0.7734	0.3363	0.5066	0.5654	0.3387	0.4482	0.3369	0.5644	0.4883	1	0.3369
L085	0.0062	-0.1429	-0.2591	-0.3746	0.0077	-0.6413	0.0077	-0.3746	0.0062	-0.1443	0.0077	0.0062	0.0838	-0.5251	-0.1429	0.0077	-0.1419	0.0077	-0.6413	0.2343	0.336	0.4865	0.3703	0.4865	0.4865	0.336	-0.0463	-0.5242	-0.3746	-0.6413	0.4865	0.6228	0.7132	0.287	0.6228	0.0838	0.3703	0.3355	0.5636	0.3345	0.2197	0.4865	0.5636	0.2197	0.3911	0.336	0.3369	0.3369	1
L079	-0.5242	-0.1429	-0.2591	-0.1419	-0.5242	-0.2591	-0.1419	-0.1434	-0.5242	-0.5251	-0.1419	-0.5242	-0.1429	-0.1443	-0.1429	-0.1419	-0.5242	0.0847	-0.2591	-0.1419	0.336	0.3369	0.2207	0.3369	0.3369	0.336	0.336	-0.1434	-0.1434	-0.2591	0.3369	0.6228	0.3369	0.5182	0.6228	-0.1429	0.2207	-0.0453	0.3369	-0.0463	0.4464	0.3369	0.0846	0.2197	0.6238	0.336	0.5636	0.3369	0.6238
L082	-0.3746	-0.1429	-0.2591	0.0077	-0.3746	-0.2591	0.0077	0.0062	-0.3746	-0.5251	0.0077	-0.3746	-0.1429	-0.1443	-0.1429	0.0077	-0.5242	0.2343	-0.2591	0.0077	0.3378	0.4883	0.3721	0.4883	0.4883	0.3378	0.3378	-0.1434	0.0062	-0.2591	0.4883	0.336	0.4883	0.381	0.336	-0.1429	0.3721	-0.0435	0.3387	-0.0444	0.4482	0.4883	0.3387	0.2216	0.4865	0.6228	0.5654	0.3387	0.4865
MORITAII	0.027	-0.3547	0.4482	0.0267	0.0285	0.2216	0.2551	-0.4536	-0.4536	-0.4546	0.2551	-0.4536	0.0275	0.0261	-0.2265	0.2551	0.1781	-0.4522	0.2216	-0.4522	0.5392	0.5401	0.7342	0.5401	0.5401	0.5392	0.3125	-0.304	0.027	0.2216	0.5401	0.2524	0.3135	-0.0789	0.2524	-0.4531	0.7342	0.4617	0.1781	0.3111	0.2216	0.2551	0.3135	0.7332	0.0267	0.2542	0.4631	0.4047	0.0267
L036	-0.5891	-0.1706	-0.2969	-0.1706	-0.5891	-0.2969	-0.1706	-0.1331	-0.5891	-0.5891	-0.1706	-0.5891	-0.1706	-0.1331	-0.1706	-0.1706	-0.5891	0.1148	-0.2969	-0.1706	0.4029	0.4029	0.2766	0.4029	0.4029	0.4029	0.4029	-0.1331	-0.1331	-0.2969	0.4029	0.7146	0.4029	0.639	0.7146	-0.1706	0.2766	-0.0156	0.4029	-0.0156	0.562	0.4029	0.4029	0.2766	0.7146	0.4029	0.6883	0.4029	0.7146
L069	0.7072	-0.1821	0.3302	-0.475	0.2635	-0.4082	0.2635	-0.475	0.7072	1	0.2635	0.7072	0.5563	-0.1821	0.5563	0.2635	0.2635	-0.475	-0.4082	0.2635	0.5563	0.2635	0.0374	0.2635	0.2635	0.5563	-0.1821	-0.475	-0.475	-0.4082	0.2635	0.5563	0.2635	-0.6775	0.5563	0.5563	0.0374	0.7072	0.2635	1	-0.4082	0.2635	-0.2239	0.3302	-0.475	0.5563	-0.475	0.2635	0.2635
L040	0.3965	-0.5971	0.6925	0.4525	0.4525	0.145	1	0.3965	0.3965	0.3965	1	0.3965	0.4525	0.3965	1	1	0.4525	0.4525	0.145	0.4525	1	1	0.6925	1	1	1	0.4525	0.3965	0.3965	0.145	1	1	0.4525	0.121	1	0.4525	0.6925	0.3965	0.4525	0.3965	0.145	1	0.4525	0.6925	0.4525	1	0.4525	1	0.4525
L022	-0.5251	0.1043	-0.0119	-0.5251	-0.0463	-0.0119	-0.5251	0.2406	0.2406	0.3911	-0.0463	0.2406	0.1043	0.1043	0.3911	-0.0463	0.336	0.2406	-0.0119	0.2406	-0.3746	-0.5251	-0.6413	-0.5251	-0.5251	-0.3746	0.0077	0.2406	-0.0463	-0.0119	-0.5251	-0.3746	-0.5251	-0.6292	-0.3746	0.1043	-0.6413	-0.5251	-0.0463	-0.3746	-0.0119	-0.5251	-0.7764	-0.4908	-0.5251	-0.3746	-0.5251	-0.0463	-0.5251
L089	0.3363	0.4883	0.3721	-0.0463	0.3378	-0.0101	0.3378	-0.5251	-0.1443	0.0062	0.3378	-0.1443	0.715	0.1061	0.0077	0.3378	0.3378	-0.1429	-0.0101	0.0838	0.4883	0.3378	0.2216	0.3378	0.3378	0.4883	0.1061	-0.5251	-0.0444	-0.0101	0.3378	0.0077	0.5644	-0.6292	0.0077	0.2343	0.2216	0.3363	0.0838	0.4869	-0.1086	-0.1429	0.3131	0.3721	-0.5251	0.0077	0.3378	-0.1429	0.0838
L017	-0.1434	-0.0463	0.2197	-0.5242	0.3369	-0.1625	-0.1419	0.2415	0.6223	0.6214	0.3369	0.6223	0.336	-0.0463	0.6228	0.3369	0.4865	0.2415	-0.1625	0.6238	-0.1429	-0.1419	-0.2582	-0.1419	-0.1419	-0.1429	-0.5251	0.3911	-0.0453	-0.1625	-0.1419	-0.1429	-0.1419	-0.6283	-0.1429	0.336	-0.2582	0.0062	0.4865	-0.1443	-0.1625	-0.1419	-0.1419	-0.2591	-0.5242	-0.1429	-0.3746	0.4865	-0.1419
L034	-0.2606	-0.0119	0.4865	-0.6413	0.2197	0.1043	-0.2591	0.1244	0.5051	0.6557	0.2197	0.5051	0.3703	-0.0119	0.6571	0.2197	0.2197	0.1244	0.1043	0.5066	-0.1086	-0.2591	-0.1429	-0.2591	-0.2591	-0.1086	-0.4908	0.1244	-0.1625	0.1043	-0.2591	-0.1086	-0.2591	-0.7454	-0.1086	0.3703	-0.1429	-0.2606	0.2197	-0.11	0.1043	-0.2591	-0.5104	0.0077	-0.6413	-0.1086	-0.6413	0.2197	-0.2591
L044	-0.4546	-0.206	0.3703	-0.8354	0.0257	-0.0119	-0.4531	-0.0697	0.3111	0.4617	0.0257	0.3111	0.1763	-0.206	0.4631	0.0257	0.0257	-0.0697	-0.0119	0.3125	-0.3026	-0.4531	-0.2591	-0.4531	-0.4531	-0.3026	-0.6848	-0.0697	-0.3565	-0.0119	-0.4531	-0.3026	-0.4531	-0.9395	-0.3026	0.1763	-0.2591	-0.4546	0.0257	-0.304	-0.0119	-0.4531	-0.7045	-0.1086	-0.8354	-0.3026	-0.8354	0.0257	-0.4531
L045	-0.0444	0.7734	0.2749	0.336	0.6228	0.6571	-0.0444	-0.0463	-0.0463	0.1043	0.2406	-0.0463	0.3911	0.3911	0.1043	0.2406	0.2406	-0.0463	0.6571	-0.0463	0.1061	-0.0444	-0.1607	-0.0444	-0.0444	0.1061	0.1061	-0.0463	0.2406	0.6571	-0.0444	-0.3746	-0.0444	-0.6292	-0.3746	0.1061	-0.1607	-0.0444	-0.0444	0.1061	-0.0101	-0.5251	-0.2958	-0.0101	-0.1429	-0.3746	-0.0444	-0.0444	-0.5251
L028	-0.2958	-0.0107	0.2553	0.0846	-0.0107	0.2553	0.0864	0.0832	-0.2976	-0.2976	0.3715	-0.2976	-0.0107	0.37	0.0846	0.3715	-0.0107	0.0846	0.2553	-0.2976	0.0864	0.0864	-0.0298	0.0864	0.0864	0.0864	0.0864	0.0832	0.37	0.2553	0.0864	-0.3942	-0.2958	-0.4998	-0.3942	-0.2958	-0.0298	-0.2958	-0.2958	-0.2958	-0.0298	-0.3942	-0.2958	-0.0298	-0.3942	-0.3942	0.0864	0.0864	-0.7764
L076	-0.3746	-0.5251	-0.2606	0.0062	-0.3746	-0.2606	0.0062	0.2343	-0.3746	-0.5251	0.0062	-0.3746	-0.5251	0.0838	-0.1443	0.0062	-0.5242	0.0062	-0.2606	-0.3746	-0.1443	0.0062	-0.11	0.0062	0.0062	-0.1443	-0.1443	0.0847	0.2343	-0.2606	0.0062	-0.1443	-0.3746	0.1302	-0.1443	-0.5251	-0.11	-0.5242	-0.5242	-0.5251	-0.2606	0.0062	-0.5242	-0.2606	0.0062	-0.1443	-0.1434	-0.1434	-0.3746
L100	-0.5251	0.0077	-0.4908	-0.5251	-0.5251	-0.4908	-0.5251	-0.5251	-0.5251	-0.3746	-0.5251	-0.5251	0.0077	-0.3746	-0.3746	-0.5251	-0.5251	-0.1429	-0.4908	-0.1429	-0.3746	-0.5251	-0.6413	-0.5251	-0.5251	-0.3746	-0.3746	-0.5251	-0.5251	-0.4908	-0.5251	-0.3746	-0.1429	-0.6292	-0.3746	0.0077	-0.6413	-0.5251	-0.1429	-0.3746	-0.1086	-0.5251	-0.3942	-0.4908	-0.5251	-0.3746	-0.1429	-0.5251	-0.1429
L008	0.0062	-0.5251	-0.0325	0.0077	0.0077	-0.2591	0.2343	0.0062	0.0062	-0.1443	0.2343	0.0062	-0.1429	-0.1443	0.0838	0.2343	-0.1419	0.0077	-0.2591	0.0077	0.0838	0.2343	0.1181	0.2343	0.2343	0.0838	-0.1429	-0.1434	0.0062	-0.2591	0.2343	0.0838	0.0077	-0.0979	0.0838	-0.1429	0.1181	-0.1434	-0.1419	-0.1443	-0.2591	0.2343	-0.1419	-0.0325	0.0077	0.0838	-0.1419	0.0847	0.0077
L055	0.0838	-0.3746	-0.11	-0.5251	-0.1443	-0.4908	-0.1443	-0.5251	0.0838	0.2343	-0.1443	0.0838	0.0062	-0.3746	0.0062	-0.1443	-0.1443	-0.5251	-0.4908	-0.1443	0.0062	-0.1443	-0.2606	-0.1443	-0.1443	0.0062	-0.3746	-0.5251	-0.5251	-0.4908	-0.1443	0.0062	-0.1443	-0.6292	0.0062	0.0062	-0.2606	0.0838	-0.1443	0.2343	-0.4908	-0.1443	-0.3957	-0.11	-0.5251	0.0062	-0.5251	-0.1443	-0.1443
L041	-0.5242	-0.3942	-0.5104	0.0847	-0.1419	-0.2838	-0.1419	-0.1434	-0.5242	-0.7764	-0.1419	-0.5242	-0.7764	-0.3957	-0.3942	-0.1419	-0.5242	-0.1419	-0.2838	-0.5242	-0.3942	-0.1419	-0.2582	-0.1419	-0.1419	-0.3942	-0.3942	-0.1434	-0.1434	-0.2838	-0.1419	-0.3942	-0.5242	-0.2475	-0.3942	-0.7764	-0.2582	-0.5242	-0.5242	-0.7764	-0.5104	-0.1419	-0.3746	-0.5104	0.0847	-0.3942	-0.1419	-0.1419	-0.5242
L078	-0.4908	-0.2591	-0.2584	0.1181	-0.1086	-0.0317	-0.1086	-0.11	-0.4908	-0.6413	-0.1086	-0.4908	-0.6413	-0.2606	-0.2591	-0.1086	-0.6404	-0.1086	-0.0317	-0.4908	-0.2591	-0.1086	-0.1078	-0.1086	-0.1086	-0.2591	-0.2591	-0.2596	-0.11	-0.0317	-0.1086	-0.2591	-0.4908	-0.2141	-0.2591	-0.6413	-0.1078	-0.6404	-0.6404	-0.6413	-0.2584	-0.1086	-0.6404	-0.2584	0.1181	-0.2591	-0.2582	-0.2582	-0.4908
L046	-0.5251	-0.3746	-0.1086	-0.1429	-0.5251	-0.1086	-0.1429	-0.1443	-0.5251	-0.3746	-0.1429	-0.5251	-0.3746	0.0062	0.0077	-0.1429	-0.1429	-0.1429	-0.1086	-0.5251	0.0077	-0.1429	-0.2591	-0.1429	-0.1429	0.0077	0.2343	-0.1443	-0.1443	-0.1086	-0.1429	0.0077	-0.5251	-0.2484	0.0077	-0.3746	-0.2591	-0.5251	-0.5251	-0.3746	-0.1086	-0.1429	-0.7764	-0.1086	-0.1429	0.0077	-0.1429	-0.1429	-0.5251
L061	-0.8344	-0.8354	-0.4546	-0.4536	-0.8344	-0.4546	-0.4536	-0.2255	-0.8344	-0.8354	-0.4536	-0.8344	-0.8354	-0.2265	-0.4546	-0.4536	-0.6848	-0.4536	-0.4546	-0.8344	-0.4546	-0.4536	-0.4536	-0.4536	-0.4536	-0.4546	-0.4546	-0.076	-0.2255	-0.4546	-0.4536	-0.4546	-0.8344	-0.3297	-0.4546	-0.8354	-0.4536	-0.6848	-0.6848	-0.8354	-0.4546	-0.4536	-0.8344	-0.4546	-0.4536	-0.4546	-0.304	-0.304	-0.8344
L049	-0.3746	-0.5251	-0.2606	0.0062	-0.3746	-0.2606	0.0062	0.2343	-0.3746	-0.5251	0.0062	-0.3746	-0.5251	0.0838	-0.1443	0.0062	-0.5242	0.0062	-0.2606	-0.3746	-0.1443	0.0062	-0.11	0.0062	0.0062	-0.1443	-0.1443	0.0847	0.2343	-0.2606	0.0062	-0.1443	-0.3746	0.1302	-0.1443	-0.5251	-0.11	-0.5242	-0.5242	-0.5251	-0.2606	0.0062	-0.5242	-0.2606	0.0062	-0.1443	-0.1434	-0.1434	-0.3746
L047	-0.1443	0.0077	-0.1086	-0.5251	-0.1429	-0.4908	-0.1429	-0.5251	-0.1443	0.0062	-0.1429	-0.1443	0.2343	-0.3746	0.0077	-0.1429	-0.1429	-0.1429	-0.4908	0.0838	0.0077	-0.1429	-0.2591	-0.1429	-0.1429	0.0077	-0.3746	-0.5251	-0.5251	-0.4908	-0.1429	0.0077	0.0838	-0.6292	0.0077	0.2343	-0.2591	-0.1443	0.0838	0.0062	-0.1086	-0.1429	-0.1676	-0.1086	-0.5251	0.0077	-0.1429	-0.1429	0.0838
L011	-0.5242	-0.7764	-0.5119	-0.1434	-0.5242	-0.5119	-0.1434	0.0847	-0.5242	-0.7764	-0.1434	-0.5242	-0.7764	-0.1676	-0.3957	-0.1434	-0.5242	-0.1434	-0.5119	-0.5242	-0.3957	-0.1434	-0.2596	-0.1434	-0.1434	-0.3957	-0.3957	0.0847	0.0847	-0.5119	-0.1434	-0.3957	-0.5242	-0.0194	-0.3957	-0.7764	-0.2596	-0.5242	-0.5242	-0.7764	-0.5119	-0.1434	-0.3746	-0.5119	-0.1434	-0.3957	-0.1434	-0.1434	-0.5242
L098	-0.6292	-0.4787	-0.2127	-0.247	-0.6292	-0.2127	-0.247	-0.2484	-0.6292	-0.4787	-0.247	-0.6292	-0.4787	-0.0979	-0.0965	-0.247	-0.6292	-0.247	-0.2127	-0.6292	0.3842	0.2337	0.1174	0.2337	0.2337	0.3842	0.3842	-0.2484	-0.2484	-0.2127	0.2337	0.3824	-0.1486	0.2311	0.3824	-0.4787	0.1174	-0.1486	-0.1486	0.002	0.268	0.2337	-0.3999	0.268	0.2319	0.3842	0.2337	0.2337	-0.1504
L039	0.027	-0.3547	0.4482	0.0267	0.0285	0.2216	0.2551	-0.4536	-0.4536	-0.4546	0.2551	-0.4536	0.0275	0.0261	-0.2265	0.2551	0.1781	-0.4522	0.2216	-0.4522	0.2542	0.2551	0.4492	0.2551	0.2551	0.2542	0.0275	-0.304	0.027	0.2216	0.2551	-0.2265	0.0285	-0.5577	-0.2265	-0.4531	0.4492	0.1766	-0.3026	0.0261	-0.2591	-0.2255	0.0285	0.4482	-0.4522	-0.2265	0.1781	-0.076	-0.4522
L019	-0.5251	0.4883	-0.0101	-0.5251	-0.0444	-0.0101	-0.5251	-0.0463	-0.0463	0.1043	-0.0444	-0.0463	0.4883	0.1061	0.1043	-0.0444	-0.0444	0.336	-0.0101	0.336	-0.3746	-0.5251	-0.6413	-0.5251	-0.5251	-0.3746	-0.3746	-0.0463	-0.0444	-0.0101	-0.5251	-0.3746	-0.1429	-0.6292	-0.3746	0.7734	-0.6413	-0.5251	0.3378	-0.3746	0.3721	-0.0444	-0.3942	-0.4908	-0.5251	-0.3746	-0.1429	-0.0444	-0.1429
L038	-0.5251	0.0077	-0.4908	-0.5251	-0.5251	-0.4908	-0.5251	-0.5251	-0.5251	-0.3746	-0.5251	-0.5251	0.0077	-0.3746	-0.3746	-0.5251	-0.5251	-0.1429	-0.4908	-0.1429	-0.3746	-0.5251	-0.6413	-0.5251	-0.5251	-0.3746	-0.3746	-0.5251	-0.5251	-0.4908	-0.5251	-0.3746	-0.1429	-0.6292	-0.3746	0.0077	-0.6413	-0.5251	-0.1429	-0.3746	-0.1086	-0.5251	-0.3942	-0.4908	-0.5251	-0.3746	-0.1429	-0.5251	-0.1429
L067	-0.0203	-0.4787	-0.2141	-0.6292	-0.2484	-0.5949	-0.2484	-0.6292	-0.0203	0.1302	-0.2484	-0.0203	-0.0979	-0.4787	-0.0979	-0.2484	-0.2484	-0.6292	-0.5949	-0.2484	0.3828	0.2322	0.116	0.2322	0.2322	0.3828	0.002	-0.6292	-0.6292	-0.5949	0.2322	0.381	0.2322	-0.1497	0.381	-0.0979	0.116	0.4603	0.2322	0.6109	-0.1142	0.2322	-0.0191	0.2666	-0.1504	0.3828	-0.1486	0.2322	0.2304
L081	-0.1443	0.0077	-0.1086	-0.1429	0.0838	-0.1086	-0.1429	-0.5251	-0.1443	0.0062	-0.1429	-0.1443	0.0077	-0.3746	0.0077	-0.1429	-0.1429	-0.5251	-0.1086	-0.1429	0.0077	-0.1429	-0.2591	-0.1429	-0.1429	0.0077	-0.3746	-0.5251	-0.5251	-0.1086	-0.1429	0.0077	-0.1429	-0.6292	0.0077	0.0077	-0.2591	-0.1443	-0.1429	0.0062	-0.4908	-0.1429	-0.3942	-0.1086	-0.1429	0.0077	-0.5251	-0.1429	-0.1429
L015	-0.1443	-0.3746	0.1181	-0.1429	-0.1429	-0.1086	0.0838	-0.1443	-0.1443	0.0062	0.0838	-0.1443	0.0077	0.0062	0.2343	0.0838	-0.1429	-0.1429	-0.1086	-0.1429	0.2343	0.0838	-0.0325	0.0838	0.0838	0.2343	0.0077	-0.1443	-0.1443	-0.1086	0.0838	0.2343	-0.1429	-0.2484	0.2343	0.0077	-0.0325	-0.1443	-0.1429	0.0062	-0.1086	0.0838	-0.3942	0.1181	-0.1429	0.2343	-0.1429	0.0838	-0.1429
L066	-0.1434	-0.5251	-0.2591	-0.5242	-0.1419	-0.6413	-0.1419	-0.5242	-0.1434	-0.1443	-0.1419	-0.1434	-0.1429	-0.5251	-0.1429	-0.1419	-0.1419	-0.5242	-0.6413	-0.1419	-0.1429	-0.1419	-0.2582	-0.1419	-0.1419	-0.1429	-0.5251	-0.5242	-0.5242	-0.6413	-0.1419	-0.1429	-0.1419	-0.6283	-0.1429	-0.1429	-0.2582	-0.1434	-0.1419	-0.1443	-0.6413	-0.1419	-0.3942	-0.2591	-0.5242	-0.1429	-0.5242	-0.1419	-0.1419
L023	-0.1615	-0.1625	-0.0463	0.1253	-0.1615	-0.0463	-0.1615	-0.6404	-0.6404	-0.6413	-0.1615	-0.6404	-0.1625	-0.1625	-0.6413	-0.1615	0.2207	-0.6404	-0.0463	-0.6404	-0.1625	-0.1615	-0.0453	-0.1615	-0.1615	-0.1625	0.2197	-0.6404	-0.1615	-0.0463	-0.1615	-0.6413	-0.1615	-0.7445	-0.6413	-0.6413	-0.0453	-0.1615	-0.6404	-0.1625	-0.5251	-0.6404	-0.4138	-0.0463	-0.6404	-0.6413	-0.1615	-0.6404	-0.6404
L003	-0.7764	-0.2976	-0.033	-0.3957	-0.2976	-0.033	-0.3957	0.5981	-0.0107	-0.0107	0.0832	-0.0107	-0.2976	0.3113	0.37	0.0832	-0.2976	0.37	-0.033	-0.0107	-0.3957	-0.3957	-0.5119	-0.3957	-0.3957	-0.3957	-0.3957	0.5981	0.3113	-0.033	-0.3957	-0.3957	-0.7764	-0.2717	-0.3957	-0.2976	-0.5119	-0.7764	-0.2976	-0.7764	-0.033	-0.3957	-0.7764	-0.5119	-0.3957	-0.3957	-0.3957	0.0832	-0.7764
L006	-0.6404	-0.2591	-0.1429	-0.0315	-0.2582	0.0838	-0.2582	-0.2596	-0.6404	-0.6413	-0.2582	-0.6404	-0.6413	-0.2606	-0.2591	-0.2582	-0.6404	-0.2582	0.0838	-0.6404	-0.2591	-0.2582	-0.1419	-0.2582	-0.2582	-0.2591	-0.2591	-0.2596	-0.2596	0.0838	-0.2582	-0.2591	-0.6404	-0.3637	-0.2591	-0.6413	-0.1419	-0.6404	-0.6404	-0.6413	-0.1429	-0.2582	-0.8927	-0.1429	-0.0315	-0.2591	-0.2582	-0.2582	-0.6404
L014	-1.5648	-1.5648	-1.1885	-1.5648	-1.5648	-1.1885	-1.5648	-1.5648	-1.5648	-1.5648	-1.5648	-1.5648	-1.5648	-1.5648	-1.5648	-1.5648	-1.5648	-1.5648	-1.1885	-1.5648	-1.5648	-1.5648	-1.1885	-1.5648	-1.5648	-1.5648	-1.5648	-1.5648	-1.5648	-1.1885	-1.5648	-1.5648	-1.5648	-1.7673	-1.5648	-1.5648	-1.1885	-1.5648	-1.5648	-1.5648	-1.1885	-1.5648	-1.5648	-1.1885	-1.5648	-1.5648	-1.5648	-1.5648	-1.5648
[truncated: 36 more columns]

## Sheet: Wang_dissimilarity
Dataset_ID	L068	L031	L077	L088	L016	L024	L070	L105	L009	L071	L010	L018	L072	L056	L065	L097	L021	L048	L059	L075	L051	L054	L113	L064	L096	L074	L083	L020	L057	L102	L060	L025	L087	L037	L032	L092	L013	L030	L052	L062	L063	L026	L035	L094	L114	L027	L073	L012	L085
L068	0	1.0444	0.7799	0.8957	0.5131	1.1607	0.2281	1.3746	0.7657	0.9162	0.5131	0.7657	0.6637	1.0444	1.1443	0.5131	0.6627	1.3746	1.1607	0.9938	0.6637	0.5131	0.6293	0.5131	0.5131	0.6637	1.0444	1.5242	0.8939	1.1607	0.5131	1.1443	0.5131	1.4787	1.1443	1.1443	0.6293	0.4346	1.1434	0.4356	1.6413	0.9938	0.6627	0.7799	1.3746	1.1443	1.0435	1.1434	0.9938
L031	1.0444	0	0.7251	0.664	0.3772	0.3429	1.0444	1.0463	1.0463	0.8957	0.7594	1.0463	0.2266	0.6089	0.8957	0.7594	0.7594	0.664	0.3429	0.664	0.8939	1.0444	1.1607	1.0444	1.0444	0.8939	0.8939	1.0463	0.7594	0.3429	1.0444	1.3746	0.6622	1.6292	1.3746	0.5117	1.1607	1.0444	0.6622	0.8939	0.6279	1.5251	0.9136	1.0101	1.1429	1.3746	0.6622	1.0444	1.1429
L077	0.7799	0.7251	0	0.7803	0.4934	0.2266	0.5518	0.7817	0.7817	0.6312	0.2668	0.7817	0.3429	0.3443	0.4031	0.2668	0.4934	0.7803	0.2266	0.7803	0.4013	0.5518	0.4356	0.5518	0.5518	0.4013	0.6279	0.7817	0.4949	0.2266	0.5518	0.8819	0.7784	1.3647	0.8819	0.6279	0.4356	0.7799	0.7784	0.6293	0.5117	1.0325	1.0298	0.285	1.2591	0.8819	0.7784	0.5518	1.2591
L088	0.8957	0.664	0.7803	0	0.5135	0.5536	0.5135	0.9938	1.3746	1.5251	0.5135	1.3746	1.0463	0.6655	1.1429	0.5135	1.0453	0.9923	0.5536	1.3746	0.664	0.5135	0.6297	0.5135	0.5135	0.664	0.664	1.1434	0.5149	0.5536	0.5135	1.1429	0.8957	1.0979	1.1429	1.5251	0.6297	1.0453	1.5242	1.0463	1.2591	0.9923	1.0453	0.7803	0.7657	1.1429	0.6631	1.1419	1.3746
L016	0.5131	0.3772	0.4934	0.5135	0	0.4934	0.5117	0.8957	0.5149	0.6655	0.2266	0.5149	0.3772	0.7594	0.664	0.2266	0.3762	0.8957	0.4934	0.5135	0.6622	0.5117	0.6279	0.5117	0.5117	0.6622	1.0444	1.0453	0.6089	0.4934	0.5117	1.1429	0.5117	1.4787	1.1429	0.6622	0.6279	0.6627	0.6613	0.6637	1.1607	0.9923	0.6613	0.7784	0.9923	1.1429	1.0435	0.6613	0.9923
L024	1.1607	0.3429	0.2266	0.5536	0.4934	0	0.7784	0.7817	1.1625	1.0119	0.4934	1.1625	0.7251	0.3443	0.6297	0.4934	0.8756	0.7803	0	1.1625	0.6279	0.7784	0.6622	0.7784	0.7784	0.6279	0.6279	0.7817	0.4949	0	0.7784	1.1086	1.1607	1.3647	1.1086	1.0101	0.6622	1.1607	1.1607	1.0101	0.5117	1.2591	1.412	0.5117	1.0325	1.1086	0.7784	0.7784	1.6413
L070	0.2281	1.0444	0.5518	0.5135	0.5117	0.7784	0	0.9938	0.9938	1.1443	0.285	0.9938	0.6622	0.6637	0.9162	0.285	0.6613	0.9923	0.7784	0.9923	0.4356	0.285	0.4013	0.285	0.285	0.4356	0.6622	1.1434	0.5131	0.7784	0.285	0.9162	0.5117	1.0979	0.9162	1.1429	0.4013	0.6627	1.1419	0.6637	1.2591	0.7657	0.6613	0.5518	0.9923	0.9162	0.6613	0.9153	0.9923
L105	1.3746	1.0463	0.7817	0.9938	0.8957	0.7817	0.9938	0	0.6089	0.7594	0.5149	0.6089	1.0463	0.4374	0.3786	0.5149	1.0453	0.2281	0.7817	0.6089	1.1443	0.9938	1.11	0.9938	0.9938	1.1443	1.1443	0.1496	0.2868	0.7817	0.9938	1.1443	1.3746	0.8698	1.1443	1.0463	1.11	1.5242	1.0453	1.5251	0.7817	0.9938	1.5242	1.2606	0.9938	1.1443	1.1434	0.6645	1.3746
L009	0.7657	1.0463	0.7817	1.3746	0.5149	1.1625	0.9938	0.6089	0	0.1505	0.5149	0	0.6655	1.0463	0.3786	0.5149	0.6645	0.6089	1.1625	0.2281	1.1443	0.9938	1.11	0.9938	0.9938	1.1443	1.5251	0.7585	0.8957	1.1625	0.9938	1.1443	0.9938	1.4787	1.1443	0.6655	1.11	0.9153	0.6645	0.9162	1.1625	0.9938	1.1434	1.2606	1.3746	1.1443	1.5242	0.6645	0.9938
L071	0.9162	0.8957	0.6312	1.5251	0.6655	1.0119	1.1443	0.7594	0.1505	0	0.6655	0.1505	0.5149	0.8957	0.2281	0.6655	0.6655	0.7594	1.0119	0.3786	0.9938	1.1443	1.2606	1.1443	1.1443	0.9938	1.3746	0.7594	1.0463	1.0119	1.1443	0.9938	1.1443	1.6292	0.9938	0.5149	1.2606	0.9162	0.6655	0.7657	1.0119	1.1443	1.3957	1.11	1.5251	0.9938	1.5251	0.6655	1.1443
L010	0.5131	0.7594	0.2668	0.5135	0.2266	0.4934	0.285	0.5149	0.5149	0.6655	0	0.5149	0.3772	0.3786	0.4374	0	0.3762	0.5135	0.4934	0.5135	0.4356	0.285	0.4013	0.285	0.285	0.4356	0.6622	0.6645	0.2281	0.4934	0.285	0.9162	0.5117	1.0979	0.9162	0.6622	0.4013	0.6627	0.6613	0.6637	0.7784	0.7657	0.6613	0.5518	0.9923	0.9162	0.6613	0.4346	0.9923
L018	0.7657	1.0463	0.7817	1.3746	0.5149	1.1625	0.9938	0.6089	0	0.1505	0.5149	0	0.6655	1.0463	0.3786	0.5149	0.6645	0.6089	1.1625	0.2281	1.1443	0.9938	1.11	0.9938	0.9938	1.1443	1.5251	0.7585	0.8957	1.1625	0.9938	1.1443	0.9938	1.4787	1.1443	0.6655	1.11	0.9153	0.6645	0.9162	1.1625	0.9938	1.1434	1.2606	1.3746	1.1443	1.5242	0.6645	0.9938
L072	0.6637	0.2266	0.3429	1.0463	0.3772	0.7251	0.6622	1.0463	0.6655	0.5149	0.3772	0.6655	0	0.6089	0.5135	0.3772	0.3772	0.664	0.7251	0.4374	0.5117	0.6622	0.7784	0.6622	0.6622	0.5117	0.8939	1.0463	0.7594	0.7251	0.6622	0.9923	0.4356	1.6292	0.9923	0.285	0.7784	0.6637	0.4356	0.5131	0.6279	1.1429	0.6869	0.6279	1.5251	0.9923	0.6622	0.6622	0.9162
L056	1.0444	0.6089	0.3443	0.6655	0.7594	0.3443	0.6637	0.4374	1.0463	0.8957	0.3786	1.0463	0.6089	0	0.5149	0.3786	0.7594	0.6655	0.3443	1.0463	0.5131	0.6637	0.7799	0.6637	0.6637	0.5131	0.5131	0.4374	0.1505	0.3443	0.6637	0.9938	1.0444	1.0203	0.9938	0.8939	0.7799	1.0444	1.0444	0.8939	0.6293	1.1443	1.2958	0.6293	1.1443	0.9938	0.6637	0.6637	1.5251
L065	1.1443	0.8957	0.4031	1.1429	0.664	0.6297	0.9162	0.3786	0.3786	0.2281	0.4374	0.3786	0.5135	0.5149	0	0.4374	0.664	0.3772	0.6297	0.3772	0.7657	0.9162	1.0325	0.9162	0.9162	0.7657	0.9923	0.3786	0.6655	0.6297	0.9162	0.7657	1.1429	1.2484	0.7657	0.5135	1.0325	1.1443	0.664	0.9938	0.6297	0.9162	1.3942	0.8819	1.1429	0.7657	1.1429	0.4374	1.1429
L097	0.5131	0.7594	0.2668	0.5135	0.2266	0.4934	0.285	0.5149	0.5149	0.6655	0	0.5149	0.3772	0.3786	0.4374	0	0.3762	0.5135	0.4934	0.5135	0.4356	0.285	0.4013	0.285	0.285	0.4356	0.6622	0.6645	0.2281	0.4934	0.285	0.9162	0.5117	1.0979	0.9162	0.6622	0.4013	0.6627	0.6613	0.6637	0.7784	0.7657	0.6613	0.5518	0.9923	0.9162	0.6613	0.4346	0.9923
L021	0.6627	0.7594	0.4934	1.0453	0.3762	0.8756	0.6613	1.0453	0.6645	0.6655	0.3762	0.6645	0.3772	0.7594	0.664	0.3762	0	1.0453	0.8756	0.6631	0.6622	0.6613	0.7775	0.6613	0.6613	0.6622	0.6622	0.8957	0.7585	0.8756	0.6613	1.1429	0.6613	1.6283	1.1429	0.6622	0.7775	0.5131	0.5117	0.6637	1.1607	1.1419	0.6613	0.7784	1.5242	1.1429	0.8939	0.5117	1.1419
L048	1.3746	0.664	0.7803	0.9923	0.8957	0.7803	0.9923	0.2281	0.6089	0.7594	0.5135	0.6089	0.664	0.6655	0.3772	0.5135	1.0453	0	0.7803	0.2266	1.1429	0.9923	1.1086	0.9923	0.9923	1.1429	1.1429	0.3777	0.5149	0.7803	0.9923	1.1429	0.9923	1.0979	1.1429	0.664	1.1086	1.5242	0.6631	1.5251	0.5536	0.9923	1.1419	1.2591	0.9923	1.1429	0.9153	0.6631	0.9923
L059	1.1607	0.3429	0.2266	0.5536	0.4934	0	0.7784	0.7817	1.1625	1.0119	0.4934	1.1625	0.7251	0.3443	0.6297	0.4934	0.8756	0.7803	0	1.1625	0.6279	0.7784	0.6622	0.7784	0.7784	0.6279	0.6279	0.7817	0.4949	0	0.7784	1.1086	1.1607	1.3647	1.1086	1.0101	0.6622	1.1607	1.1607	1.0101	0.5117	1.2591	1.412	0.5117	1.0325	1.1086	0.7784	0.7784	1.6413
L075	0.9938	0.664	0.7803	1.3746	0.5135	1.1625	0.9923	0.6089	0.2281	0.3786	0.5135	0.2281	0.4374	1.0463	0.3772	0.5135	0.6631	0.2266	1.1625	0	1.1429	0.9923	1.1086	0.9923	0.9923	1.1429	1.5251	0.7585	0.8957	1.1625	0.9923	1.1429	0.7657	1.4787	1.1429	0.4374	1.1086	1.1434	0.4364	1.1443	0.7803	0.9923	0.9153	1.2591	1.3746	1.1429	1.1419	0.6631	0.7657
L051	0.6637	0.8939	0.4013	0.664	0.6622	0.6279	0.4356	1.1443	1.1443	0.9938	0.4356	1.1443	0.5117	0.5131	0.7657	0.4356	0.6622	1.1429	0.6279	1.1429	0	0.1505	0.2668	0.1505	0.1505	0	0.2266	1.1443	0.6637	0.6279	0.1505	0.2868	0.3772	0.7696	0.2868	0.9923	0.2668	0.3786	0.6622	0.2281	0.6279	0.4356	0.6285	0.1162	0.664	0.285	0.3772	0.4356	0.664
L054	0.5131	1.0444	0.5518	0.5135	0.5117	0.7784	0.285	0.9938	0.9938	1.1443	0.285	0.9938	0.6622	0.6637	0.9162	0.285	0.6613	0.9923	0.7784	0.9923	0.1505	0	0.1162	0	0	0.1505	0.3772	1.1434	0.5131	0.7784	0	0.4374	0.2266	0.619	0.4374	1.1429	0.1162	0.3777	0.6613	0.3786	0.7784	0.285	0.3762	0.2668	0.5135	0.4356	0.3762	0.4346	0.5135
L113	0.6293	1.1607	0.4356	0.6297	0.6279	0.6622	0.4013	1.11	1.11	1.2606	0.4013	1.11	0.7784	0.7799	1.0325	0.4013	0.7775	1.1086	0.6622	1.1086	0.2668	0.1162	0	0.1162	0.1162	0.2668	0.4934	1.2596	0.6293	0.6622	0.1162	0.5536	0.3429	0.7353	0.5536	1.2591	0	0.4939	0.7775	0.4949	0.6622	0.4013	0.4925	0.1505	0.6297	0.5518	0.4925	0.5508	0.6297
L064	0.5131	1.0444	0.5518	0.5135	0.5117	0.7784	0.285	0.9938	0.9938	1.1443	0.285	0.9938	0.6622	0.6637	0.9162	0.285	0.6613	0.9923	0.7784	0.9923	0.1505	0	0.1162	0	0	0.1505	0.3772	1.1434	0.5131	0.7784	0	0.4374	0.2266	0.619	0.4374	1.1429	0.1162	0.3777	0.6613	0.3786	0.7784	0.285	0.3762	0.2668	0.5135	0.4356	0.3762	0.4346	0.5135
L096	0.5131	1.0444	0.5518	0.5135	0.5117	0.7784	0.285	0.9938	0.9938	1.1443	0.285	0.9938	0.6622	0.6637	0.9162	0.285	0.6613	0.9923	0.7784	0.9923	0.1505	0	0.1162	0	0	0.1505	0.3772	1.1434	0.5131	0.7784	0	0.4374	0.2266	0.619	0.4374	1.1429	0.1162	0.3777	0.6613	0.3786	0.7784	0.285	0.3762	0.2668	0.5135	0.4356	0.3762	0.4346	0.5135
L074	0.6637	0.8939	0.4013	0.664	0.6622	0.6279	0.4356	1.1443	1.1443	0.9938	0.4356	1.1443	0.5117	0.5131	0.7657	0.4356	0.6622	1.1429	0.6279	1.1429	0	0.1505	0.2668	0.1505	0.1505	0	0.2266	1.1443	0.6637	0.6279	0.1505	0.2868	0.3772	0.7696	0.2868	0.9923	0.2668	0.3786	0.6622	0.2281	0.6279	0.4356	0.6285	0.1162	0.664	0.285	0.3772	0.4356	0.664
L083	1.0444	0.8939	0.6279	0.664	1.0444	0.6279	0.6622	1.1443	1.5251	1.3746	0.6622	1.5251	0.8939	0.5131	0.9923	0.6622	0.6622	1.1429	0.6279	1.5251	0.2266	0.3772	0.4934	0.3772	0.3772	0.2266	0	1.1443	0.6637	0.6279	0.3772	0.5135	0.7594	0.7696	0.5135	1.3746	0.4934	0.7594	1.0444	0.6089	0.6279	0.6622	1.0107	0.3429	0.664	0.5117	0.3772	0.6622	1.0463
L020	1.5242	1.0463	0.7817	1.1434	1.0453	0.7817	1.1434	0.1496	0.7585	0.7594	0.6645	0.7585	1.0463	0.4374	0.3786	0.6645	0.8957	0.3777	0.7817	0.7585	1.1443	1.1434	1.2596	1.1434	1.1434	1.1443	1.1443	0	0.4364	0.7817	1.1434	1.1443	1.5242	1.0194	1.1443	1.0463	1.2596	1.3746	0.8957	1.5251	0.7817	1.1434	1.5242	1.2606	1.1434	1.1443	0.9938	0.5149	1.5242
L057	0.8939	0.7594	0.4949	0.5149	0.6089	0.4949	0.5131	0.2868	0.8957	1.0463	0.2281	0.8957	0.7594	0.1505	0.6655	0.2281	0.7585	0.5149	0.4949	0.8957	0.6637	0.5131	0.6293	0.5131	0.5131	0.6637	0.6637	0.4364	0	0.4949	0.5131	1.1443	0.8939	0.8698	1.1443	1.0444	0.6293	1.0435	1.0435	1.0444	0.7799	0.9938	1.0435	0.7799	0.9938	1.1443	0.6627	0.6627	1.3746
L102	1.1607	0.3429	0.2266	0.5536	0.4934	0	0.7784	0.7817	1.1625	1.0119	0.4934	1.1625	0.7251	0.3443	0.6297	0.4934	0.8756	0.7803	0	1.1625	0.6279	0.7784	0.6622	0.7784	0.7784	0.6279	0.6279	0.7817	0.4949	0	0.7784	1.1086	1.1607	1.3647	1.1086	1.0101	0.6622	1.1607	1.1607	1.0101	0.5117	1.2591	1.412	0.5117	1.0325	1.1086	0.7784	0.7784	1.6413
L060	0.5131	1.0444	0.5518	0.5135	0.5117	0.7784	0.285	0.9938	0.9938	1.1443	0.285	0.9938	0.6622	0.6637	0.9162	0.285	0.6613	0.9923	0.7784	0.9923	0.1505	0	0.1162	0	0	0.1505	0.3772	1.1434	0.5131	0.7784	0	0.4374	0.2266	0.619	0.4374	1.1429	0.1162	0.3777	0.6613	0.3786	0.7784	0.285	0.3762	0.2668	0.5135	0.4356	0.3762	0.4346	0.5135
L025	1.1443	1.3746	0.8819	1.1429	1.1429	1.1086	0.9162	1.1443	1.1443	0.9938	0.9162	1.1443	0.9923	0.9938	0.7657	0.9162	1.1429	1.1429	1.1086	1.1429	0.2868	0.4374	0.5536	0.4374	0.4374	0.2868	0.5135	1.1443	1.1443	1.1086	0.4374	0	0.664	0.4827	0	0.9923	0.5536	0.6655	0.664	0.5149	0.6297	0.4374	0.9154	0.4031	0.3772	0.2868	0.664	0.4374	0.3772
L087	0.5131	0.6622	0.7784	0.8957	0.5117	1.1607	0.5117	1.3746	0.9938	1.1443	0.5117	0.9938	0.4356	1.0444	1.1429	0.5117	0.6613	0.9923	1.1607	0.7657	0.3772	0.2266	0.3429	0.2266	0.2266	0.3772	0.7594	1.5242	0.8939	1.1607	0.2266	0.664	0	0.9998	0.664	0.9162	0.3429	0.3777	0.4346	0.3786	0.7784	0.5117	0.1496	0.4934	0.8957	0.6622	0.3762	0.6613	0.2868
L037	1.4787	1.6292	1.3647	1.0979	1.4787	1.3647	1.0979	0.8698	1.4787	1.6292	1.0979	1.4787	1.6292	1.0203	1.2484	1.0979	1.6283	1.0979	1.3647	1.4787	0.7696	0.619	0.7353	0.619	0.619	0.7696	0.7696	1.0194	0.8698	1.3647	0.619	0.4827	0.9998	0	0.4827	1.6292	0.7353	1.1494	1.1494	1.1504	0.8858	0.619	1.1494	0.8858	0.3322	0.7696	0.7686	0.7686	0.713
L032	1.1443	1.3746	0.8819	1.1429	1.1429	1.1086	0.9162	1.1443	1.1443	0.9938	0.9162	1.1443	0.9923	0.9938	0.7657	0.9162	1.1429	1.1429	1.1086	1.1429	0.2868	0.4374	0.5536	0.4374	0.4374	0.2868	0.5135	1.1443	1.1443	1.1086	0.4374	0	0.664	0.4827	0	0.9923	0.5536	0.6655	0.664	0.5149	0.6297	0.4374	0.9154	0.4031	0.3772	0.2868	0.664	0.4374	0.3772
L092	1.1443	0.5117	0.6279	1.5251	0.6622	1.0101	1.1429	1.0463	0.6655	0.5149	0.6622	0.6655	0.285	0.8939	0.5135	0.6622	0.6622	0.664	1.0101	0.4374	0.9923	1.1429	1.2591	1.1429	1.1429	0.9923	1.3746	1.0463	1.0444	1.0101	1.1429	0.9923	0.9162	1.6292	0.9923	0	1.2591	1.1443	0.4356	0.9938	0.6279	0.6622	1.1676	1.1086	1.5251	0.9923	1.1429	0.6622	0.9162
L013	0.6293	1.1607	0.4356	0.6297	0.6279	0.6622	0.4013	1.11	1.11	1.2606	0.4013	1.11	0.7784	0.7799	1.0325	0.4013	0.7775	1.1086	0.6622	1.1086	0.2668	0.1162	0	0.1162	0.1162	0.2668	0.4934	1.2596	0.6293	0.6622	0.1162	0.5536	0.3429	0.7353	0.5536	1.2591	0	0.4939	0.7775	0.4949	0.6622	0.4013	0.4925	0.1505	0.6297	0.5518	0.4925	0.5508	0.6297
L030	0.4346	1.0444	0.7799	1.0453	0.6627	1.1607	0.6627	1.5242	0.9153	0.9162	0.6627	0.9153	0.6637	1.0444	1.1443	0.6627	0.5131	1.5242	1.1607	1.1434	0.3786	0.3777	0.4939	0.3777	0.3777	0.3786	0.7594	1.3746	1.0435	1.1607	0.3777	0.6655	0.3777	1.1494	0.6655	1.1443	0.4939	0	0.5131	0.1505	1.1607	0.6627	0.3777	0.4949	1.0453	0.6637	0.6089	0.5131	0.6645
L052	1.1434	0.6622	0.7784	1.5242	0.6613	1.1607	1.1419	1.0453	0.6645	0.6655	0.6613	0.6645	0.4356	1.0444	0.664	0.6613	0.5117	0.6631	1.1607	0.4364	0.6622	0.6613	0.7775	0.6613	0.6613	0.6622	1.0444	0.8957	1.0435	1.1607	0.6613	0.664	0.4346	1.1494	0.664	0.4356	0.7775	0.5131	0	0.6637	0.4934	0.6613	0.4346	0.7784	1.0453	0.6622	0.5117	0.2266	0.4364
L062	0.4356	0.8939	0.6293	1.0463	0.6637	1.0101	0.6637	1.5251	0.9162	0.7657	0.6637	0.9162	0.5131	0.8939	0.9938	0.6637	0.6637	1.5251	1.0101	1.1443	0.2281	0.3786	0.4949	0.3786	0.3786	0.2281	0.6089	1.5251	1.0444	1.0101	0.3786	0.5149	0.3786	1.1504	0.5149	0.9938	0.4949	0.1505	0.6637	0	1.0101	0.6637	0.63	0.3443	1.0463	0.5131	0.7594	0.6637	0.6655
L063	1.6413	0.6279	0.5117	1.2591	1.1607	0.5117	1.2591	0.7817	1.1625	1.0119	0.7784	1.1625	0.6279	0.6293	0.6297	0.7784	1.1607	0.5536	0.5117	0.7803	0.6279	0.7784	0.6622	0.7784	0.7784	0.6279	0.6279	0.7817	0.7799	0.5117	0.7784	0.6297	0.7784	0.8858	0.6297	0.6279	0.6622	1.1607	0.4934	1.0101	0	0.7784	1.0298	0.5117	0.7803	0.6279	0.5518	0.4934	0.7803
L026	0.9938	1.5251	1.0325	0.9923	0.9923	1.2591	0.7657	0.9938	0.9938	1.1443	0.7657	0.9938	1.1429	1.1443	0.9162	0.7657	1.1419	0.9923	1.2591	0.9923	0.4356	0.285	0.4013	0.285	0.285	0.4356	0.6622	1.1434	0.9938	1.2591	0.285	0.4374	0.5117	0.619	0.4374	0.6622	0.4013	0.6627	0.6613	0.6637	0.7784	0	0.6613	0.5518	0.5135	0.4356	0.6613	0.4346	0.5135
L035	0.6627	0.9136	1.0298	1.0453	0.6613	1.412	0.6613	1.5242	1.1434	1.3957	0.6613	1.1434	0.6869	1.2958	1.3942	0.6613	0.6613	1.1419	1.412	0.9153	0.6285	0.3762	0.4925	0.3762	0.3762	0.6285	1.0107	1.5242	1.0435	1.412	0.3762	0.9154	0.1496	1.1494	0.9154	1.1676	0.4925	0.3777	0.4346	0.63	1.0298	0.6613	0	0.7447	1.0453	0.9136	0.3762	0.6613	0.4364
L094	0.7799	1.0101	0.285	0.7803	0.7784	0.5117	0.5518	1.2606	1.2606	1.11	0.5518	1.2606	0.6279	0.6293	0.8819	0.5518	0.7784	1.2591	0.5117	1.2591	0.1162	0.2668	0.1505	0.2668	0.2668	0.1162	0.3429	1.2606	0.7799	0.5117	0.2668	0.4031	0.4934	0.8858	0.4031	1.1086	0.1505	0.4949	0.7784	0.3443	0.5117	0.5518	0.7447	0	0.7803	0.4013	0.4934	0.5518	0.7803
L114	1.3746	1.1429	1.2591	0.7657	0.9923	1.0325	0.9923	0.9938	1.3746	1.5251	0.9923	1.3746	1.5251	1.1443	1.1429	0.9923	1.5242	0.9923	1.0325	1.3746	0.664	0.5135	0.6297	0.5135	0.5135	0.664	0.664	1.1434	0.9938	1.0325	0.5135	0.3772	0.8957	0.3322	0.3772	1.5251	0.6297	1.0453	1.0453	1.0463	0.7803	0.5135	1.0453	0.7803	0	0.664	0.6631	0.6631	0.6089
L027	1.1443	1.3746	0.8819	1.1429	1.1429	1.1086	0.9162	1.1443	1.1443	0.9938	0.9162	1.1443	0.9923	0.9938	0.7657	0.9162	1.1429	1.1429	1.1086	1.1429	0.285	0.4356	0.5518	0.4356	0.4356	0.285	0.5117	1.1443	1.1443	1.1086	0.4356	0.2868	0.6622	0.7696	0.2868	0.9923	0.5518	0.6637	0.6622	0.5131	0.6279	0.4356	0.9136	0.4013	0.664	0	0.6622	0.4356	0.664
L073	1.0435	0.6622	0.7784	0.6631	1.0435	0.7784	0.6613	1.1434	1.5242	1.5251	0.6613	1.5242	0.6622	0.6637	1.1429	0.6613	0.8939	0.9153	0.7784	1.1419	0.3772	0.3762	0.4925	0.3762	0.3762	0.3772	0.3772	0.9938	0.6627	0.7784	0.3762	0.664	0.3762	0.7686	0.664	1.1429	0.4925	0.6089	0.5117	0.7594	0.5518	0.6613	0.3762	0.4934	0.6631	0.6622	0	0.5117	0.6631
L012	1.1434	1.0444	0.5518	1.1419	0.6613	0.7784	0.9153	0.6645	0.6645	0.6655	0.4346	0.6645	0.6622	0.6637	0.4374	0.4346	0.5117	0.6631	0.7784	0.6631	0.4356	0.4346	0.5508	0.4346	0.4346	0.4356	0.6622	0.5149	0.6627	0.7784	0.4346	0.4374	0.6613	0.7686	0.4374	0.6622	0.5508	0.5131	0.2266	0.6637	0.4934	0.4346	0.6613	0.5518	0.6631	0.4356	0.5117	0	0.6631
L085	0.9938	1.1429	1.2591	1.3746	0.9923	1.6413	0.9923	1.3746	0.9938	1.1443	0.9923	0.9938	0.9162	1.5251	1.1429	0.9923	1.1419	0.9923	1.6413	0.7657	0.664	0.5135	0.6297	0.5135	0.5135	0.664	1.0463	1.5242	1.3746	1.6413	0.5135	0.3772	0.2868	0.713	0.3772	0.9162	0.6297	0.6645	0.4364	0.6655	0.7803	0.5135	0.4364	0.7803	0.6089	0.664	0.6631	0.6631	0
L079	1.5242	1.1429	1.2591	1.1419	1.5242	1.2591	1.1419	1.1434	1.5242	1.5251	1.1419	1.5242	1.1429	1.1443	1.1429	1.1419	1.5242	0.9153	1.2591	1.1419	0.664	0.6631	0.7793	0.6631	0.6631	0.664	0.664	1.1434	1.1434	1.2591	0.6631	0.3772	0.6631	0.4818	0.3772	1.1429	0.7793	1.0453	0.6631	1.0463	0.5536	0.6631	0.9154	0.7803	0.3762	0.664	0.4364	0.6631	0.3762
L082	1.3746	1.1429	1.2591	0.9923	1.3746	1.2591	0.9923	0.9938	1.3746	1.5251	0.9923	1.3746	1.1429	1.1443	1.1429	0.9923	1.5242	0.7657	1.2591	0.9923	0.6622	0.5117	0.6279	0.5117	0.5117	0.6622	0.6622	1.1434	0.9938	1.2591	0.5117	0.664	0.5117	0.619	0.664	1.1429	0.6279	1.0435	0.6613	1.0444	0.5518	0.5117	0.6613	0.7784	0.5135	0.3772	0.4346	0.6613	0.5135
MORITAII	0.973	1.3547	0.5518	0.9733	0.9715	0.7784	0.7449	1.4536	1.4536	1.4546	0.7449	1.4536	0.9725	0.9739	1.2265	0.7449	0.8219	1.4522	0.7784	1.4522	0.4608	0.4599	0.2658	0.4599	0.4599	0.4608	0.6875	1.304	0.973	0.7784	0.4599	0.7476	0.6865	1.0789	0.7476	1.4531	0.2658	0.5383	0.8219	0.6889	0.7784	0.7449	0.6865	0.2668	0.9733	0.7458	0.5369	0.5953	0.9733
L036	1.5891	1.1706	1.2969	1.1706	1.5891	1.2969	1.1706	1.1331	1.5891	1.5891	1.1706	1.5891	1.1706	1.1331	1.1706	1.1706	1.5891	0.8852	1.2969	1.1706	0.5971	0.5971	0.7234	0.5971	0.5971	0.5971	0.5971	1.1331	1.1331	1.2969	0.5971	0.2854	0.5971	0.361	0.2854	1.1706	0.7234	1.0156	0.5971	1.0156	0.438	0.5971	0.5971	0.7234	0.2854	0.5971	0.3117	0.5971	0.2854
L069	0.2928	1.1821	0.6698	1.475	0.7365	1.4082	0.7365	1.475	0.2928	0	0.7365	0.2928	0.4437	1.1821	0.4437	0.7365	0.7365	1.475	1.4082	0.7365	0.4437	0.7365	0.9626	0.7365	0.7365	0.4437	1.1821	1.475	1.475	1.4082	0.7365	0.4437	0.7365	1.6775	0.4437	0.4437	0.9626	0.2928	0.7365	0	1.4082	0.7365	1.2239	0.6698	1.475	0.4437	1.475	0.7365	0.7365
L040	0.6035	1.5971	0.3075	0.5475	0.5475	0.855	0	0.6035	0.6035	0.6035	0	0.6035	0.5475	0.6035	0	0	0.5475	0.5475	0.855	0.5475	0	0	0.3075	0	0	0	0.5475	0.6035	0.6035	0.855	0	0	0.5475	0.879	0	0.5475	0.3075	0.6035	0.5475	0.6035	0.855	0	0.5475	0.3075	0.5475	0	0.5475	0	0.5475
L022	1.5251	0.8957	1.0119	1.5251	1.0463	1.0119	1.5251	0.7594	0.7594	0.6089	1.0463	0.7594	0.8957	0.8957	0.6089	1.0463	0.664	0.7594	1.0119	0.7594	1.3746	1.5251	1.6413	1.5251	1.5251	1.3746	0.9923	0.7594	1.0463	1.0119	1.5251	1.3746	1.5251	1.6292	1.3746	0.8957	1.6413	1.5251	1.0463	1.3746	1.0119	1.5251	1.7764	1.4908	1.5251	1.3746	1.5251	1.0463	1.5251
L089	0.6637	0.5117	0.6279	1.0463	0.6622	1.0101	0.6622	1.5251	1.1443	0.9938	0.6622	1.1443	0.285	0.8939	0.9923	0.6622	0.6622	1.1429	1.0101	0.9162	0.5117	0.6622	0.7784	0.6622	0.6622	0.5117	0.8939	1.5251	1.0444	1.0101	0.6622	0.9923	0.4356	1.6292	0.9923	0.7657	0.7784	0.6637	0.9162	0.5131	1.1086	1.1429	0.6869	0.6279	1.5251	0.9923	0.6622	1.1429	0.9162
L017	1.1434	1.0463	0.7803	1.5242	0.6631	1.1625	1.1419	0.7585	0.3777	0.3786	0.6631	0.3777	0.664	1.0463	0.3772	0.6631	0.5135	0.7585	1.1625	0.3762	1.1429	1.1419	1.2582	1.1419	1.1419	1.1429	1.5251	0.6089	1.0453	1.1625	1.1419	1.1429	1.1419	1.6283	1.1429	0.664	1.2582	0.9938	0.5135	1.1443	1.1625	1.1419	1.1419	1.2591	1.5242	1.1429	1.3746	0.5135	1.1419
L034	1.2606	1.0119	0.5135	1.6413	0.7803	0.8957	1.2591	0.8756	0.4949	0.3443	0.7803	0.4949	0.6297	1.0119	0.3429	0.7803	0.7803	0.8756	0.8957	0.4934	1.1086	1.2591	1.1429	1.2591	1.2591	1.1086	1.4908	0.8756	1.1625	0.8957	1.2591	1.1086	1.2591	1.7454	1.1086	0.6297	1.1429	1.2606	0.7803	1.11	0.8957	1.2591	1.5104	0.9923	1.6413	1.1086	1.6413	0.7803	1.2591
L044	1.4546	1.206	0.6297	1.8354	0.9743	1.0119	1.4531	1.0697	0.6889	0.5383	0.9743	0.6889	0.8237	1.206	0.5369	0.9743	0.9743	1.0697	1.0119	0.6875	1.3026	1.4531	1.2591	1.4531	1.4531	1.3026	1.6848	1.0697	1.3565	1.0119	1.4531	1.3026	1.4531	1.9395	1.3026	0.8237	1.2591	1.4546	0.9743	1.304	1.0119	1.4531	1.7045	1.1086	1.8354	1.3026	1.8354	0.9743	1.4531
L045	1.0444	0.2266	0.7251	0.664	0.3772	0.3429	1.0444	1.0463	1.0463	0.8957	0.7594	1.0463	0.6089	0.6089	0.8957	0.7594	0.7594	1.0463	0.3429	1.0463	0.8939	1.0444	1.1607	1.0444	1.0444	0.8939	0.8939	1.0463	0.7594	0.3429	1.0444	1.3746	1.0444	1.6292	1.3746	0.8939	1.1607	1.0444	1.0444	0.8939	1.0101	1.5251	1.2958	1.0101	1.1429	1.3746	1.0444	1.0444	1.5251
L028	1.2958	1.0107	0.7447	0.9154	1.0107	0.7447	0.9136	0.9168	1.2976	1.2976	0.6285	1.2976	1.0107	0.63	0.9154	0.6285	1.0107	0.9154	0.7447	1.2976	0.9136	0.9136	1.0298	0.9136	0.9136	0.9136	0.9136	0.9168	0.63	0.7447	0.9136	1.3942	1.2958	1.4998	1.3942	1.2958	1.0298	1.2958	1.2958	1.2958	1.0298	1.3942	1.2958	1.0298	1.3942	1.3942	0.9136	0.9136	1.7764
L076	1.3746	1.5251	1.2606	0.9938	1.3746	1.2606	0.9938	0.7657	1.3746	1.5251	0.9938	1.3746	1.5251	0.9162	1.1443	0.9938	1.5242	0.9938	1.2606	1.3746	1.1443	0.9938	1.11	0.9938	0.9938	1.1443	1.1443	0.9153	0.7657	1.2606	0.9938	1.1443	1.3746	0.8698	1.1443	1.5251	1.11	1.5242	1.5242	1.5251	1.2606	0.9938	1.5242	1.2606	0.9938	1.1443	1.1434	1.1434	1.3746
L100	1.5251	0.9923	1.4908	1.5251	1.5251	1.4908	1.5251	1.5251	1.5251	1.3746	1.5251	1.5251	0.9923	1.3746	1.3746	1.5251	1.5251	1.1429	1.4908	1.1429	1.3746	1.5251	1.6413	1.5251	1.5251	1.3746	1.3746	1.5251	1.5251	1.4908	1.5251	1.3746	1.1429	1.6292	1.3746	0.9923	1.6413	1.5251	1.1429	1.3746	1.1086	1.5251	1.3942	1.4908	1.5251	1.3746	1.1429	1.5251	1.1429
L008	0.9938	1.5251	1.0325	0.9923	0.9923	1.2591	0.7657	0.9938	0.9938	1.1443	0.7657	0.9938	1.1429	1.1443	0.9162	0.7657	1.1419	0.9923	1.2591	0.9923	0.9162	0.7657	0.8819	0.7657	0.7657	0.9162	1.1429	1.1434	0.9938	1.2591	0.7657	0.9162	0.9923	1.0979	0.9162	1.1429	0.8819	1.1434	1.1419	1.1443	1.2591	0.7657	1.1419	1.0325	0.9923	0.9162	1.1419	0.9153	0.9923
L055	0.9162	1.3746	1.11	1.5251	1.1443	1.4908	1.1443	1.5251	0.9162	0.7657	1.1443	0.9162	0.9938	1.3746	0.9938	1.1443	1.1443	1.5251	1.4908	1.1443	0.9938	1.1443	1.2606	1.1443	1.1443	0.9938	1.3746	1.5251	1.5251	1.4908	1.1443	0.9938	1.1443	1.6292	0.9938	0.9938	1.2606	0.9162	1.1443	0.7657	1.4908	1.1443	1.3957	1.11	1.5251	0.9938	1.5251	1.1443	1.1443
L041	1.5242	1.3942	1.5104	0.9153	1.1419	1.2838	1.1419	1.1434	1.5242	1.7764	1.1419	1.5242	1.7764	1.3957	1.3942	1.1419	1.5242	1.1419	1.2838	1.5242	1.3942	1.1419	1.2582	1.1419	1.1419	1.3942	1.3942	1.1434	1.1434	1.2838	1.1419	1.3942	1.5242	1.2475	1.3942	1.7764	1.2582	1.5242	1.5242	1.7764	1.5104	1.1419	1.3746	1.5104	0.9153	1.3942	1.1419	1.1419	1.5242
L078	1.4908	1.2591	1.2584	0.8819	1.1086	1.0317	1.1086	1.11	1.4908	1.6413	1.1086	1.4908	1.6413	1.2606	1.2591	1.1086	1.6404	1.1086	1.0317	1.4908	1.2591	1.1086	1.1078	1.1086	1.1086	1.2591	1.2591	1.2596	1.11	1.0317	1.1086	1.2591	1.4908	1.2141	1.2591	1.6413	1.1078	1.6404	1.6404	1.6413	1.2584	1.1086	1.6404	1.2584	0.8819	1.2591	1.2582	1.2582	1.4908
L046	1.5251	1.3746	1.1086	1.1429	1.5251	1.1086	1.1429	1.1443	1.5251	1.3746	1.1429	1.5251	1.3746	0.9938	0.9923	1.1429	1.1429	1.1429	1.1086	1.5251	0.9923	1.1429	1.2591	1.1429	1.1429	0.9923	0.7657	1.1443	1.1443	1.1086	1.1429	0.9923	1.5251	1.2484	0.9923	1.3746	1.2591	1.5251	1.5251	1.3746	1.1086	1.1429	1.7764	1.1086	1.1429	0.9923	1.1429	1.1429	1.5251
L061	1.8344	1.8354	1.4546	1.4536	1.8344	1.4546	1.4536	1.2255	1.8344	1.8354	1.4536	1.8344	1.8354	1.2265	1.4546	1.4536	1.6848	1.4536	1.4546	1.8344	1.4546	1.4536	1.4536	1.4536	1.4536	1.4546	1.4546	1.076	1.2255	1.4546	1.4536	1.4546	1.8344	1.3297	1.4546	1.8354	1.4536	1.6848	1.6848	1.8354	1.4546	1.4536	1.8344	1.4546	1.4536	1.4546	1.304	1.304	1.8344
L049	1.3746	1.5251	1.2606	0.9938	1.3746	1.2606	0.9938	0.7657	1.3746	1.5251	0.9938	1.3746	1.5251	0.9162	1.1443	0.9938	1.5242	0.9938	1.2606	1.3746	1.1443	0.9938	1.11	0.9938	0.9938	1.1443	1.1443	0.9153	0.7657	1.2606	0.9938	1.1443	1.3746	0.8698	1.1443	1.5251	1.11	1.5242	1.5242	1.5251	1.2606	0.9938	1.5242	1.2606	0.9938	1.1443	1.1434	1.1434	1.3746
L047	1.1443	0.9923	1.1086	1.5251	1.1429	1.4908	1.1429	1.5251	1.1443	0.9938	1.1429	1.1443	0.7657	1.3746	0.9923	1.1429	1.1429	1.1429	1.4908	0.9162	0.9923	1.1429	1.2591	1.1429	1.1429	0.9923	1.3746	1.5251	1.5251	1.4908	1.1429	0.9923	0.9162	1.6292	0.9923	0.7657	1.2591	1.1443	0.9162	0.9938	1.1086	1.1429	1.1676	1.1086	1.5251	0.9923	1.1429	1.1429	0.9162
L011	1.5242	1.7764	1.5119	1.1434	1.5242	1.5119	1.1434	0.9153	1.5242	1.7764	1.1434	1.5242	1.7764	1.1676	1.3957	1.1434	1.5242	1.1434	1.5119	1.5242	1.3957	1.1434	1.2596	1.1434	1.1434	1.3957	1.3957	0.9153	0.9153	1.5119	1.1434	1.3957	1.5242	1.0194	1.3957	1.7764	1.2596	1.5242	1.5242	1.7764	1.5119	1.1434	1.3746	1.5119	1.1434	1.3957	1.1434	1.1434	1.5242
L098	1.6292	1.4787	1.2127	1.247	1.6292	1.2127	1.247	1.2484	1.6292	1.4787	1.247	1.6292	1.4787	1.0979	1.0965	1.247	1.6292	1.247	1.2127	1.6292	0.6158	0.7663	0.8826	0.7663	0.7663	0.6158	0.6158	1.2484	1.2484	1.2127	0.7663	0.6176	1.1486	0.7689	0.6176	1.4787	0.8826	1.1486	1.1486	0.998	0.732	0.7663	1.3999	0.732	0.7681	0.6158	0.7663	0.7663	1.1504
L039	0.973	1.3547	0.5518	0.9733	0.9715	0.7784	0.7449	1.4536	1.4536	1.4546	0.7449	1.4536	0.9725	0.9739	1.2265	0.7449	0.8219	1.4522	0.7784	1.4522	0.7458	0.7449	0.5508	0.7449	0.7449	0.7458	0.9725	1.304	0.973	0.7784	0.7449	1.2265	0.9715	1.5577	1.2265	1.4531	0.5508	0.8234	1.3026	0.9739	1.2591	1.2255	0.9715	0.5518	1.4522	1.2265	0.8219	1.076	1.4522
L019	1.5251	0.5117	1.0101	1.5251	1.0444	1.0101	1.5251	1.0463	1.0463	0.8957	1.0444	1.0463	0.5117	0.8939	0.8957	1.0444	1.0444	0.664	1.0101	0.664	1.3746	1.5251	1.6413	1.5251	1.5251	1.3746	1.3746	1.0463	1.0444	1.0101	1.5251	1.3746	1.1429	1.6292	1.3746	0.2266	1.6413	1.5251	0.6622	1.3746	0.6279	1.0444	1.3942	1.4908	1.5251	1.3746	1.1429	1.0444	1.1429
L038	1.5251	0.9923	1.4908	1.5251	1.5251	1.4908	1.5251	1.5251	1.5251	1.3746	1.5251	1.5251	0.9923	1.3746	1.3746	1.5251	1.5251	1.1429	1.4908	1.1429	1.3746	1.5251	1.6413	1.5251	1.5251	1.3746	1.3746	1.5251	1.5251	1.4908	1.5251	1.3746	1.1429	1.6292	1.3746	0.9923	1.6413	1.5251	1.1429	1.3746	1.1086	1.5251	1.3942	1.4908	1.5251	1.3746	1.1429	1.5251	1.1429
L067	1.0203	1.4787	1.2141	1.6292	1.2484	1.5949	1.2484	1.6292	1.0203	0.8698	1.2484	1.0203	1.0979	1.4787	1.0979	1.2484	1.2484	1.6292	1.5949	1.2484	0.6172	0.7678	0.884	0.7678	0.7678	0.6172	0.998	1.6292	1.6292	1.5949	0.7678	0.619	0.7678	1.1497	0.619	1.0979	0.884	0.5397	0.7678	0.3891	1.1142	0.7678	1.0191	0.7334	1.1504	0.6172	1.1486	0.7678	0.7696
L081	1.1443	0.9923	1.1086	1.1429	0.9162	1.1086	1.1429	1.5251	1.1443	0.9938	1.1429	1.1443	0.9923	1.3746	0.9923	1.1429	1.1429	1.5251	1.1086	1.1429	0.9923	1.1429	1.2591	1.1429	1.1429	0.9923	1.3746	1.5251	1.5251	1.1086	1.1429	0.9923	1.1429	1.6292	0.9923	0.9923	1.2591	1.1443	1.1429	0.9938	1.4908	1.1429	1.3942	1.1086	1.1429	0.9923	1.5251	1.1429	1.1429
L015	1.1443	1.3746	0.8819	1.1429	1.1429	1.1086	0.9162	1.1443	1.1443	0.9938	0.9162	1.1443	0.9923	0.9938	0.7657	0.9162	1.1429	1.1429	1.1086	1.1429	0.7657	0.9162	1.0325	0.9162	0.9162	0.7657	0.9923	1.1443	1.1443	1.1086	0.9162	0.7657	1.1429	1.2484	0.7657	0.9923	1.0325	1.1443	1.1429	0.9938	1.1086	0.9162	1.3942	0.8819	1.1429	0.7657	1.1429	0.9162	1.1429
L066	1.1434	1.5251	1.2591	1.5242	1.1419	1.6413	1.1419	1.5242	1.1434	1.1443	1.1419	1.1434	1.1429	1.5251	1.1429	1.1419	1.1419	1.5242	1.6413	1.1419	1.1429	1.1419	1.2582	1.1419	1.1419	1.1429	1.5251	1.5242	1.5242	1.6413	1.1419	1.1429	1.1419	1.6283	1.1429	1.1429	1.2582	1.1434	1.1419	1.1443	1.6413	1.1419	1.3942	1.2591	1.5242	1.1429	1.5242	1.1419	1.1419
L023	1.1615	1.1625	1.0463	0.8747	1.1615	1.0463	1.1615	1.6404	1.6404	1.6413	1.1615	1.6404	1.1625	1.1625	1.6413	1.1615	0.7793	1.6404	1.0463	1.6404	1.1625	1.1615	1.0453	1.1615	1.1615	1.1625	0.7803	1.6404	1.1615	1.0463	1.1615	1.6413	1.1615	1.7445	1.6413	1.6413	1.0453	1.1615	1.6404	1.1625	1.5251	1.6404	1.4138	1.0463	1.6404	1.6413	1.1615	1.6404	1.6404
L003	1.7764	1.2976	1.033	1.3957	1.2976	1.033	1.3957	0.4019	1.0107	1.0107	0.9168	1.0107	1.2976	0.6887	0.63	0.9168	1.2976	0.63	1.033	1.0107	1.3957	1.3957	1.5119	1.3957	1.3957	1.3957	1.3957	0.4019	0.6887	1.033	1.3957	1.3957	1.7764	1.2717	1.3957	1.2976	1.5119	1.7764	1.2976	1.7764	1.033	1.3957	1.7764	1.5119	1.3957	1.3957	1.3957	0.9168	1.7764
L006	1.6404	1.2591	1.1429	1.0315	1.2582	0.9162	1.2582	1.2596	1.6404	1.6413	1.2582	1.6404	1.6413	1.2606	1.2591	1.2582	1.6404	1.2582	0.9162	1.6404	1.2591	1.2582	1.1419	1.2582	1.2582	1.2591	1.2591	1.2596	1.2596	0.9162	1.2582	1.2591	1.6404	1.3637	1.2591	1.6413	1.1419	1.6404	1.6404	1.6413	1.1429	1.2582	1.8927	1.1429	1.0315	1.2591	1.2582	1.2582	1.6404
L014	2.5648	2.5648	2.1885	2.5648	2.5648	2.1885	2.5648	2.5648	2.5648	2.5648	2.5648	2.5648	2.5648	2.5648	2.5648	2.5648	2.5648	2.5648	2.1885	2.5648	2.5648	2.5648	2.1885	2.5648	2.5648	2.5648	2.5648	2.5648	2.5648	2.1885	2.5648	2.5648	2.5648	2.7673	2.5648	2.5648	2.1885	2.5648	2.5648	2.5648	2.1885	2.5648	2.5648	2.1885	2.5648	2.5648	2.5648	2.5648	2.5648
[truncated: 36 more columns]

## Sheet: Wang_summary
Estimator	Comparison_context	Comparisons (n)	NR n	NR %	IMA n	IMA %	HMA n	HMA %	Mean relatedness	Median	Minimum	Maximum	SD
Wang	Global	3570	1981	55.49	628	17.59	961	26.92	-0.055	-0.0697	-1.7673	1	0.4596
Wang	Within Group 1	1485	415	27.95	290	19.53	780	52.53	0.2295	0.3135	-0.6775	1	0.3573
Wang	Between Group 1 and Group 2	1650	1225	74.24	287	17.39	138	8.36	-0.232	-0.1443	-1.7673	1	0.3912
Wang	Within Group 2	435	341	78.39	51	11.72	43	9.89	-0.3544	-0.3746	-1.7673	0.8504	0.4819

## Sheet: LynchLi_pairwise
pair_no	group_i	ind1_id	ind1_label	group_j	ind2_id	ind2_label	lynchli	Molecular_affinity_class	Comparison_context	lynchli_derived_dissimilarity
1	1	L068	L068	1	L031	L031	-0.0584	NR	Within Group 1	1.0584
2	1	L068	L068	1	L077	L077	0.244	IMA	Within Group 1	0.756
3	1	L068	L068	1	L088	L088	0.244	IMA	Within Group 1	0.756
4	1	L068	L068	1	L016	L016	0.5464	HMA	Within Group 1	0.4536
5	1	L068	L068	1	L024	L024	-0.2096	NR	Within Group 1	1.2096
6	1	L068	L068	1	L070	L070	0.8488	HMA	Within Group 1	0.1512
7	1	L068	L068	1	L105	L105	-0.2096	NR	Within Group 1	1.2096
8	1	L068	L068	1	L009	L009	0.3952	HMA	Within Group 1	0.6048
9	1	L068	L068	1	L071	L071	0.244	IMA	Within Group 1	0.756
10	1	L068	L068	1	L010	L010	0.5464	HMA	Within Group 1	0.4536
11	1	L068	L068	1	L018	L018	0.3952	HMA	Within Group 1	0.6048
12	1	L068	L068	1	L072	L072	0.3952	HMA	Within Group 1	0.6048
13	1	L068	L068	1	L056	L056	-0.0584	NR	Within Group 1	1.0584
14	1	L068	L068	1	L065	L065	0.0928	IMA	Within Group 1	0.9072
15	1	L068	L068	1	L097	L097	0.5464	HMA	Within Group 1	0.4536
16	1	L068	L068	1	L021	L021	0.244	IMA	Within Group 1	0.756
17	1	L068	L068	1	L048	L048	-0.2096	NR	Within Group 1	1.2096
18	1	L068	L068	1	L059	L059	-0.2096	NR	Within Group 1	1.2096
19	1	L068	L068	1	L075	L075	0.244	IMA	Within Group 1	0.756
20	1	L068	L068	1	L051	L051	0.3952	HMA	Within Group 1	0.6048
21	1	L068	L068	1	L054	L054	0.5464	HMA	Within Group 1	0.4536
22	1	L068	L068	1	L113	L113	0.3952	HMA	Within Group 1	0.6048
23	1	L068	L068	1	L064	L064	0.5464	HMA	Within Group 1	0.4536
24	1	L068	L068	1	L096	L096	0.5464	HMA	Within Group 1	0.4536
25	1	L068	L068	1	L074	L074	0.3952	HMA	Within Group 1	0.6048
26	1	L068	L068	1	L083	L083	-0.0584	NR	Within Group 1	1.0584
27	1	L068	L068	1	L020	L020	-0.512	NR	Within Group 1	1.512
28	1	L068	L068	1	L057	L057	0.0928	IMA	Within Group 1	0.9072
29	1	L068	L068	1	L102	L102	-0.2096	NR	Within Group 1	1.2096
30	1	L068	L068	1	L060	L060	0.5464	HMA	Within Group 1	0.4536
31	1	L068	L068	1	L025	L025	0.0928	IMA	Within Group 1	0.9072
32	1	L068	L068	1	L087	L087	0.5464	HMA	Within Group 1	0.4536
33	1	L068	L068	1	L037	L037	-0.3608	NR	Within Group 1	1.3608
34	1	L068	L068	1	L032	L032	0.0928	IMA	Within Group 1	0.9072
35	1	L068	L068	1	L092	L092	0.0928	IMA	Within Group 1	0.9072
36	1	L068	L068	1	L013	L013	0.3952	HMA	Within Group 1	0.6048
37	1	L068	L068	1	L030	L030	0.3952	HMA	Within Group 1	0.6048
38	1	L068	L068	1	L052	L052	-0.0584	NR	Within Group 1	1.0584
39	1	L068	L068	1	L062	L062	0.5464	HMA	Within Group 1	0.4536
40	1	L068	L068	1	L063	L063	-0.512	NR	Within Group 1	1.512
41	1	L068	L068	1	L026	L026	0.244	IMA	Within Group 1	0.756
42	1	L068	L068	1	L035	L035	0.244	IMA	Within Group 1	0.756
43	1	L068	L068	1	L094	L094	0.244	IMA	Within Group 1	0.756
44	1	L068	L068	1	L114	L114	-0.2096	NR	Within Group 1	1.2096
45	1	L068	L068	1	L027	L027	0.0928	IMA	Within Group 1	0.9072
46	1	L068	L068	1	L073	L073	-0.2096	NR	Within Group 1	1.2096
47	1	L068	L068	1	L012	L012	-0.0584	NR	Within Group 1	1.0584
48	1	L068	L068	1	L085	L085	0.244	IMA	Within Group 1	0.756
49	1	L068	L068	1	L079	L079	-0.512	NR	Within Group 1	1.512
50	1	L068	L068	1	L082	L082	-0.2096	NR	Within Group 1	1.2096
51	1	L068	L068	1	MORITAII	Morita II	-0.3608	NR	Within Group 1	1.3608
52	1	L068	L068	1	L036	L036	-0.5007	NR	Within Group 1	1.5007
53	1	L068	L068	1	L069	L069	0.7525	HMA	Within Group 1	0.2475
54	1	L068	L068	1	L040	L040	0.6373	HMA	Within Group 1	0.3627
55	1	L068	L068	2	L022	L022	-0.3608	NR	Between Group 1 and Group 2	1.3608
56	1	L068	L068	2	L089	L089	0.3952	HMA	Between Group 1 and Group 2	0.6048
57	1	L068	L068	2	L017	L017	-0.0584	NR	Between Group 1 and Group 2	1.0584
58	1	L068	L068	2	L034	L034	-0.0584	NR	Between Group 1 and Group 2	1.0584
59	1	L068	L068	2	L044	L044	-0.512	NR	Between Group 1 and Group 2	1.512
60	1	L068	L068	2	L045	L045	-0.0584	NR	Between Group 1 and Group 2	1.0584
61	1	L068	L068	2	L028	L028	-0.512	NR	Between Group 1 and Group 2	1.512
62	1	L068	L068	2	L076	L076	-0.2096	NR	Between Group 1 and Group 2	1.2096
63	1	L068	L068	2	L100	L100	-0.3608	NR	Between Group 1 and Group 2	1.3608
64	1	L068	L068	2	L008	L008	0.244	IMA	Between Group 1 and Group 2	0.756
65	1	L068	L068	2	L055	L055	0.244	IMA	Between Group 1 and Group 2	0.756
66	1	L068	L068	2	L041	L041	-0.512	NR	Between Group 1 and Group 2	1.512
67	1	L068	L068	2	L078	L078	-0.3608	NR	Between Group 1 and Group 2	1.3608
68	1	L068	L068	2	L046	L046	-0.3608	NR	Between Group 1 and Group 2	1.3608
69	1	L068	L068	2	L061	L061	-1.1168	NR	Between Group 1 and Group 2	2.1168
70	1	L068	L068	2	L049	L049	-0.2096	NR	Between Group 1 and Group 2	1.2096
71	1	L068	L068	2	L047	L047	0.0928	IMA	Between Group 1 and Group 2	0.9072
72	1	L068	L068	2	L011	L011	-0.512	NR	Between Group 1 and Group 2	1.512
73	1	L068	L068	2	L098	L098	-0.512	NR	Between Group 1 and Group 2	1.512
74	1	L068	L068	2	L039	L039	-0.3608	NR	Between Group 1 and Group 2	1.3608
75	1	L068	L068	2	L019	L019	-0.3608	NR	Between Group 1 and Group 2	1.3608
76	1	L068	L068	2	L038	L038	-0.3608	NR	Between Group 1 and Group 2	1.3608
77	1	L068	L068	2	L067	L067	0.0928	IMA	Between Group 1 and Group 2	0.9072
78	1	L068	L068	2	L081	L081	0.0928	IMA	Between Group 1 and Group 2	0.9072
79	1	L068	L068	2	L015	L015	0.0928	IMA	Between Group 1 and Group 2	0.9072
80	1	L068	L068	2	L066	L066	-0.0584	NR	Between Group 1 and Group 2	1.0584
81	1	L068	L068	2	L023	L023	-0.2096	NR	Between Group 1 and Group 2	1.2096
82	1	L068	L068	2	L003	L003	-0.8144	NR	Between Group 1 and Group 2	1.8144
83	1	L068	L068	2	L006	L006	-0.6632	NR	Between Group 1 and Group 2	1.6632
84	1	L068	L068	2	L014	L014	-1.9704	NR	Between Group 1 and Group 2	2.9704
85	1	L031	L031	1	L077	L077	0.244	IMA	Within Group 1	0.756
86	1	L031	L031	1	L088	L088	0.3952	HMA	Within Group 1	0.6048
87	1	L031	L031	1	L016	L016	0.5464	HMA	Within Group 1	0.4536
88	1	L031	L031	1	L024	L024	0.5464	HMA	Within Group 1	0.4536
89	1	L031	L031	1	L070	L070	-0.0584	NR	Within Group 1	1.0584
90	1	L031	L031	1	L105	L105	0.0928	IMA	Within Group 1	0.9072
91	1	L031	L031	1	L009	L009	0.0928	IMA	Within Group 1	0.9072
92	1	L031	L031	1	L071	L071	0.244	IMA	Within Group 1	0.756
93	1	L031	L031	1	L010	L010	0.244	IMA	Within Group 1	0.756
94	1	L031	L031	1	L018	L018	0.0928	IMA	Within Group 1	0.9072
95	1	L031	L031	1	L072	L072	0.6976	HMA	Within Group 1	0.3024
96	1	L031	L031	1	L056	L056	0.3952	HMA	Within Group 1	0.6048
97	1	L031	L031	1	L065	L065	0.244	IMA	Within Group 1	0.756
98	1	L031	L031	1	L097	L097	0.244	IMA	Within Group 1	0.756
99	1	L031	L031	1	L021	L021	0.244	IMA	Within Group 1	0.756
100	1	L031	L031	1	L048	L048	0.3952	HMA	Within Group 1	0.6048
101	1	L031	L031	1	L059	L059	0.5464	HMA	Within Group 1	0.4536
102	1	L031	L031	1	L075	L075	0.3952	HMA	Within Group 1	0.6048
103	1	L031	L031	1	L051	L051	0.0928	IMA	Within Group 1	0.9072
104	1	L031	L031	1	L054	L054	-0.0584	NR	Within Group 1	1.0584
105	1	L031	L031	1	L113	L113	-0.2096	NR	Within Group 1	1.2096
106	1	L031	L031	1	L064	L064	-0.0584	NR	Within Group 1	1.0584
107	1	L031	L031	1	L096	L096	-0.0584	NR	Within Group 1	1.0584
108	1	L031	L031	1	L074	L074	0.0928	IMA	Within Group 1	0.9072
109	1	L031	L031	1	L083	L083	0.0928	IMA	Within Group 1	0.9072
110	1	L031	L031	1	L020	L020	0.0928	IMA	Within Group 1	0.9072
111	1	L031	L031	1	L057	L057	0.244	IMA	Within Group 1	0.756
112	1	L031	L031	1	L102	L102	0.5464	HMA	Within Group 1	0.4536
113	1	L031	L031	1	L060	L060	-0.0584	NR	Within Group 1	1.0584
114	1	L031	L031	1	L025	L025	-0.2096	NR	Within Group 1	1.2096
115	1	L031	L031	1	L087	L087	0.244	IMA	Within Group 1	0.756
116	1	L031	L031	1	L037	L037	-0.512	NR	Within Group 1	1.512
117	1	L031	L031	1	L032	L032	-0.2096	NR	Within Group 1	1.2096
118	1	L031	L031	1	L092	L092	0.3952	HMA	Within Group 1	0.6048
119	1	L031	L031	1	L013	L013	-0.2096	NR	Within Group 1	1.2096
120	1	L031	L031	1	L030	L030	-0.0584	NR	Within Group 1	1.0584
121	1	L031	L031	1	L052	L052	0.244	IMA	Within Group 1	0.756
122	1	L031	L031	1	L062	L062	0.0928	IMA	Within Group 1	0.9072
123	1	L031	L031	1	L063	L063	0.244	IMA	Within Group 1	0.756
124	1	L031	L031	1	L026	L026	-0.3608	NR	Within Group 1	1.3608
125	1	L031	L031	1	L035	L035	-0.2096	NR	Within Group 1	1.2096
126	1	L031	L031	1	L094	L094	-0.0584	NR	Within Group 1	1.0584
127	1	L031	L031	1	L114	L114	-0.0584	NR	Within Group 1	1.0584
128	1	L031	L031	1	L027	L027	-0.2096	NR	Within Group 1	1.2096
129	1	L031	L031	1	L073	L073	0.244	IMA	Within Group 1	0.756
130	1	L031	L031	1	L012	L012	-0.0584	NR	Within Group 1	1.0584
131	1	L031	L031	1	L085	L085	-0.0584	NR	Within Group 1	1.0584
132	1	L031	L031	1	L079	L079	-0.0584	NR	Within Group 1	1.0584
133	1	L031	L031	1	L082	L082	-0.0584	NR	Within Group 1	1.0584
134	1	L031	L031	1	MORITAII	Morita II	-0.6632	NR	Within Group 1	1.6632
135	1	L031	L031	1	L036	L036	-0.1255	NR	Within Group 1	1.1255
136	1	L031	L031	1	L069	L069	0.0099	IMA	Within Group 1	0.9901
137	1	L031	L031	1	L040	L040	-0.4508	NR	Within Group 1	1.4508
138	1	L031	L031	2	L022	L022	0.244	IMA	Between Group 1 and Group 2	0.756
139	1	L031	L031	2	L089	L089	0.3952	HMA	Between Group 1 and Group 2	0.6048
140	1	L031	L031	2	L017	L017	0.0928	IMA	Between Group 1 and Group 2	0.9072
141	1	L031	L031	2	L034	L034	0.0928	IMA	Between Group 1 and Group 2	0.9072
142	1	L031	L031	2	L044	L044	-0.3608	NR	Between Group 1 and Group 2	1.3608
143	1	L031	L031	2	L045	L045	0.6976	HMA	Between Group 1 and Group 2	0.3024
144	1	L031	L031	2	L028	L028	-0.2096	NR	Between Group 1 and Group 2	1.2096
145	1	L031	L031	2	L076	L076	-0.3608	NR	Between Group 1 and Group 2	1.3608
146	1	L031	L031	2	L100	L100	0.0928	IMA	Between Group 1 and Group 2	0.9072
147	1	L031	L031	2	L008	L008	-0.3608	NR	Between Group 1 and Group 2	1.3608
148	1	L031	L031	2	L055	L055	-0.2096	NR	Between Group 1 and Group 2	1.2096
149	1	L031	L031	2	L041	L041	-0.512	NR	Between Group 1 and Group 2	1.512
150	1	L031	L031	2	L078	L078	-0.2096	NR	Between Group 1 and Group 2	1.2096
151	1	L031	L031	2	L046	L046	-0.2096	NR	Between Group 1 and Group 2	1.2096
152	1	L031	L031	2	L061	L061	-0.9656	NR	Between Group 1 and Group 2	1.9656
153	1	L031	L031	2	L049	L049	-0.3608	NR	Between Group 1 and Group 2	1.3608
154	1	L031	L031	2	L047	L047	0.0928	IMA	Between Group 1 and Group 2	0.9072
155	1	L031	L031	2	L011	L011	-0.8144	NR	Between Group 1 and Group 2	1.8144
156	1	L031	L031	2	L098	L098	-0.3608	NR	Between Group 1 and Group 2	1.3608
157	1	L031	L031	2	L039	L039	-0.6632	NR	Between Group 1 and Group 2	1.6632
158	1	L031	L031	2	L019	L019	0.3952	HMA	Between Group 1 and Group 2	0.6048
159	1	L031	L031	2	L038	L038	0.0928	IMA	Between Group 1 and Group 2	0.9072
160	1	L031	L031	2	L067	L067	-0.3608	NR	Between Group 1 and Group 2	1.3608
161	1	L031	L031	2	L081	L081	0.0928	IMA	Between Group 1 and Group 2	0.9072
162	1	L031	L031	2	L015	L015	-0.2096	NR	Between Group 1 and Group 2	1.2096
163	1	L031	L031	2	L066	L066	-0.3608	NR	Between Group 1 and Group 2	1.3608
164	1	L031	L031	2	L023	L023	-0.0584	NR	Between Group 1 and Group 2	1.0584
165	1	L031	L031	2	L003	L003	-0.3608	NR	Between Group 1 and Group 2	1.3608
166	1	L031	L031	2	L006	L006	-0.2096	NR	Between Group 1 and Group 2	1.2096
167	1	L031	L031	2	L014	L014	-1.9704	NR	Between Group 1 and Group 2	2.9704
168	1	L077	L077	1	L088	L088	0.244	IMA	Within Group 1	0.756
169	1	L077	L077	1	L016	L016	0.3952	HMA	Within Group 1	0.6048
170	1	L077	L077	1	L024	L024	0.6976	HMA	Within Group 1	0.3024
171	1	L077	L077	1	L070	L070	0.3952	HMA	Within Group 1	0.6048
172	1	L077	L077	1	L105	L105	0.3952	HMA	Within Group 1	0.6048
173	1	L077	L077	1	L009	L009	0.3952	HMA	Within Group 1	0.6048
174	1	L077	L077	1	L071	L071	0.5464	HMA	Within Group 1	0.4536
175	1	L077	L077	1	L010	L010	0.6976	HMA	Within Group 1	0.3024
176	1	L077	L077	1	L018	L018	0.3952	HMA	Within Group 1	0.6048
177	1	L077	L077	1	L072	L072	0.5464	HMA	Within Group 1	0.4536
178	1	L077	L077	1	L056	L056	0.6976	HMA	Within Group 1	0.3024
179	1	L077	L077	1	L065	L065	0.6976	HMA	Within Group 1	0.3024
180	1	L077	L077	1	L097	L097	0.6976	HMA	Within Group 1	0.3024
181	1	L077	L077	1	L021	L021	0.3952	HMA	Within Group 1	0.6048
182	1	L077	L077	1	L048	L048	0.244	IMA	Within Group 1	0.756
183	1	L077	L077	1	L059	L059	0.6976	HMA	Within Group 1	0.3024
184	1	L077	L077	1	L075	L075	0.244	IMA	Within Group 1	0.756
185	1	L077	L077	1	L051	L051	0.5464	HMA	Within Group 1	0.4536
186	1	L077	L077	1	L054	L054	0.3952	HMA	Within Group 1	0.6048
187	1	L077	L077	1	L113	L113	0.5464	HMA	Within Group 1	0.4536
188	1	L077	L077	1	L064	L064	0.3952	HMA	Within Group 1	0.6048
189	1	L077	L077	1	L096	L096	0.3952	HMA	Within Group 1	0.6048
190	1	L077	L077	1	L074	L074	0.5464	HMA	Within Group 1	0.4536
191	1	L077	L077	1	L083	L083	0.244	IMA	Within Group 1	0.756
192	1	L077	L077	1	L020	L020	0.3952	HMA	Within Group 1	0.6048
193	1	L077	L077	1	L057	L057	0.5464	HMA	Within Group 1	0.4536
194	1	L077	L077	1	L102	L102	0.6976	HMA	Within Group 1	0.3024
195	1	L077	L077	1	L060	L060	0.3952	HMA	Within Group 1	0.6048
196	1	L077	L077	1	L025	L025	0.244	IMA	Within Group 1	0.756
197	1	L077	L077	1	L087	L087	0.0928	IMA	Within Group 1	0.9072
198	1	L077	L077	1	L037	L037	-0.2096	NR	Within Group 1	1.2096
199	1	L077	L077	1	L032	L032	0.244	IMA	Within Group 1	0.756
200	1	L077	L077	1	L092	L092	0.244	IMA	Within Group 1	0.756
201	1	L077	L077	1	L013	L013	0.5464	HMA	Within Group 1	0.4536
202	1	L077	L077	1	L030	L030	0.244	IMA	Within Group 1	0.756
203	1	L077	L077	1	L052	L052	0.0928	IMA	Within Group 1	0.9072
204	1	L077	L077	1	L062	L062	0.3952	HMA	Within Group 1	0.6048
205	1	L077	L077	1	L063	L063	0.3952	HMA	Within Group 1	0.6048
206	1	L077	L077	1	L026	L026	0.0928	IMA	Within Group 1	0.9072
207	1	L077	L077	1	L035	L035	-0.3608	NR	Within Group 1	1.3608
208	1	L077	L077	1	L094	L094	0.6976	HMA	Within Group 1	0.3024
209	1	L077	L077	1	L114	L114	-0.2096	NR	Within Group 1	1.2096
210	1	L077	L077	1	L027	L027	0.244	IMA	Within Group 1	0.756
211	1	L077	L077	1	L073	L073	0.0928	IMA	Within Group 1	0.9072
212	1	L077	L077	1	L012	L012	0.3952	HMA	Within Group 1	0.6048
213	1	L077	L077	1	L085	L085	-0.2096	NR	Within Group 1	1.2096
214	1	L077	L077	1	L079	L079	-0.2096	NR	Within Group 1	1.2096
215	1	L077	L077	1	L082	L082	-0.2096	NR	Within Group 1	1.2096
216	1	L077	L077	1	MORITAII	Morita II	0.3952	HMA	Within Group 1	0.6048
217	1	L077	L077	1	L036	L036	-0.3131	NR	Within Group 1	1.3131
218	1	L077	L077	1	L069	L069	0.5049	HMA	Within Group 1	0.4951
219	1	L077	L077	1	L040	L040	0.6373	HMA	Within Group 1	0.3627
220	1	L077	L077	2	L022	L022	0.0928	IMA	Between Group 1 and Group 2	0.9072
221	1	L077	L077	2	L089	L089	0.244	IMA	Between Group 1 and Group 2	0.756
222	1	L077	L077	2	L017	L017	0.244	IMA	Between Group 1 and Group 2	0.756
223	1	L077	L077	2	L034	L034	0.5464	HMA	Between Group 1 and Group 2	0.4536
224	1	L077	L077	2	L044	L044	0.3952	HMA	Between Group 1 and Group 2	0.6048
225	1	L077	L077	2	L045	L045	0.244	IMA	Between Group 1 and Group 2	0.756
226	1	L077	L077	2	L028	L028	-0.0584	NR	Between Group 1 and Group 2	1.0584
227	1	L077	L077	2	L076	L076	-0.0584	NR	Between Group 1 and Group 2	1.0584
228	1	L077	L077	2	L100	L100	-0.3608	NR	Between Group 1 and Group 2	1.3608
229	1	L077	L077	2	L008	L008	0.0928	IMA	Between Group 1 and Group 2	0.9072
230	1	L077	L077	2	L055	L055	0.0928	IMA	Between Group 1 and Group 2	0.9072
231	1	L077	L077	2	L041	L041	-0.6632	NR	Between Group 1 and Group 2	1.6632
232	1	L077	L077	2	L078	L078	-0.3608	NR	Between Group 1 and Group 2	1.3608
233	1	L077	L077	2	L046	L046	-0.0584	NR	Between Group 1 and Group 2	1.0584
234	1	L077	L077	2	L061	L061	-0.512	NR	Between Group 1 and Group 2	1.512
235	1	L077	L077	2	L049	L049	-0.0584	NR	Between Group 1 and Group 2	1.0584
236	1	L077	L077	2	L047	L047	-0.0584	NR	Between Group 1 and Group 2	1.0584
237	1	L077	L077	2	L011	L011	-0.512	NR	Between Group 1 and Group 2	1.512
238	1	L077	L077	2	L098	L098	-0.2096	NR	Between Group 1 and Group 2	1.2096
239	1	L077	L077	2	L039	L039	0.3952	HMA	Between Group 1 and Group 2	0.6048
240	1	L077	L077	2	L019	L019	-0.0584	NR	Between Group 1 and Group 2	1.0584
241	1	L077	L077	2	L038	L038	-0.3608	NR	Between Group 1 and Group 2	1.3608
242	1	L077	L077	2	L067	L067	-0.0584	NR	Between Group 1 and Group 2	1.0584
243	1	L077	L077	2	L081	L081	-0.0584	NR	Between Group 1 and Group 2	1.0584
244	1	L077	L077	2	L015	L015	0.244	IMA	Between Group 1 and Group 2	0.756
245	1	L077	L077	2	L066	L066	-0.2096	NR	Between Group 1 and Group 2	1.2096
246	1	L077	L077	2	L023	L023	0.0928	IMA	Between Group 1 and Group 2	0.9072
247	1	L077	L077	2	L003	L003	-0.0584	NR	Between Group 1 and Group 2	1.0584
248	1	L077	L077	2	L006	L006	-0.0584	NR	Between Group 1 and Group 2	1.0584
249	1	L077	L077	2	L014	L014	-1.2278	NR	Between Group 1 and Group 2	2.2278
250	1	L088	L088	1	L016	L016	0.5464	HMA	Within Group 1	0.4536
251	1	L088	L088	1	L024	L024	0.5464	HMA	Within Group 1	0.4536
252	1	L088	L088	1	L070	L070	0.5464	HMA	Within Group 1	0.4536
253	1	L088	L088	1	L105	L105	0.244	IMA	Within Group 1	0.756
254	1	L088	L088	1	L009	L009	-0.2096	NR	Within Group 1	1.2096
255	1	L088	L088	1	L071	L071	-0.3608	NR	Within Group 1	1.3608
256	1	L088	L088	1	L010	L010	0.5464	HMA	Within Group 1	0.4536
257	1	L088	L088	1	L018	L018	-0.2096	NR	Within Group 1	1.2096
258	1	L088	L088	1	L072	L072	0.0928	IMA	Within Group 1	0.9072
259	1	L088	L088	1	L056	L056	0.5464	HMA	Within Group 1	0.4536
260	1	L088	L088	1	L065	L065	-0.0584	NR	Within Group 1	1.0584
261	1	L088	L088	1	L097	L097	0.5464	HMA	Within Group 1	0.4536
262	1	L088	L088	1	L021	L021	-0.0584	NR	Within Group 1	1.0584
263	1	L088	L088	1	L048	L048	0.0928	IMA	Within Group 1	0.9072
264	1	L088	L088	1	L059	L059	0.5464	HMA	Within Group 1	0.4536
265	1	L088	L088	1	L075	L075	-0.2096	NR	Within Group 1	1.2096
266	1	L088	L088	1	L051	L051	0.3952	HMA	Within Group 1	0.6048
267	1	L088	L088	1	L054	L054	0.5464	HMA	Within Group 1	0.4536
268	1	L088	L088	1	L113	L113	0.3952	HMA	Within Group 1	0.6048
269	1	L088	L088	1	L064	L064	0.5464	HMA	Within Group 1	0.4536
270	1	L088	L088	1	L096	L096	0.5464	HMA	Within Group 1	0.4536
271	1	L088	L088	1	L074	L074	0.3952	HMA	Within Group 1	0.6048
272	1	L088	L088	1	L083	L083	0.3952	HMA	Within Group 1	0.6048
273	1	L088	L088	1	L020	L020	-0.0584	NR	Within Group 1	1.0584
274	1	L088	L088	1	L057	L057	0.6976	HMA	Within Group 1	0.3024
275	1	L088	L088	1	L102	L102	0.5464	HMA	Within Group 1	0.4536
276	1	L088	L088	1	L060	L060	0.5464	HMA	Within Group 1	0.4536
277	1	L088	L088	1	L025	L025	-0.0584	NR	Within Group 1	1.0584
278	1	L088	L088	1	L087	L087	0.244	IMA	Within Group 1	0.756
279	1	L088	L088	1	L037	L037	0.0928	IMA	Within Group 1	0.9072
280	1	L088	L088	1	L032	L032	-0.0584	NR	Within Group 1	1.0584
281	1	L088	L088	1	L092	L092	-0.3608	NR	Within Group 1	1.3608
282	1	L088	L088	1	L013	L013	0.3952	HMA	Within Group 1	0.6048
283	1	L088	L088	1	L030	L030	-0.0584	NR	Within Group 1	1.0584
284	1	L088	L088	1	L052	L052	-0.512	NR	Within Group 1	1.512
285	1	L088	L088	1	L062	L062	0.0928	IMA	Within Group 1	0.9072
286	1	L088	L088	1	L063	L063	-0.2096	NR	Within Group 1	1.2096
287	1	L088	L088	1	L026	L026	0.0928	IMA	Within Group 1	0.9072
288	1	L088	L088	1	L035	L035	-0.0584	NR	Within Group 1	1.0584
289	1	L088	L088	1	L094	L094	0.244	IMA	Within Group 1	0.756
290	1	L088	L088	1	L114	L114	0.3952	HMA	Within Group 1	0.6048
291	1	L088	L088	1	L027	L027	-0.0584	NR	Within Group 1	1.0584
292	1	L088	L088	1	L073	L073	0.244	IMA	Within Group 1	0.756
293	1	L088	L088	1	L012	L012	-0.2096	NR	Within Group 1	1.2096
294	1	L088	L088	1	L085	L085	-0.2096	NR	Within Group 1	1.2096
295	1	L088	L088	1	L079	L079	-0.2096	NR	Within Group 1	1.2096
296	1	L088	L088	1	L082	L082	0.0928	IMA	Within Group 1	0.9072
297	1	L088	L088	1	MORITAII	Morita II	-0.3608	NR	Within Group 1	1.3608
298	1	L088	L088	1	L036	L036	-0.1255	NR	Within Group 1	1.1255
299	1	L088	L088	1	L069	L069	-0.2377	NR	Within Group 1	1.2377
300	1	L088	L088	1	L040	L040	0.2746	HMA	Within Group 1	0.7254
301	1	L088	L088	2	L022	L022	-0.3608	NR	Between Group 1 and Group 2	1.3608
302	1	L088	L088	2	L089	L089	0.0928	IMA	Between Group 1 and Group 2	0.9072
303	1	L088	L088	2	L017	L017	-0.512	NR	Between Group 1 and Group 2	1.512
304	1	L088	L088	2	L034	L034	-0.512	NR	Between Group 1 and Group 2	1.512
305	1	L088	L088	2	L044	L044	-0.9656	NR	Between Group 1 and Group 2	1.9656
306	1	L088	L088	2	L045	L045	0.3952	HMA	Between Group 1 and Group 2	0.6048
307	1	L088	L088	2	L028	L028	-0.0584	NR	Between Group 1 and Group 2	1.0584
308	1	L088	L088	2	L076	L076	0.244	IMA	Between Group 1 and Group 2	0.756
309	1	L088	L088	2	L100	L100	-0.3608	NR	Between Group 1 and Group 2	1.3608
310	1	L088	L088	2	L008	L008	0.0928	IMA	Between Group 1 and Group 2	0.9072
311	1	L088	L088	2	L055	L055	-0.3608	NR	Between Group 1 and Group 2	1.3608
312	1	L088	L088	2	L041	L041	0.0928	IMA	Between Group 1 and Group 2	0.9072
313	1	L088	L088	2	L078	L078	0.244	IMA	Between Group 1 and Group 2	0.756
314	1	L088	L088	2	L046	L046	-0.0584	NR	Between Group 1 and Group 2	1.0584
315	1	L088	L088	2	L061	L061	-0.6632	NR	Between Group 1 and Group 2	1.6632
316	1	L088	L088	2	L049	L049	0.244	IMA	Between Group 1 and Group 2	0.756
317	1	L088	L088	2	L047	L047	-0.3608	NR	Between Group 1 and Group 2	1.3608
318	1	L088	L088	2	L011	L011	-0.0584	NR	Between Group 1 and Group 2	1.0584
319	1	L088	L088	2	L098	L098	-0.2096	NR	Between Group 1 and Group 2	1.2096
320	1	L088	L088	2	L039	L039	-0.3608	NR	Between Group 1 and Group 2	1.3608
321	1	L088	L088	2	L019	L019	-0.3608	NR	Between Group 1 and Group 2	1.3608
322	1	L088	L088	2	L038	L038	-0.3608	NR	Between Group 1 and Group 2	1.3608
323	1	L088	L088	2	L067	L067	-0.512	NR	Between Group 1 and Group 2	1.512
324	1	L088	L088	2	L081	L081	-0.0584	NR	Between Group 1 and Group 2	1.0584
325	1	L088	L088	2	L015	L015	-0.0584	NR	Between Group 1 and Group 2	1.0584
326	1	L088	L088	2	L066	L066	-0.512	NR	Between Group 1 and Group 2	1.512
327	1	L088	L088	2	L023	L023	-0.0584	NR	Between Group 1 and Group 2	1.0584
328	1	L088	L088	2	L003	L003	-0.3608	NR	Between Group 1 and Group 2	1.3608
329	1	L088	L088	2	L006	L006	-0.0584	NR	Between Group 1 and Group 2	1.0584
330	1	L088	L088	2	L014	L014	-1.9704	NR	Between Group 1 and Group 2	2.9704
331	1	L016	L016	1	L024	L024	0.3952	HMA	Within Group 1	0.6048
332	1	L016	L016	1	L070	L070	0.3952	HMA	Within Group 1	0.6048
333	1	L016	L016	1	L105	L105	0.244	IMA	Within Group 1	0.756
334	1	L016	L016	1	L009	L009	0.6976	HMA	Within Group 1	0.3024
335	1	L016	L016	1	L071	L071	0.5464	HMA	Within Group 1	0.4536
336	1	L016	L016	1	L010	L010	0.6976	HMA	Within Group 1	0.3024
337	1	L016	L016	1	L018	L018	0.6976	HMA	Within Group 1	0.3024
338	1	L016	L016	1	L072	L072	0.5464	HMA	Within Group 1	0.4536
339	1	L016	L016	1	L056	L056	0.244	IMA	Within Group 1	0.756
340	1	L016	L016	1	L065	L065	0.3952	HMA	Within Group 1	0.6048
341	1	L016	L016	1	L097	L097	0.6976	HMA	Within Group 1	0.3024
342	1	L016	L016	1	L021	L021	0.3952	HMA	Within Group 1	0.6048
343	1	L016	L016	1	L048	L048	0.244	IMA	Within Group 1	0.756
344	1	L016	L016	1	L059	L059	0.3952	HMA	Within Group 1	0.6048
345	1	L016	L016	1	L075	L075	0.5464	HMA	Within Group 1	0.4536
346	1	L016	L016	1	L051	L051	0.244	IMA	Within Group 1	0.756
347	1	L016	L016	1	L054	L054	0.3952	HMA	Within Group 1	0.6048
348	1	L016	L016	1	L113	L113	0.244	IMA	Within Group 1	0.756
349	1	L016	L016	1	L064	L064	0.3952	HMA	Within Group 1	0.6048
350	1	L016	L016	1	L096	L096	0.3952	HMA	Within Group 1	0.6048
351	1	L016	L016	1	L074	L074	0.244	IMA	Within Group 1	0.756
352	1	L016	L016	1	L083	L083	-0.0584	NR	Within Group 1	1.0584
353	1	L016	L016	1	L020	L020	-0.0584	NR	Within Group 1	1.0584
354	1	L016	L016	1	L057	L057	0.3952	HMA	Within Group 1	0.6048
355	1	L016	L016	1	L102	L102	0.3952	HMA	Within Group 1	0.6048
356	1	L016	L016	1	L060	L060	0.3952	HMA	Within Group 1	0.6048
357	1	L016	L016	1	L025	L025	-0.0584	NR	Within Group 1	1.0584
358	1	L016	L016	1	L087	L087	0.3952	HMA	Within Group 1	0.6048
359	1	L016	L016	1	L037	L037	-0.3608	NR	Within Group 1	1.3608
360	1	L016	L016	1	L032	L032	-0.0584	NR	Within Group 1	1.0584
361	1	L016	L016	1	L092	L092	0.244	IMA	Within Group 1	0.756
362	1	L016	L016	1	L013	L013	0.244	IMA	Within Group 1	0.756
363	1	L016	L016	1	L030	L030	0.244	IMA	Within Group 1	0.756
364	1	L016	L016	1	L052	L052	0.0928	IMA	Within Group 1	0.9072
365	1	L016	L016	1	L062	L062	0.3952	HMA	Within Group 1	0.6048
366	1	L016	L016	1	L063	L063	-0.2096	NR	Within Group 1	1.2096
367	1	L016	L016	1	L026	L026	0.0928	IMA	Within Group 1	0.9072
368	1	L016	L016	1	L035	L035	0.0928	IMA	Within Group 1	0.9072
369	1	L016	L016	1	L094	L094	0.0928	IMA	Within Group 1	0.9072
370	1	L016	L016	1	L114	L114	0.0928	IMA	Within Group 1	0.9072
371	1	L016	L016	1	L027	L027	-0.0584	NR	Within Group 1	1.0584
372	1	L016	L016	1	L073	L073	-0.2096	NR	Within Group 1	1.2096
373	1	L016	L016	1	L012	L012	0.0928	IMA	Within Group 1	0.9072
374	1	L016	L016	1	L085	L085	0.0928	IMA	Within Group 1	0.9072
375	1	L016	L016	1	L079	L079	-0.512	NR	Within Group 1	1.512
376	1	L016	L016	1	L082	L082	-0.2096	NR	Within Group 1	1.2096
377	1	L016	L016	1	MORITAII	Morita II	-0.512	NR	Within Group 1	1.512
378	1	L016	L016	1	L036	L036	-0.5007	NR	Within Group 1	1.5007
379	1	L016	L016	1	L069	L069	0.5049	HMA	Within Group 1	0.4951
380	1	L016	L016	1	L040	L040	0.2746	HMA	Within Group 1	0.7254
381	1	L016	L016	2	L022	L022	0.0928	IMA	Between Group 1 and Group 2	0.9072
382	1	L016	L016	2	L089	L089	0.244	IMA	Between Group 1 and Group 2	0.756
383	1	L016	L016	2	L017	L017	0.244	IMA	Between Group 1 and Group 2	0.756
384	1	L016	L016	2	L034	L034	0.244	IMA	Between Group 1 and Group 2	0.756
385	1	L016	L016	2	L044	L044	-0.2096	NR	Between Group 1 and Group 2	1.2096
386	1	L016	L016	2	L045	L045	0.5464	HMA	Between Group 1 and Group 2	0.4536
387	1	L016	L016	2	L028	L028	-0.2096	NR	Between Group 1 and Group 2	1.2096
388	1	L016	L016	2	L076	L076	-0.2096	NR	Between Group 1 and Group 2	1.2096
389	1	L016	L016	2	L100	L100	-0.3608	NR	Between Group 1 and Group 2	1.3608
390	1	L016	L016	2	L008	L008	0.0928	IMA	Between Group 1 and Group 2	0.9072
391	1	L016	L016	2	L055	L055	0.0928	IMA	Between Group 1 and Group 2	0.9072
392	1	L016	L016	2	L041	L041	-0.2096	NR	Between Group 1 and Group 2	1.2096
393	1	L016	L016	2	L078	L078	-0.0584	NR	Between Group 1 and Group 2	1.0584
394	1	L016	L016	2	L046	L046	-0.3608	NR	Between Group 1 and Group 2	1.3608
395	1	L016	L016	2	L061	L061	-1.1168	NR	Between Group 1 and Group 2	2.1168
396	1	L016	L016	2	L049	L049	-0.2096	NR	Between Group 1 and Group 2	1.2096
397	1	L016	L016	2	L047	L047	-0.0584	NR	Between Group 1 and Group 2	1.0584
398	1	L016	L016	2	L011	L011	-0.512	NR	Between Group 1 and Group 2	1.512
399	1	L016	L016	2	L098	L098	-0.512	NR	Between Group 1 and Group 2	1.512
400	1	L016	L016	2	L039	L039	-0.512	NR	Between Group 1 and Group 2	1.512
401	1	L016	L016	2	L019	L019	-0.0584	NR	Between Group 1 and Group 2	1.0584
402	1	L016	L016	2	L038	L038	-0.3608	NR	Between Group 1 and Group 2	1.3608
403	1	L016	L016	2	L067	L067	-0.0584	NR	Between Group 1 and Group 2	1.0584
404	1	L016	L016	2	L081	L081	0.244	IMA	Between Group 1 and Group 2	0.756
405	1	L016	L016	2	L015	L015	-0.0584	NR	Between Group 1 and Group 2	1.0584
406	1	L016	L016	2	L066	L066	-0.2096	NR	Between Group 1 and Group 2	1.2096
407	1	L016	L016	2	L023	L023	-0.2096	NR	Between Group 1 and Group 2	1.2096
408	1	L016	L016	2	L003	L003	-0.3608	NR	Between Group 1 and Group 2	1.3608
409	1	L016	L016	2	L006	L006	-0.3608	NR	Between Group 1 and Group 2	1.3608
410	1	L016	L016	2	L014	L014	-1.9704	NR	Between Group 1 and Group 2	2.9704
411	1	L024	L024	1	L070	L070	0.0928	IMA	Within Group 1	0.9072
412	1	L024	L024	1	L105	L105	0.3952	HMA	Within Group 1	0.6048
413	1	L024	L024	1	L009	L009	-0.0584	NR	Within Group 1	1.0584
414	1	L024	L024	1	L071	L071	0.0928	IMA	Within Group 1	0.9072
415	1	L024	L024	1	L010	L010	0.3952	HMA	Within Group 1	0.6048
416	1	L024	L024	1	L018	L018	-0.0584	NR	Within Group 1	1.0584
417	1	L024	L024	1	L072	L072	0.244	IMA	Within Group 1	0.756
418	1	L024	L024	1	L056	L056	0.6976	HMA	Within Group 1	0.3024
419	1	L024	L024	1	L065	L065	0.3952	HMA	Within Group 1	0.6048
420	1	L024	L024	1	L097	L097	0.3952	HMA	Within Group 1	0.6048
421	1	L024	L024	1	L021	L021	0.0928	IMA	Within Group 1	0.9072
422	1	L024	L024	1	L048	L048	0.244	IMA	Within Group 1	0.756
423	1	L024	L024	1	L059	L059	1	HMA	Within Group 1	0
424	1	L024	L024	1	L075	L075	-0.0584	NR	Within Group 1	1.0584
425	1	L024	L024	1	L051	L051	0.244	IMA	Within Group 1	0.756
426	1	L024	L024	1	L054	L054	0.0928	IMA	Within Group 1	0.9072
427	1	L024	L024	1	L113	L113	0.244	IMA	Within Group 1	0.756
428	1	L024	L024	1	L064	L064	0.0928	IMA	Within Group 1	0.9072
429	1	L024	L024	1	L096	L096	0.0928	IMA	Within Group 1	0.9072
430	1	L024	L024	1	L074	L074	0.244	IMA	Within Group 1	0.756
431	1	L024	L024	1	L083	L083	0.244	IMA	Within Group 1	0.756
432	1	L024	L024	1	L020	L020	0.3952	HMA	Within Group 1	0.6048
433	1	L024	L024	1	L057	L057	0.5464	HMA	Within Group 1	0.4536
434	1	L024	L024	1	L102	L102	1	HMA	Within Group 1	0
435	1	L024	L024	1	L060	L060	0.0928	IMA	Within Group 1	0.9072
436	1	L024	L024	1	L025	L025	-0.0584	NR	Within Group 1	1.0584
437	1	L024	L024	1	L087	L087	-0.2096	NR	Within Group 1	1.2096
438	1	L024	L024	1	L037	L037	-0.2096	NR	Within Group 1	1.2096
439	1	L024	L024	1	L032	L032	-0.0584	NR	Within Group 1	1.0584
440	1	L024	L024	1	L092	L092	-0.0584	NR	Within Group 1	1.0584
441	1	L024	L024	1	L013	L013	0.244	IMA	Within Group 1	0.756
442	1	L024	L024	1	L030	L030	-0.2096	NR	Within Group 1	1.2096
443	1	L024	L024	1	L052	L052	-0.2096	NR	Within Group 1	1.2096
444	1	L024	L024	1	L062	L062	-0.0584	NR	Within Group 1	1.0584
445	1	L024	L024	1	L063	L063	0.3952	HMA	Within Group 1	0.6048
446	1	L024	L024	1	L026	L026	-0.2096	NR	Within Group 1	1.2096
447	1	L024	L024	1	L035	L035	-0.6632	NR	Within Group 1	1.6632
448	1	L024	L024	1	L094	L094	0.3952	HMA	Within Group 1	0.6048
449	1	L024	L024	1	L114	L114	0.0928	IMA	Within Group 1	0.9072
450	1	L024	L024	1	L027	L027	-0.0584	NR	Within Group 1	1.0584
451	1	L024	L024	1	L073	L073	0.0928	IMA	Within Group 1	0.9072
452	1	L024	L024	1	L012	L012	0.0928	IMA	Within Group 1	0.9072
453	1	L024	L024	1	L085	L085	-0.512	NR	Within Group 1	1.512
454	1	L024	L024	1	L079	L079	-0.2096	NR	Within Group 1	1.2096
455	1	L024	L024	1	L082	L082	-0.2096	NR	Within Group 1	1.2096
456	1	L024	L024	1	MORITAII	Morita II	0.0928	IMA	Within Group 1	0.9072
457	1	L024	L024	1	L036	L036	-0.3131	NR	Within Group 1	1.3131
458	1	L024	L024	1	L069	L069	-0.2377	NR	Within Group 1	1.2377
459	1	L024	L024	1	L040	L040	-0.0881	NR	Within Group 1	1.0881
460	1	L024	L024	2	L022	L022	0.0928	IMA	Between Group 1 and Group 2	0.9072
461	1	L024	L024	2	L089	L089	-0.0584	NR	Between Group 1 and Group 2	1.0584
462	1	L024	L024	2	L017	L017	-0.0584	NR	Between Group 1 and Group 2	1.0584
463	1	L024	L024	2	L034	L034	0.244	IMA	Between Group 1 and Group 2	0.756
464	1	L024	L024	2	L044	L044	0.0928	IMA	Between Group 1 and Group 2	0.9072
465	1	L024	L024	2	L045	L045	0.5464	HMA	Between Group 1 and Group 2	0.4536
466	1	L024	L024	2	L028	L028	-0.0584	NR	Between Group 1 and Group 2	1.0584
467	1	L024	L024	2	L076	L076	-0.0584	NR	Between Group 1 and Group 2	1.0584
468	1	L024	L024	2	L100	L100	-0.3608	NR	Between Group 1 and Group 2	1.3608
469	1	L024	L024	2	L008	L008	-0.2096	NR	Between Group 1 and Group 2	1.2096
470	1	L024	L024	2	L055	L055	-0.3608	NR	Between Group 1 and Group 2	1.3608
471	1	L024	L024	2	L041	L041	-0.3608	NR	Between Group 1 and Group 2	1.3608
472	1	L024	L024	2	L078	L078	-0.0584	NR	Between Group 1 and Group 2	1.0584
473	1	L024	L024	2	L046	L046	-0.0584	NR	Between Group 1 and Group 2	1.0584
474	1	L024	L024	2	L061	L061	-0.512	NR	Between Group 1 and Group 2	1.512
475	1	L024	L024	2	L049	L049	-0.0584	NR	Between Group 1 and Group 2	1.0584
476	1	L024	L024	2	L047	L047	-0.3608	NR	Between Group 1 and Group 2	1.3608
477	1	L024	L024	2	L011	L011	-0.512	NR	Between Group 1 and Group 2	1.512
478	1	L024	L024	2	L098	L098	-0.2096	NR	Between Group 1 and Group 2	1.2096
479	1	L024	L024	2	L039	L039	0.0928	IMA	Between Group 1 and Group 2	0.9072
480	1	L024	L024	2	L019	L019	-0.0584	NR	Between Group 1 and Group 2	1.0584
481	1	L024	L024	2	L038	L038	-0.3608	NR	Between Group 1 and Group 2	1.3608
482	1	L024	L024	2	L067	L067	-0.512	NR	Between Group 1 and Group 2	1.512
483	1	L024	L024	2	L081	L081	-0.0584	NR	Between Group 1 and Group 2	1.0584
484	1	L024	L024	2	L015	L015	-0.0584	NR	Between Group 1 and Group 2	1.0584
485	1	L024	L024	2	L066	L066	-0.512	NR	Between Group 1 and Group 2	1.512
486	1	L024	L024	2	L023	L023	0.0928	IMA	Between Group 1 and Group 2	0.9072
487	1	L024	L024	2	L003	L003	-0.0584	NR	Between Group 1 and Group 2	1.0584
488	1	L024	L024	2	L006	L006	0.244	IMA	Between Group 1 and Group 2	0.756
489	1	L024	L024	2	L014	L014	-1.2278	NR	Between Group 1 and Group 2	2.2278
490	1	L070	L070	1	L105	L105	0.244	IMA	Within Group 1	0.756
491	1	L070	L070	1	L009	L009	0.244	IMA	Within Group 1	0.756
492	1	L070	L070	1	L071	L071	0.0928	IMA	Within Group 1	0.9072
493	1	L070	L070	1	L010	L010	0.6976	HMA	Within Group 1	0.3024
494	1	L070	L070	1	L018	L018	0.244	IMA	Within Group 1	0.756
495	1	L070	L070	1	L072	L072	0.244	IMA	Within Group 1	0.756
496	1	L070	L070	1	L056	L056	0.3952	HMA	Within Group 1	0.6048
497	1	L070	L070	1	L065	L065	0.244	IMA	Within Group 1	0.756
498	1	L070	L070	1	L097	L097	0.6976	HMA	Within Group 1	0.3024
499	1	L070	L070	1	L021	L021	0.0928	IMA	Within Group 1	0.9072
500	1	L070	L070	1	L048	L048	0.0928	IMA	Within Group 1	0.9072
501	1	L070	L070	1	L059	L059	0.0928	IMA	Within Group 1	0.9072
502	1	L070	L070	1	L075	L075	0.0928	IMA	Within Group 1	0.9072
503	1	L070	L070	1	L051	L051	0.5464	HMA	Within Group 1	0.4536
504	1	L070	L070	1	L054	L054	0.6976	HMA	Within Group 1	0.3024
505	1	L070	L070	1	L113	L113	0.5464	HMA	Within Group 1	0.4536
506	1	L070	L070	1	L064	L064	0.6976	HMA	Within Group 1	0.3024
507	1	L070	L070	1	L096	L096	0.6976	HMA	Within Group 1	0.3024
508	1	L070	L070	1	L074	L074	0.5464	HMA	Within Group 1	0.4536
509	1	L070	L070	1	L083	L083	0.244	IMA	Within Group 1	0.756
510	1	L070	L070	1	L020	L020	-0.0584	NR	Within Group 1	1.0584
511	1	L070	L070	1	L057	L057	0.5464	HMA	Within Group 1	0.4536
512	1	L070	L070	1	L102	L102	0.0928	IMA	Within Group 1	0.9072
513	1	L070	L070	1	L060	L060	0.6976	HMA	Within Group 1	0.3024
514	1	L070	L070	1	L025	L025	0.244	IMA	Within Group 1	0.756
515	1	L070	L070	1	L087	L087	0.3952	HMA	Within Group 1	0.6048
516	1	L070	L070	1	L037	L037	0.0928	IMA	Within Group 1	0.9072
517	1	L070	L070	1	L032	L032	0.244	IMA	Within Group 1	0.756
518	1	L070	L070	1	L092	L092	-0.0584	NR	Within Group 1	1.0584
519	1	L070	L070	1	L013	L013	0.5464	HMA	Within Group 1	0.4536
520	1	L070	L070	1	L030	L030	0.244	IMA	Within Group 1	0.756
521	1	L070	L070	1	L052	L052	-0.2096	NR	Within Group 1	1.2096
522	1	L070	L070	1	L062	L062	0.3952	HMA	Within Group 1	0.6048
523	1	L070	L070	1	L063	L063	-0.2096	NR	Within Group 1	1.2096
524	1	L070	L070	1	L026	L026	0.3952	HMA	Within Group 1	0.6048
525	1	L070	L070	1	L035	L035	0.0928	IMA	Within Group 1	0.9072
526	1	L070	L070	1	L094	L094	0.3952	HMA	Within Group 1	0.6048
527	1	L070	L070	1	L114	L114	0.0928	IMA	Within Group 1	0.9072
528	1	L070	L070	1	L027	L027	0.244	IMA	Within Group 1	0.756
529	1	L070	L070	1	L073	L073	0.0928	IMA	Within Group 1	0.9072
530	1	L070	L070	1	L012	L012	0.0928	IMA	Within Group 1	0.9072
531	1	L070	L070	1	L085	L085	0.0928	IMA	Within Group 1	0.9072
532	1	L070	L070	1	L079	L079	-0.2096	NR	Within Group 1	1.2096
533	1	L070	L070	1	L082	L082	0.0928	IMA	Within Group 1	0.9072
534	1	L070	L070	1	MORITAII	Morita II	-0.2096	NR	Within Group 1	1.2096
535	1	L070	L070	1	L036	L036	-0.1255	NR	Within Group 1	1.1255
536	1	L070	L070	1	L069	L069	0.5049	HMA	Within Group 1	0.4951
537	1	L070	L070	1	L040	L040	1	HMA	Within Group 1	0
538	1	L070	L070	2	L022	L022	-0.3608	NR	Between Group 1 and Group 2	1.3608
539	1	L070	L070	2	L089	L089	0.244	IMA	Between Group 1 and Group 2	0.756
540	1	L070	L070	2	L017	L017	-0.2096	NR	Between Group 1 and Group 2	1.2096
541	1	L070	L070	2	L034	L034	-0.2096	NR	Between Group 1 and Group 2	1.2096
542	1	L070	L070	2	L044	L044	-0.6632	NR	Between Group 1 and Group 2	1.6632
543	1	L070	L070	2	L045	L045	-0.0584	NR	Between Group 1 and Group 2	1.0584
544	1	L070	L070	2	L028	L028	-0.2096	NR	Between Group 1 and Group 2	1.2096
545	1	L070	L070	2	L076	L076	0.244	IMA	Between Group 1 and Group 2	0.756
546	1	L070	L070	2	L100	L100	-0.3608	NR	Between Group 1 and Group 2	1.3608
547	1	L070	L070	2	L008	L008	0.3952	HMA	Between Group 1 and Group 2	0.6048
548	1	L070	L070	2	L055	L055	0.0928	IMA	Between Group 1 and Group 2	0.9072
549	1	L070	L070	2	L041	L041	-0.2096	NR	Between Group 1 and Group 2	1.2096
550	1	L070	L070	2	L078	L078	-0.0584	NR	Between Group 1 and Group 2	1.0584
551	1	L070	L070	2	L046	L046	-0.0584	NR	Between Group 1 and Group 2	1.0584
552	1	L070	L070	2	L061	L061	-0.6632	NR	Between Group 1 and Group 2	1.6632
553	1	L070	L070	2	L049	L049	0.244	IMA	Between Group 1 and Group 2	0.756
554	1	L070	L070	2	L047	L047	-0.0584	NR	Between Group 1 and Group 2	1.0584
555	1	L070	L070	2	L011	L011	-0.0584	NR	Between Group 1 and Group 2	1.0584
556	1	L070	L070	2	L098	L098	-0.2096	NR	Between Group 1 and Group 2	1.2096
557	1	L070	L070	2	L039	L039	-0.2096	NR	Between Group 1 and Group 2	1.2096
558	1	L070	L070	2	L019	L019	-0.3608	NR	Between Group 1 and Group 2	1.3608
559	1	L070	L070	2	L038	L038	-0.3608	NR	Between Group 1 and Group 2	1.3608
560	1	L070	L070	2	L067	L067	-0.0584	NR	Between Group 1 and Group 2	1.0584
561	1	L070	L070	2	L081	L081	-0.0584	NR	Between Group 1 and Group 2	1.0584
562	1	L070	L070	2	L015	L015	0.244	IMA	Between Group 1 and Group 2	0.756
563	1	L070	L070	2	L066	L066	-0.2096	NR	Between Group 1 and Group 2	1.2096
564	1	L070	L070	2	L023	L023	-0.2096	NR	Between Group 1 and Group 2	1.2096
565	1	L070	L070	2	L003	L003	-0.3608	NR	Between Group 1 and Group 2	1.3608
566	1	L070	L070	2	L006	L006	-0.3608	NR	Between Group 1 and Group 2	1.3608
567	1	L070	L070	2	L014	L014	-1.9704	NR	Between Group 1 and Group 2	2.9704
568	1	L105	L105	1	L009	L009	0.3952	HMA	Within Group 1	0.6048
569	1	L105	L105	1	L071	L071	0.244	IMA	Within Group 1	0.756
570	1	L105	L105	1	L010	L010	0.6976	HMA	Within Group 1	0.3024
571	1	L105	L105	1	L018	L018	0.3952	HMA	Within Group 1	0.6048
572	1	L105	L105	1	L072	L072	0.0928	IMA	Within Group 1	0.9072
573	1	L105	L105	1	L056	L056	0.6976	HMA	Within Group 1	0.3024
574	1	L105	L105	1	L065	L065	0.6976	HMA	Within Group 1	0.3024
575	1	L105	L105	1	L097	L097	0.6976	HMA	Within Group 1	0.3024
576	1	L105	L105	1	L021	L021	-0.0584	NR	Within Group 1	1.0584
577	1	L105	L105	1	L048	L048	0.8488	HMA	Within Group 1	0.1512
578	1	L105	L105	1	L059	L059	0.3952	HMA	Within Group 1	0.6048
579	1	L105	L105	1	L075	L075	0.3952	HMA	Within Group 1	0.6048
580	1	L105	L105	1	L051	L051	0.0928	IMA	Within Group 1	0.9072
581	1	L105	L105	1	L054	L054	0.244	IMA	Within Group 1	0.756
582	1	L105	L105	1	L113	L113	0.0928	IMA	Within Group 1	0.9072
583	1	L105	L105	1	L064	L064	0.244	IMA	Within Group 1	0.756
584	1	L105	L105	1	L096	L096	0.244	IMA	Within Group 1	0.756
585	1	L105	L105	1	L074	L074	0.0928	IMA	Within Group 1	0.9072
586	1	L105	L105	1	L083	L083	0.0928	IMA	Within Group 1	0.9072
587	1	L105	L105	1	L020	L020	0.6976	HMA	Within Group 1	0.3024
588	1	L105	L105	1	L057	L057	0.8488	HMA	Within Group 1	0.1512
589	1	L105	L105	1	L102	L102	0.3952	HMA	Within Group 1	0.6048
590	1	L105	L105	1	L060	L060	0.244	IMA	Within Group 1	0.756
591	1	L105	L105	1	L025	L025	0.0928	IMA	Within Group 1	0.9072
592	1	L105	L105	1	L087	L087	-0.2096	NR	Within Group 1	1.2096
593	1	L105	L105	1	L037	L037	0.244	IMA	Within Group 1	0.756
594	1	L105	L105	1	L032	L032	0.0928	IMA	Within Group 1	0.9072
595	1	L105	L105	1	L092	L092	0.0928	IMA	Within Group 1	0.9072
596	1	L105	L105	1	L013	L013	0.0928	IMA	Within Group 1	0.9072
597	1	L105	L105	1	L030	L030	-0.512	NR	Within Group 1	1.512
598	1	L105	L105	1	L052	L052	-0.0584	NR	Within Group 1	1.0584
599	1	L105	L105	1	L062	L062	-0.3608	NR	Within Group 1	1.3608
600	1	L105	L105	1	L063	L063	0.3952	HMA	Within Group 1	0.6048
601	1	L105	L105	1	L026	L026	0.244	IMA	Within Group 1	0.756
602	1	L105	L105	1	L035	L035	-0.512	NR	Within Group 1	1.512
603	1	L105	L105	1	L094	L094	-0.0584	NR	Within Group 1	1.0584
604	1	L105	L105	1	L114	L114	0.244	IMA	Within Group 1	0.756
605	1	L105	L105	1	L027	L027	0.0928	IMA	Within Group 1	0.9072
606	1	L105	L105	1	L073	L073	-0.0584	NR	Within Group 1	1.0584
607	1	L105	L105	1	L012	L012	0.3952	HMA	Within Group 1	0.6048
608	1	L105	L105	1	L085	L085	-0.2096	NR	Within Group 1	1.2096
609	1	L105	L105	1	L079	L079	-0.0584	NR	Within Group 1	1.0584
610	1	L105	L105	1	L082	L082	0.244	IMA	Within Group 1	0.756
611	1	L105	L105	1	MORITAII	Morita II	-0.6632	NR	Within Group 1	1.6632
612	1	L105	L105	1	L036	L036	0.0621	IMA	Within Group 1	0.9379
613	1	L105	L105	1	L069	L069	-0.2377	NR	Within Group 1	1.2377
614	1	L105	L105	1	L040	L040	0.6373	HMA	Within Group 1	0.3627
615	1	L105	L105	2	L022	L022	0.244	IMA	Between Group 1 and Group 2	0.756
616	1	L105	L105	2	L089	L089	-0.3608	NR	Between Group 1 and Group 2	1.3608
617	1	L105	L105	2	L017	L017	0.0928	IMA	Between Group 1 and Group 2	0.9072
618	1	L105	L105	2	L034	L034	0.0928	IMA	Between Group 1 and Group 2	0.9072
619	1	L105	L105	2	L044	L044	-0.3608	NR	Between Group 1 and Group 2	1.3608
620	1	L105	L105	2	L045	L045	0.0928	IMA	Between Group 1 and Group 2	0.9072
621	1	L105	L105	2	L028	L028	0.0928	IMA	Between Group 1 and Group 2	0.9072
622	1	L105	L105	2	L076	L076	0.3952	HMA	Between Group 1 and Group 2	0.6048
623	1	L105	L105	2	L100	L100	-0.3608	NR	Between Group 1 and Group 2	1.3608
624	1	L105	L105	2	L008	L008	0.244	IMA	Between Group 1 and Group 2	0.756
625	1	L105	L105	2	L055	L055	-0.3608	NR	Between Group 1 and Group 2	1.3608
626	1	L105	L105	2	L041	L041	-0.0584	NR	Between Group 1 and Group 2	1.0584
627	1	L105	L105	2	L078	L078	0.0928	IMA	Between Group 1 and Group 2	0.9072
628	1	L105	L105	2	L046	L046	0.0928	IMA	Between Group 1 and Group 2	0.9072
629	1	L105	L105	2	L061	L061	-0.512	NR	Between Group 1 and Group 2	1.512
630	1	L105	L105	2	L049	L049	0.3952	HMA	Between Group 1 and Group 2	0.6048
631	1	L105	L105	2	L047	L047	-0.3608	NR	Between Group 1 and Group 2	1.3608
632	1	L105	L105	2	L011	L011	0.0928	IMA	Between Group 1 and Group 2	0.9072
633	1	L105	L105	2	L098	L098	-0.0584	NR	Between Group 1 and Group 2	1.0584
634	1	L105	L105	2	L039	L039	-0.6632	NR	Between Group 1 and Group 2	1.6632
635	1	L105	L105	2	L019	L019	0.0928	IMA	Between Group 1 and Group 2	0.9072
636	1	L105	L105	2	L038	L038	-0.3608	NR	Between Group 1 and Group 2	1.3608
637	1	L105	L105	2	L067	L067	-0.512	NR	Between Group 1 and Group 2	1.512
638	1	L105	L105	2	L081	L081	-0.3608	NR	Between Group 1 and Group 2	1.3608
639	1	L105	L105	2	L015	L015	0.0928	IMA	Between Group 1 and Group 2	0.9072
640	1	L105	L105	2	L066	L066	-0.512	NR	Between Group 1 and Group 2	1.512
641	1	L105	L105	2	L023	L023	-0.6632	NR	Between Group 1 and Group 2	1.6632
642	1	L105	L105	2	L003	L003	0.3952	HMA	Between Group 1 and Group 2	0.6048
643	1	L105	L105	2	L006	L006	-0.2096	NR	Between Group 1 and Group 2	1.2096
644	1	L105	L105	2	L014	L014	-1.9704	NR	Between Group 1 and Group 2	2.9704
645	1	L009	L009	1	L071	L071	0.8488	HMA	Within Group 1	0.1512
646	1	L009	L009	1	L010	L010	0.6976	HMA	Within Group 1	0.3024
647	1	L009	L009	1	L018	L018	1	HMA	Within Group 1	0
648	1	L009	L009	1	L072	L072	0.5464	HMA	Within Group 1	0.4536
649	1	L009	L009	1	L056	L056	0.0928	IMA	Within Group 1	0.9072
650	1	L009	L009	1	L065	L065	0.6976	HMA	Within Group 1	0.3024
651	1	L009	L009	1	L097	L097	0.6976	HMA	Within Group 1	0.3024
652	1	L009	L009	1	L021	L021	0.3952	HMA	Within Group 1	0.6048
653	1	L009	L009	1	L048	L048	0.3952	HMA	Within Group 1	0.6048
654	1	L009	L009	1	L059	L059	-0.0584	NR	Within Group 1	1.0584
655	1	L009	L009	1	L075	L075	0.8488	HMA	Within Group 1	0.1512
656	1	L009	L009	1	L051	L051	0.0928	IMA	Within Group 1	0.9072
657	1	L009	L009	1	L054	L054	0.244	IMA	Within Group 1	0.756
658	1	L009	L009	1	L113	L113	0.0928	IMA	Within Group 1	0.9072
659	1	L009	L009	1	L064	L064	0.244	IMA	Within Group 1	0.756
660	1	L009	L009	1	L096	L096	0.244	IMA	Within Group 1	0.756
661	1	L009	L009	1	L074	L074	0.0928	IMA	Within Group 1	0.9072
662	1	L009	L009	1	L083	L083	-0.3608	NR	Within Group 1	1.3608
663	1	L009	L009	1	L020	L020	0.0928	IMA	Within Group 1	0.9072
664	1	L009	L009	1	L057	L057	0.244	IMA	Within Group 1	0.756
665	1	L009	L009	1	L102	L102	-0.0584	NR	Within Group 1	1.0584
666	1	L009	L009	1	L060	L060	0.244	IMA	Within Group 1	0.756
667	1	L009	L009	1	L025	L025	0.0928	IMA	Within Group 1	0.9072
668	1	L009	L009	1	L087	L087	0.244	IMA	Within Group 1	0.756
669	1	L009	L009	1	L037	L037	-0.3608	NR	Within Group 1	1.3608
670	1	L009	L009	1	L032	L032	0.0928	IMA	Within Group 1	0.9072
671	1	L009	L009	1	L092	L092	0.5464	HMA	Within Group 1	0.4536
672	1	L009	L009	1	L013	L013	0.0928	IMA	Within Group 1	0.9072
673	1	L009	L009	1	L030	L030	0.0928	IMA	Within Group 1	0.9072
674	1	L009	L009	1	L052	L052	0.3952	HMA	Within Group 1	0.6048
675	1	L009	L009	1	L062	L062	0.244	IMA	Within Group 1	0.756
676	1	L009	L009	1	L063	L063	-0.0584	NR	Within Group 1	1.0584
677	1	L009	L009	1	L026	L026	0.244	IMA	Within Group 1	0.756
678	1	L009	L009	1	L035	L035	-0.0584	NR	Within Group 1	1.0584
679	1	L009	L009	1	L094	L094	-0.0584	NR	Within Group 1	1.0584
680	1	L009	L009	1	L114	L114	-0.2096	NR	Within Group 1	1.2096
681	1	L009	L009	1	L027	L027	0.0928	IMA	Within Group 1	0.9072
682	1	L009	L009	1	L073	L073	-0.512	NR	Within Group 1	1.512
683	1	L009	L009	1	L012	L012	0.3952	HMA	Within Group 1	0.6048
684	1	L009	L009	1	L085	L085	0.244	IMA	Within Group 1	0.756
685	1	L009	L009	1	L079	L079	-0.512	NR	Within Group 1	1.512
686	1	L009	L009	1	L082	L082	-0.2096	NR	Within Group 1	1.2096
687	1	L009	L009	1	MORITAII	Morita II	-0.6632	NR	Within Group 1	1.6632
688	1	L009	L009	1	L036	L036	-0.5007	NR	Within Group 1	1.5007
689	1	L009	L009	1	L069	L069	0.7525	HMA	Within Group 1	0.2475
690	1	L009	L009	1	L040	L040	0.6373	HMA	Within Group 1	0.3627
691	1	L009	L009	2	L022	L022	0.244	IMA	Between Group 1 and Group 2	0.756
692	1	L009	L009	2	L089	L089	0.0928	IMA	Between Group 1 and Group 2	0.9072
693	1	L009	L009	2	L017	L017	0.5464	HMA	Between Group 1 and Group 2	0.4536
694	1	L009	L009	2	L034	L034	0.5464	HMA	Between Group 1 and Group 2	0.4536
695	1	L009	L009	2	L044	L044	0.0928	IMA	Between Group 1 and Group 2	0.9072
696	1	L009	L009	2	L045	L045	0.0928	IMA	Between Group 1 and Group 2	0.9072
697	1	L009	L009	2	L028	L028	-0.3608	NR	Between Group 1 and Group 2	1.3608
698	1	L009	L009	2	L076	L076	-0.2096	NR	Between Group 1 and Group 2	1.2096
699	1	L009	L009	2	L100	L100	-0.3608	NR	Between Group 1 and Group 2	1.3608
700	1	L009	L009	2	L008	L008	0.244	IMA	Between Group 1 and Group 2	0.756
701	1	L009	L009	2	L055	L055	0.244	IMA	Between Group 1 and Group 2	0.756
702	1	L009	L009	2	L041	L041	-0.512	NR	Between Group 1 and Group 2	1.512
703	1	L009	L009	2	L078	L078	-0.3608	NR	Between Group 1 and Group 2	1.3608
704	1	L009	L009	2	L046	L046	-0.3608	NR	Between Group 1 and Group 2	1.3608
705	1	L009	L009	2	L061	L061	-1.1168	NR	Between Group 1 and Group 2	2.1168
706	1	L009	L009	2	L049	L049	-0.2096	NR	Between Group 1 and Group 2	1.2096
707	1	L009	L009	2	L047	L047	0.0928	IMA	Between Group 1 and Group 2	0.9072
708	1	L009	L009	2	L011	L011	-0.512	NR	Between Group 1 and Group 2	1.512
709	1	L009	L009	2	L098	L098	-0.512	NR	Between Group 1 and Group 2	1.512
710	1	L009	L009	2	L039	L039	-0.6632	NR	Between Group 1 and Group 2	1.6632
711	1	L009	L009	2	L019	L019	0.0928	IMA	Between Group 1 and Group 2	0.9072
712	1	L009	L009	2	L038	L038	-0.3608	NR	Between Group 1 and Group 2	1.3608
713	1	L009	L009	2	L067	L067	0.0928	IMA	Between Group 1 and Group 2	0.9072
714	1	L009	L009	2	L081	L081	0.0928	IMA	Between Group 1 and Group 2	0.9072
715	1	L009	L009	2	L015	L015	0.0928	IMA	Between Group 1 and Group 2	0.9072
716	1	L009	L009	2	L066	L066	-0.0584	NR	Between Group 1 and Group 2	1.0584
717	1	L009	L009	2	L023	L023	-0.6632	NR	Between Group 1 and Group 2	1.6632
718	1	L009	L009	2	L003	L003	-0.2096	NR	Between Group 1 and Group 2	1.2096
719	1	L009	L009	2	L006	L006	-0.6632	NR	Between Group 1 and Group 2	1.6632
720	1	L009	L009	2	L014	L014	-1.9704	NR	Between Group 1 and Group 2	2.9704
721	1	L071	L071	1	L010	L010	0.5464	HMA	Within Group 1	0.4536
722	1	L071	L071	1	L018	L018	0.8488	HMA	Within Group 1	0.1512
723	1	L071	L071	1	L072	L072	0.6976	HMA	Within Group 1	0.3024
724	1	L071	L071	1	L056	L056	0.244	IMA	Within Group 1	0.756
725	1	L071	L071	1	L065	L065	0.8488	HMA	Within Group 1	0.1512
726	1	L071	L071	1	L097	L097	0.5464	HMA	Within Group 1	0.4536
727	1	L071	L071	1	L021	L021	0.5464	HMA	Within Group 1	0.4536
728	1	L071	L071	1	L048	L048	0.244	IMA	Within Group 1	0.756
729	1	L071	L071	1	L059	L059	0.0928	IMA	Within Group 1	0.9072
730	1	L071	L071	1	L075	L075	0.6976	HMA	Within Group 1	0.3024
731	1	L071	L071	1	L051	L051	0.244	IMA	Within Group 1	0.756
732	1	L071	L071	1	L054	L054	0.0928	IMA	Within Group 1	0.9072
733	1	L071	L071	1	L113	L113	-0.0584	NR	Within Group 1	1.0584
734	1	L071	L071	1	L064	L064	0.0928	IMA	Within Group 1	0.9072
735	1	L071	L071	1	L096	L096	0.0928	IMA	Within Group 1	0.9072
736	1	L071	L071	1	L074	L074	0.244	IMA	Within Group 1	0.756
737	1	L071	L071	1	L083	L083	-0.2096	NR	Within Group 1	1.2096
738	1	L071	L071	1	L020	L020	0.244	IMA	Within Group 1	0.756
739	1	L071	L071	1	L057	L057	0.0928	IMA	Within Group 1	0.9072
740	1	L071	L071	1	L102	L102	0.0928	IMA	Within Group 1	0.9072
741	1	L071	L071	1	L060	L060	0.0928	IMA	Within Group 1	0.9072
742	1	L071	L071	1	L025	L025	0.244	IMA	Within Group 1	0.756
743	1	L071	L071	1	L087	L087	0.0928	IMA	Within Group 1	0.9072
744	1	L071	L071	1	L037	L037	-0.512	NR	Within Group 1	1.512
745	1	L071	L071	1	L032	L032	0.244	IMA	Within Group 1	0.756
746	1	L071	L071	1	L092	L092	0.6976	HMA	Within Group 1	0.3024
747	1	L071	L071	1	L013	L013	-0.0584	NR	Within Group 1	1.0584
748	1	L071	L071	1	L030	L030	0.244	IMA	Within Group 1	0.756
749	1	L071	L071	1	L052	L052	0.5464	HMA	Within Group 1	0.4536
750	1	L071	L071	1	L062	L062	0.3952	HMA	Within Group 1	0.6048
751	1	L071	L071	1	L063	L063	0.0928	IMA	Within Group 1	0.9072
752	1	L071	L071	1	L026	L026	0.0928	IMA	Within Group 1	0.9072
753	1	L071	L071	1	L035	L035	-0.3608	NR	Within Group 1	1.3608
754	1	L071	L071	1	L094	L094	0.0928	IMA	Within Group 1	0.9072
755	1	L071	L071	1	L114	L114	-0.3608	NR	Within Group 1	1.3608
756	1	L071	L071	1	L027	L027	0.244	IMA	Within Group 1	0.756
757	1	L071	L071	1	L073	L073	-0.3608	NR	Within Group 1	1.3608
758	1	L071	L071	1	L012	L012	0.5464	HMA	Within Group 1	0.4536
759	1	L071	L071	1	L085	L085	0.0928	IMA	Within Group 1	0.9072
760	1	L071	L071	1	L079	L079	-0.3608	NR	Within Group 1	1.3608
761	1	L071	L071	1	L082	L082	-0.3608	NR	Within Group 1	1.3608
762	1	L071	L071	1	MORITAII	Morita II	-0.512	NR	Within Group 1	1.512
763	1	L071	L071	1	L036	L036	-0.5007	NR	Within Group 1	1.5007
764	1	L071	L071	1	L069	L069	1	HMA	Within Group 1	0
765	1	L071	L071	1	L040	L040	0.6373	HMA	Within Group 1	0.3627
766	1	L071	L071	2	L022	L022	0.3952	HMA	Between Group 1 and Group 2	0.6048
767	1	L071	L071	2	L089	L089	0.244	IMA	Between Group 1 and Group 2	0.756
768	1	L071	L071	2	L017	L017	0.6976	HMA	Between Group 1 and Group 2	0.3024
769	1	L071	L071	2	L034	L034	0.6976	HMA	Between Group 1 and Group 2	0.3024
770	1	L071	L071	2	L044	L044	0.244	IMA	Between Group 1 and Group 2	0.756
771	1	L071	L071	2	L045	L045	0.244	IMA	Between Group 1 and Group 2	0.756
772	1	L071	L071	2	L028	L028	-0.3608	NR	Between Group 1 and Group 2	1.3608
773	1	L071	L071	2	L076	L076	-0.3608	NR	Between Group 1 and Group 2	1.3608
774	1	L071	L071	2	L100	L100	-0.2096	NR	Between Group 1 and Group 2	1.2096
775	1	L071	L071	2	L008	L008	0.0928	IMA	Between Group 1 and Group 2	0.9072
776	1	L071	L071	2	L055	L055	0.3952	HMA	Between Group 1 and Group 2	0.6048
777	1	L071	L071	2	L041	L041	-0.8144	NR	Between Group 1 and Group 2	1.8144
778	1	L071	L071	2	L078	L078	-0.512	NR	Between Group 1 and Group 2	1.512
779	1	L071	L071	2	L046	L046	-0.2096	NR	Between Group 1 and Group 2	1.2096
780	1	L071	L071	2	L061	L061	-0.9656	NR	Between Group 1 and Group 2	1.9656
781	1	L071	L071	2	L049	L049	-0.3608	NR	Between Group 1 and Group 2	1.3608
782	1	L071	L071	2	L047	L047	0.244	IMA	Between Group 1 and Group 2	0.756
783	1	L071	L071	2	L011	L011	-0.8144	NR	Between Group 1 and Group 2	1.8144
784	1	L071	L071	2	L098	L098	-0.3608	NR	Between Group 1 and Group 2	1.3608
785	1	L071	L071	2	L039	L039	-0.512	NR	Between Group 1 and Group 2	1.512
786	1	L071	L071	2	L019	L019	0.244	IMA	Between Group 1 and Group 2	0.756
787	1	L071	L071	2	L038	L038	-0.2096	NR	Between Group 1 and Group 2	1.2096
788	1	L071	L071	2	L067	L067	0.244	IMA	Between Group 1 and Group 2	0.756
789	1	L071	L071	2	L081	L081	0.244	IMA	Between Group 1 and Group 2	0.756
790	1	L071	L071	2	L015	L015	0.244	IMA	Between Group 1 and Group 2	0.756
791	1	L071	L071	2	L066	L066	0.0928	IMA	Between Group 1 and Group 2	0.9072
792	1	L071	L071	2	L023	L023	-0.512	NR	Between Group 1 and Group 2	1.512
793	1	L071	L071	2	L003	L003	-0.2096	NR	Between Group 1 and Group 2	1.2096
794	1	L071	L071	2	L006	L006	-0.512	NR	Between Group 1 and Group 2	1.512
795	1	L071	L071	2	L014	L014	-1.9704	NR	Between Group 1 and Group 2	2.9704
796	1	L010	L010	1	L018	L018	0.6976	HMA	Within Group 1	0.3024
797	1	L010	L010	1	L072	L072	0.5464	HMA	Within Group 1	0.4536
798	1	L010	L010	1	L056	L056	0.6976	HMA	Within Group 1	0.3024
799	1	L010	L010	1	L065	L065	0.6976	HMA	Within Group 1	0.3024
800	1	L010	L010	1	L097	L097	1	HMA	Within Group 1	0
801	1	L010	L010	1	L021	L021	0.3952	HMA	Within Group 1	0.6048
802	1	L010	L010	1	L048	L048	0.5464	HMA	Within Group 1	0.4536
803	1	L010	L010	1	L059	L059	0.3952	HMA	Within Group 1	0.6048
804	1	L010	L010	1	L075	L075	0.5464	HMA	Within Group 1	0.4536
805	1	L010	L010	1	L051	L051	0.5464	HMA	Within Group 1	0.4536
806	1	L010	L010	1	L054	L054	0.6976	HMA	Within Group 1	0.3024
807	1	L010	L010	1	L113	L113	0.5464	HMA	Within Group 1	0.4536
808	1	L010	L010	1	L064	L064	0.6976	HMA	Within Group 1	0.3024
809	1	L010	L010	1	L096	L096	0.6976	HMA	Within Group 1	0.3024
810	1	L010	L010	1	L074	L074	0.5464	HMA	Within Group 1	0.4536
811	1	L010	L010	1	L083	L083	0.244	IMA	Within Group 1	0.756
812	1	L010	L010	1	L020	L020	0.3952	HMA	Within Group 1	0.6048
813	1	L010	L010	1	L057	L057	0.8488	HMA	Within Group 1	0.1512
814	1	L010	L010	1	L102	L102	0.3952	HMA	Within Group 1	0.6048
815	1	L010	L010	1	L060	L060	0.6976	HMA	Within Group 1	0.3024
816	1	L010	L010	1	L025	L025	0.244	IMA	Within Group 1	0.756
817	1	L010	L010	1	L087	L087	0.3952	HMA	Within Group 1	0.6048
818	1	L010	L010	1	L037	L037	0.0928	IMA	Within Group 1	0.9072
819	1	L010	L010	1	L032	L032	0.244	IMA	Within Group 1	0.756
820	1	L010	L010	1	L092	L092	0.244	IMA	Within Group 1	0.756
821	1	L010	L010	1	L013	L013	0.5464	HMA	Within Group 1	0.4536
822	1	L010	L010	1	L030	L030	0.244	IMA	Within Group 1	0.756
823	1	L010	L010	1	L052	L052	0.0928	IMA	Within Group 1	0.9072
824	1	L010	L010	1	L062	L062	0.3952	HMA	Within Group 1	0.6048
825	1	L010	L010	1	L063	L063	0.0928	IMA	Within Group 1	0.9072
826	1	L010	L010	1	L026	L026	0.3952	HMA	Within Group 1	0.6048
827	1	L010	L010	1	L035	L035	0.0928	IMA	Within Group 1	0.9072
828	1	L010	L010	1	L094	L094	0.3952	HMA	Within Group 1	0.6048
829	1	L010	L010	1	L114	L114	0.0928	IMA	Within Group 1	0.9072
830	1	L010	L010	1	L027	L027	0.244	IMA	Within Group 1	0.756
831	1	L010	L010	1	L073	L073	0.0928	IMA	Within Group 1	0.9072
832	1	L010	L010	1	L012	L012	0.3952	HMA	Within Group 1	0.6048
833	1	L010	L010	1	L085	L085	0.0928	IMA	Within Group 1	0.9072
834	1	L010	L010	1	L079	L079	-0.2096	NR	Within Group 1	1.2096
835	1	L010	L010	1	L082	L082	0.0928	IMA	Within Group 1	0.9072
836	1	L010	L010	1	MORITAII	Morita II	-0.2096	NR	Within Group 1	1.2096
837	1	L010	L010	1	L036	L036	-0.1255	NR	Within Group 1	1.1255
838	1	L010	L010	1	L069	L069	0.5049	HMA	Within Group 1	0.4951
839	1	L010	L010	1	L040	L040	1	HMA	Within Group 1	0
840	1	L010	L010	2	L022	L022	0.0928	IMA	Between Group 1 and Group 2	0.9072
841	1	L010	L010	2	L089	L089	0.244	IMA	Between Group 1 and Group 2	0.756
842	1	L010	L010	2	L017	L017	0.244	IMA	Between Group 1 and Group 2	0.756
843	1	L010	L010	2	L034	L034	0.244	IMA	Between Group 1 and Group 2	0.756
844	1	L010	L010	2	L044	L044	-0.2096	NR	Between Group 1 and Group 2	1.2096
845	1	L010	L010	2	L045	L045	0.244	IMA	Between Group 1 and Group 2	0.756
846	1	L010	L010	2	L028	L028	0.0928	IMA	Between Group 1 and Group 2	0.9072
847	1	L010	L010	2	L076	L076	0.244	IMA	Between Group 1 and Group 2	0.756
848	1	L010	L010	2	L100	L100	-0.3608	NR	Between Group 1 and Group 2	1.3608
849	1	L010	L010	2	L008	L008	0.3952	HMA	Between Group 1 and Group 2	0.6048
850	1	L010	L010	2	L055	L055	0.0928	IMA	Between Group 1 and Group 2	0.9072
851	1	L010	L010	2	L041	L041	-0.2096	NR	Between Group 1 and Group 2	1.2096
852	1	L010	L010	2	L078	L078	-0.0584	NR	Between Group 1 and Group 2	1.0584
853	1	L010	L010	2	L046	L046	-0.0584	NR	Between Group 1 and Group 2	1.0584
854	1	L010	L010	2	L061	L061	-0.6632	NR	Between Group 1 and Group 2	1.6632
855	1	L010	L010	2	L049	L049	0.244	IMA	Between Group 1 and Group 2	0.756
856	1	L010	L010	2	L047	L047	-0.0584	NR	Between Group 1 and Group 2	1.0584
857	1	L010	L010	2	L011	L011	-0.0584	NR	Between Group 1 and Group 2	1.0584
858	1	L010	L010	2	L098	L098	-0.2096	NR	Between Group 1 and Group 2	1.2096
859	1	L010	L010	2	L039	L039	-0.2096	NR	Between Group 1 and Group 2	1.2096
860	1	L010	L010	2	L019	L019	-0.0584	NR	Between Group 1 and Group 2	1.0584
861	1	L010	L010	2	L038	L038	-0.3608	NR	Between Group 1 and Group 2	1.3608
862	1	L010	L010	2	L067	L067	-0.0584	NR	Between Group 1 and Group 2	1.0584
863	1	L010	L010	2	L081	L081	-0.0584	NR	Between Group 1 and Group 2	1.0584
864	1	L010	L010	2	L015	L015	0.244	IMA	Between Group 1 and Group 2	0.756
865	1	L010	L010	2	L066	L066	-0.2096	NR	Between Group 1 and Group 2	1.2096
866	1	L010	L010	2	L023	L023	-0.2096	NR	Between Group 1 and Group 2	1.2096
867	1	L010	L010	2	L003	L003	0.0928	IMA	Between Group 1 and Group 2	0.9072
868	1	L010	L010	2	L006	L006	-0.3608	NR	Between Group 1 and Group 2	1.3608
869	1	L010	L010	2	L014	L014	-1.9704	NR	Between Group 1 and Group 2	2.9704
870	1	L018	L018	1	L072	L072	0.5464	HMA	Within Group 1	0.4536
871	1	L018	L018	1	L056	L056	0.0928	IMA	Within Group 1	0.9072
872	1	L018	L018	1	L065	L065	0.6976	HMA	Within Group 1	0.3024
873	1	L018	L018	1	L097	L097	0.6976	HMA	Within Group 1	0.3024
874	1	L018	L018	1	L021	L021	0.3952	HMA	Within Group 1	0.6048
875	1	L018	L018	1	L048	L048	0.3952	HMA	Within Group 1	0.6048
876	1	L018	L018	1	L059	L059	-0.0584	NR	Within Group 1	1.0584
877	1	L018	L018	1	L075	L075	0.8488	HMA	Within Group 1	0.1512
878	1	L018	L018	1	L051	L051	0.0928	IMA	Within Group 1	0.9072
879	1	L018	L018	1	L054	L054	0.244	IMA	Within Group 1	0.756
880	1	L018	L018	1	L113	L113	0.0928	IMA	Within Group 1	0.9072
881	1	L018	L018	1	L064	L064	0.244	IMA	Within Group 1	0.756
882	1	L018	L018	1	L096	L096	0.244	IMA	Within Group 1	0.756
883	1	L018	L018	1	L074	L074	0.0928	IMA	Within Group 1	0.9072
884	1	L018	L018	1	L083	L083	-0.3608	NR	Within Group 1	1.3608
885	1	L018	L018	1	L020	L020	0.0928	IMA	Within Group 1	0.9072
886	1	L018	L018	1	L057	L057	0.244	IMA	Within Group 1	0.756
887	1	L018	L018	1	L102	L102	-0.0584	NR	Within Group 1	1.0584
888	1	L018	L018	1	L060	L060	0.244	IMA	Within Group 1	0.756
889	1	L018	L018	1	L025	L025	0.0928	IMA	Within Group 1	0.9072
890	1	L018	L018	1	L087	L087	0.244	IMA	Within Group 1	0.756
891	1	L018	L018	1	L037	L037	-0.3608	NR	Within Group 1	1.3608
892	1	L018	L018	1	L032	L032	0.0928	IMA	Within Group 1	0.9072
893	1	L018	L018	1	L092	L092	0.5464	HMA	Within Group 1	0.4536
894	1	L018	L018	1	L013	L013	0.0928	IMA	Within Group 1	0.9072
895	1	L018	L018	1	L030	L030	0.0928	IMA	Within Group 1	0.9072
896	1	L018	L018	1	L052	L052	0.3952	HMA	Within Group 1	0.6048
897	1	L018	L018	1	L062	L062	0.244	IMA	Within Group 1	0.756
898	1	L018	L018	1	L063	L063	-0.0584	NR	Within Group 1	1.0584
899	1	L018	L018	1	L026	L026	0.244	IMA	Within Group 1	0.756
900	1	L018	L018	1	L035	L035	-0.0584	NR	Within Group 1	1.0584
901	1	L018	L018	1	L094	L094	-0.0584	NR	Within Group 1	1.0584
902	1	L018	L018	1	L114	L114	-0.2096	NR	Within Group 1	1.2096
903	1	L018	L018	1	L027	L027	0.0928	IMA	Within Group 1	0.9072
904	1	L018	L018	1	L073	L073	-0.512	NR	Within Group 1	1.512
905	1	L018	L018	1	L012	L012	0.3952	HMA	Within Group 1	0.6048
906	1	L018	L018	1	L085	L085	0.244	IMA	Within Group 1	0.756
907	1	L018	L018	1	L079	L079	-0.512	NR	Within Group 1	1.512
908	1	L018	L018	1	L082	L082	-0.2096	NR	Within Group 1	1.2096
909	1	L018	L018	1	MORITAII	Morita II	-0.6632	NR	Within Group 1	1.6632
910	1	L018	L018	1	L036	L036	-0.5007	NR	Within Group 1	1.5007
911	1	L018	L018	1	L069	L069	0.7525	HMA	Within Group 1	0.2475
912	1	L018	L018	1	L040	L040	0.6373	HMA	Within Group 1	0.3627
913	1	L018	L018	2	L022	L022	0.244	IMA	Between Group 1 and Group 2	0.756
914	1	L018	L018	2	L089	L089	0.0928	IMA	Between Group 1 and Group 2	0.9072
915	1	L018	L018	2	L017	L017	0.5464	HMA	Between Group 1 and Group 2	0.4536
916	1	L018	L018	2	L034	L034	0.5464	HMA	Between Group 1 and Group 2	0.4536
917	1	L018	L018	2	L044	L044	0.0928	IMA	Between Group 1 and Group 2	0.9072
918	1	L018	L018	2	L045	L045	0.0928	IMA	Between Group 1 and Group 2	0.9072
919	1	L018	L018	2	L028	L028	-0.3608	NR	Between Group 1 and Group 2	1.3608
920	1	L018	L018	2	L076	L076	-0.2096	NR	Between Group 1 and Group 2	1.2096
921	1	L018	L018	2	L100	L100	-0.3608	NR	Between Group 1 and Group 2	1.3608
922	1	L018	L018	2	L008	L008	0.244	IMA	Between Group 1 and Group 2	0.756
923	1	L018	L018	2	L055	L055	0.244	IMA	Between Group 1 and Group 2	0.756
924	1	L018	L018	2	L041	L041	-0.512	NR	Between Group 1 and Group 2	1.512
925	1	L018	L018	2	L078	L078	-0.3608	NR	Between Group 1 and Group 2	1.3608
926	1	L018	L018	2	L046	L046	-0.3608	NR	Between Group 1 and Group 2	1.3608
927	1	L018	L018	2	L061	L061	-1.1168	NR	Between Group 1 and Group 2	2.1168
928	1	L018	L018	2	L049	L049	-0.2096	NR	Between Group 1 and Group 2	1.2096
929	1	L018	L018	2	L047	L047	0.0928	IMA	Between Group 1 and Group 2	0.9072
930	1	L018	L018	2	L011	L011	-0.512	NR	Between Group 1 and Group 2	1.512
931	1	L018	L018	2	L098	L098	-0.512	NR	Between Group 1 and Group 2	1.512
932	1	L018	L018	2	L039	L039	-0.6632	NR	Between Group 1 and Group 2	1.6632
933	1	L018	L018	2	L019	L019	0.0928	IMA	Between Group 1 and Group 2	0.9072
934	1	L018	L018	2	L038	L038	-0.3608	NR	Between Group 1 and Group 2	1.3608
935	1	L018	L018	2	L067	L067	0.0928	IMA	Between Group 1 and Group 2	0.9072
936	1	L018	L018	2	L081	L081	0.0928	IMA	Between Group 1 and Group 2	0.9072
937	1	L018	L018	2	L015	L015	0.0928	IMA	Between Group 1 and Group 2	0.9072
938	1	L018	L018	2	L066	L066	-0.0584	NR	Between Group 1 and Group 2	1.0584
939	1	L018	L018	2	L023	L023	-0.6632	NR	Between Group 1 and Group 2	1.6632
940	1	L018	L018	2	L003	L003	-0.2096	NR	Between Group 1 and Group 2	1.2096
941	1	L018	L018	2	L006	L006	-0.6632	NR	Between Group 1 and Group 2	1.6632
942	1	L018	L018	2	L014	L014	-1.9704	NR	Between Group 1 and Group 2	2.9704
943	1	L072	L072	1	L056	L056	0.3952	HMA	Within Group 1	0.6048
944	1	L072	L072	1	L065	L065	0.5464	HMA	Within Group 1	0.4536
945	1	L072	L072	1	L097	L097	0.5464	HMA	Within Group 1	0.4536
946	1	L072	L072	1	L021	L021	0.5464	HMA	Within Group 1	0.4536
947	1	L072	L072	1	L048	L048	0.3952	HMA	Within Group 1	0.6048
948	1	L072	L072	1	L059	L059	0.244	IMA	Within Group 1	0.756
949	1	L072	L072	1	L075	L075	0.6976	HMA	Within Group 1	0.3024
950	1	L072	L072	1	L051	L051	0.3952	HMA	Within Group 1	0.6048
951	1	L072	L072	1	L054	L054	0.244	IMA	Within Group 1	0.756
952	1	L072	L072	1	L113	L113	0.0928	IMA	Within Group 1	0.9072
953	1	L072	L072	1	L064	L064	0.244	IMA	Within Group 1	0.756
954	1	L072	L072	1	L096	L096	0.244	IMA	Within Group 1	0.756
955	1	L072	L072	1	L074	L074	0.3952	HMA	Within Group 1	0.6048
956	1	L072	L072	1	L083	L083	0.0928	IMA	Within Group 1	0.9072
957	1	L072	L072	1	L020	L020	0.0928	IMA	Within Group 1	0.9072
958	1	L072	L072	1	L057	L057	0.244	IMA	Within Group 1	0.756
959	1	L072	L072	1	L102	L102	0.244	IMA	Within Group 1	0.756
960	1	L072	L072	1	L060	L060	0.244	IMA	Within Group 1	0.756
961	1	L072	L072	1	L025	L025	0.0928	IMA	Within Group 1	0.9072
962	1	L072	L072	1	L087	L087	0.5464	HMA	Within Group 1	0.4536
963	1	L072	L072	1	L037	L037	-0.512	NR	Within Group 1	1.512
964	1	L072	L072	1	L032	L032	0.0928	IMA	Within Group 1	0.9072
965	1	L072	L072	1	L092	L092	0.6976	HMA	Within Group 1	0.3024
966	1	L072	L072	1	L013	L013	0.0928	IMA	Within Group 1	0.9072
967	1	L072	L072	1	L030	L030	0.3952	HMA	Within Group 1	0.6048
968	1	L072	L072	1	L052	L052	0.5464	HMA	Within Group 1	0.4536
969	1	L072	L072	1	L062	L062	0.5464	HMA	Within Group 1	0.4536
970	1	L072	L072	1	L063	L063	0.244	IMA	Within Group 1	0.756
971	1	L072	L072	1	L026	L026	-0.0584	NR	Within Group 1	1.0584
972	1	L072	L072	1	L035	L035	0.0928	IMA	Within Group 1	0.9072
973	1	L072	L072	1	L094	L094	0.244	IMA	Within Group 1	0.756
974	1	L072	L072	1	L114	L114	-0.3608	NR	Within Group 1	1.3608
975	1	L072	L072	1	L027	L027	0.0928	IMA	Within Group 1	0.9072
976	1	L072	L072	1	L073	L073	0.244	IMA	Within Group 1	0.756
977	1	L072	L072	1	L012	L012	0.244	IMA	Within Group 1	0.756
978	1	L072	L072	1	L085	L085	0.244	IMA	Within Group 1	0.756
979	1	L072	L072	1	L079	L079	-0.0584	NR	Within Group 1	1.0584
980	1	L072	L072	1	L082	L082	-0.0584	NR	Within Group 1	1.0584
981	1	L072	L072	1	MORITAII	Morita II	-0.3608	NR	Within Group 1	1.3608
982	1	L072	L072	1	L036	L036	-0.1255	NR	Within Group 1	1.1255
983	1	L072	L072	1	L069	L069	0.7525	HMA	Within Group 1	0.2475
984	1	L072	L072	1	L040	L040	0.2746	HMA	Within Group 1	0.7254
985	1	L072	L072	2	L022	L022	0.244	IMA	Between Group 1 and Group 2	0.756
986	1	L072	L072	2	L089	L089	0.6976	HMA	Between Group 1 and Group 2	0.3024
987	1	L072	L072	2	L017	L017	0.3952	HMA	Between Group 1 and Group 2	0.6048
988	1	L072	L072	2	L034	L034	0.3952	HMA	Between Group 1 and Group 2	0.6048
989	1	L072	L072	2	L044	L044	-0.0584	NR	Between Group 1 and Group 2	1.0584
990	1	L072	L072	2	L045	L045	0.3952	HMA	Between Group 1 and Group 2	0.6048
991	1	L072	L072	2	L028	L028	-0.2096	NR	Between Group 1 and Group 2	1.2096
992	1	L072	L072	2	L076	L076	-0.3608	NR	Between Group 1 and Group 2	1.3608
993	1	L072	L072	2	L100	L100	0.0928	IMA	Between Group 1 and Group 2	0.9072
994	1	L072	L072	2	L008	L008	-0.0584	NR	Between Group 1 and Group 2	1.0584
995	1	L072	L072	2	L055	L055	0.244	IMA	Between Group 1 and Group 2	0.756
996	1	L072	L072	2	L041	L041	-0.8144	NR	Between Group 1 and Group 2	1.8144
997	1	L072	L072	2	L078	L078	-0.512	NR	Between Group 1 and Group 2	1.512
998	1	L072	L072	2	L046	L046	-0.2096	NR	Between Group 1 and Group 2	1.2096
999	1	L072	L072	2	L061	L061	-0.9656	NR	Between Group 1 and Group 2	1.9656
1000	1	L072	L072	2	L049	L049	-0.3608	NR	Between Group 1 and Group 2	1.3608
1001	1	L072	L072	2	L047	L047	0.3952	HMA	Between Group 1 and Group 2	0.6048
1002	1	L072	L072	2	L011	L011	-0.8144	NR	Between Group 1 and Group 2	1.8144
1003	1	L072	L072	2	L098	L098	-0.3608	NR	Between Group 1 and Group 2	1.3608
1004	1	L072	L072	2	L039	L039	-0.3608	NR	Between Group 1 and Group 2	1.3608
1005	1	L072	L072	2	L019	L019	0.3952	HMA	Between Group 1 and Group 2	0.6048
1006	1	L072	L072	2	L038	L038	0.0928	IMA	Between Group 1 and Group 2	0.9072
1007	1	L072	L072	2	L067	L067	0.0928	IMA	Between Group 1 and Group 2	0.9072
1008	1	L072	L072	2	L081	L081	0.0928	IMA	Between Group 1 and Group 2	0.9072
1009	1	L072	L072	2	L015	L015	0.0928	IMA	Between Group 1 and Group 2	0.9072
1010	1	L072	L072	2	L066	L066	-0.0584	NR	Between Group 1 and Group 2	1.0584
1011	1	L072	L072	2	L023	L023	-0.0584	NR	Between Group 1 and Group 2	1.0584
1012	1	L072	L072	2	L003	L003	-0.3608	NR	Between Group 1 and Group 2	1.3608
1013	1	L072	L072	2	L006	L006	-0.512	NR	Between Group 1 and Group 2	1.512
1014	1	L072	L072	2	L014	L014	-1.9704	NR	Between Group 1 and Group 2	2.9704
1015	1	L056	L056	1	L065	L065	0.6976	HMA	Within Group 1	0.3024
1016	1	L056	L056	1	L097	L097	0.6976	HMA	Within Group 1	0.3024
1017	1	L056	L056	1	L021	L021	0.244	IMA	Within Group 1	0.756
1018	1	L056	L056	1	L048	L048	0.5464	HMA	Within Group 1	0.4536
1019	1	L056	L056	1	L059	L059	0.6976	HMA	Within Group 1	0.3024
1020	1	L056	L056	1	L075	L075	0.0928	IMA	Within Group 1	0.9072
1021	1	L056	L056	1	L051	L051	0.5464	HMA	Within Group 1	0.4536
1022	1	L056	L056	1	L054	L054	0.3952	HMA	Within Group 1	0.6048
1023	1	L056	L056	1	L113	L113	0.244	IMA	Within Group 1	0.756
1024	1	L056	L056	1	L064	L064	0.3952	HMA	Within Group 1	0.6048
1025	1	L056	L056	1	L096	L096	0.3952	HMA	Within Group 1	0.6048
1026	1	L056	L056	1	L074	L074	0.5464	HMA	Within Group 1	0.4536
1027	1	L056	L056	1	L083	L083	0.5464	HMA	Within Group 1	0.4536
1028	1	L056	L056	1	L020	L020	0.6976	HMA	Within Group 1	0.3024
1029	1	L056	L056	1	L057	L057	0.8488	HMA	Within Group 1	0.1512
1030	1	L056	L056	1	L102	L102	0.6976	HMA	Within Group 1	0.3024
1031	1	L056	L056	1	L060	L060	0.3952	HMA	Within Group 1	0.6048
1032	1	L056	L056	1	L025	L025	0.244	IMA	Within Group 1	0.756
1033	1	L056	L056	1	L087	L087	-0.0584	NR	Within Group 1	1.0584
1034	1	L056	L056	1	L037	L037	0.0928	IMA	Within Group 1	0.9072
1035	1	L056	L056	1	L032	L032	0.244	IMA	Within Group 1	0.756
1036	1	L056	L056	1	L092	L092	0.0928	IMA	Within Group 1	0.9072
1037	1	L056	L056	1	L013	L013	0.244	IMA	Within Group 1	0.756
1038	1	L056	L056	1	L030	L030	-0.0584	NR	Within Group 1	1.0584
1039	1	L056	L056	1	L052	L052	-0.0584	NR	Within Group 1	1.0584
1040	1	L056	L056	1	L062	L062	0.0928	IMA	Within Group 1	0.9072
1041	1	L056	L056	1	L063	L063	0.3952	HMA	Within Group 1	0.6048
1042	1	L056	L056	1	L026	L026	0.0928	IMA	Within Group 1	0.9072
1043	1	L056	L056	1	L035	L035	-0.512	NR	Within Group 1	1.512
1044	1	L056	L056	1	L094	L094	0.3952	HMA	Within Group 1	0.6048
1045	1	L056	L056	1	L114	L114	0.0928	IMA	Within Group 1	0.9072
1046	1	L056	L056	1	L027	L027	0.244	IMA	Within Group 1	0.756
1047	1	L056	L056	1	L073	L073	0.3952	HMA	Within Group 1	0.6048
1048	1	L056	L056	1	L012	L012	0.3952	HMA	Within Group 1	0.6048
1049	1	L056	L056	1	L085	L085	-0.3608	NR	Within Group 1	1.3608
1050	1	L056	L056	1	L079	L079	0.0928	IMA	Within Group 1	0.9072
1051	1	L056	L056	1	L082	L082	0.0928	IMA	Within Group 1	0.9072
1052	1	L056	L056	1	MORITAII	Morita II	-0.2096	NR	Within Group 1	1.2096
1053	1	L056	L056	1	L036	L036	0.0621	IMA	Within Group 1	0.9379
1054	1	L056	L056	1	L069	L069	0.0099	IMA	Within Group 1	0.9901
1055	1	L056	L056	1	L040	L040	0.6373	HMA	Within Group 1	0.3627
1056	1	L056	L056	2	L022	L022	0.244	IMA	Between Group 1 and Group 2	0.756
1057	1	L056	L056	2	L089	L089	0.0928	IMA	Between Group 1 and Group 2	0.9072
1058	1	L056	L056	2	L017	L017	0.0928	IMA	Between Group 1 and Group 2	0.9072
1059	1	L056	L056	2	L034	L034	0.0928	IMA	Between Group 1 and Group 2	0.9072
1060	1	L056	L056	2	L044	L044	-0.3608	NR	Between Group 1 and Group 2	1.3608
1061	1	L056	L056	2	L045	L045	0.3952	HMA	Between Group 1 and Group 2	0.6048
1062	1	L056	L056	2	L028	L028	0.244	IMA	Between Group 1 and Group 2	0.756
1063	1	L056	L056	2	L076	L076	0.244	IMA	Between Group 1 and Group 2	0.756
1064	1	L056	L056	2	L100	L100	-0.2096	NR	Between Group 1 and Group 2	1.2096
1065	1	L056	L056	2	L008	L008	0.0928	IMA	Between Group 1 and Group 2	0.9072
1066	1	L056	L056	2	L055	L055	-0.2096	NR	Between Group 1 and Group 2	1.2096
1067	1	L056	L056	2	L041	L041	-0.3608	NR	Between Group 1 and Group 2	1.3608
1068	1	L056	L056	2	L078	L078	-0.0584	NR	Between Group 1 and Group 2	1.0584
1069	1	L056	L056	2	L046	L046	0.244	IMA	Between Group 1 and Group 2	0.756
1070	1	L056	L056	2	L061	L061	-0.3608	NR	Between Group 1 and Group 2	1.3608
1071	1	L056	L056	2	L049	L049	0.244	IMA	Between Group 1 and Group 2	0.756
1072	1	L056	L056	2	L047	L047	-0.2096	NR	Between Group 1 and Group 2	1.2096
1073	1	L056	L056	2	L011	L011	-0.2096	NR	Between Group 1 and Group 2	1.2096
1074	1	L056	L056	2	L098	L098	0.0928	IMA	Between Group 1 and Group 2	0.9072
1075	1	L056	L056	2	L039	L039	-0.2096	NR	Between Group 1 and Group 2	1.2096
1076	1	L056	L056	2	L019	L019	0.0928	IMA	Between Group 1 and Group 2	0.9072
1077	1	L056	L056	2	L038	L038	-0.2096	NR	Between Group 1 and Group 2	1.2096
1078	1	L056	L056	2	L067	L067	-0.3608	NR	Between Group 1 and Group 2	1.3608
1079	1	L056	L056	2	L081	L081	-0.2096	NR	Between Group 1 and Group 2	1.2096
1080	1	L056	L056	2	L015	L015	0.244	IMA	Between Group 1 and Group 2	0.756
1081	1	L056	L056	2	L066	L066	-0.3608	NR	Between Group 1 and Group 2	1.3608
1082	1	L056	L056	2	L023	L023	-0.0584	NR	Between Group 1 and Group 2	1.0584
1083	1	L056	L056	2	L003	L003	0.244	IMA	Between Group 1 and Group 2	0.756
1084	1	L056	L056	2	L006	L006	-0.0584	NR	Between Group 1 and Group 2	1.0584
1085	1	L056	L056	2	L014	L014	-1.9704	NR	Between Group 1 and Group 2	2.9704
1086	1	L065	L065	1	L097	L097	0.6976	HMA	Within Group 1	0.3024
1087	1	L065	L065	1	L021	L021	0.3952	HMA	Within Group 1	0.6048
1088	1	L065	L065	1	L048	L048	0.5464	HMA	Within Group 1	0.4536
1089	1	L065	L065	1	L059	L059	0.3952	HMA	Within Group 1	0.6048
1090	1	L065	L065	1	L075	L075	0.5464	HMA	Within Group 1	0.4536
1091	1	L065	L065	1	L051	L051	0.3952	HMA	Within Group 1	0.6048
1092	1	L065	L065	1	L054	L054	0.244	IMA	Within Group 1	0.756
1093	1	L065	L065	1	L113	L113	0.0928	IMA	Within Group 1	0.9072
1094	1	L065	L065	1	L064	L064	0.244	IMA	Within Group 1	0.756
1095	1	L065	L065	1	L096	L096	0.244	IMA	Within Group 1	0.756
1096	1	L065	L065	1	L074	L074	0.3952	HMA	Within Group 1	0.6048
1097	1	L065	L065	1	L083	L083	0.0928	IMA	Within Group 1	0.9072
1098	1	L065	L065	1	L020	L020	0.6976	HMA	Within Group 1	0.3024
1099	1	L065	L065	1	L057	L057	0.5464	HMA	Within Group 1	0.4536
1100	1	L065	L065	1	L102	L102	0.3952	HMA	Within Group 1	0.6048
1101	1	L065	L065	1	L060	L060	0.244	IMA	Within Group 1	0.756
1102	1	L065	L065	1	L025	L025	0.3952	HMA	Within Group 1	0.6048
1103	1	L065	L065	1	L087	L087	-0.0584	NR	Within Group 1	1.0584
1104	1	L065	L065	1	L037	L037	-0.0584	NR	Within Group 1	1.0584
1105	1	L065	L065	1	L032	L032	0.3952	HMA	Within Group 1	0.6048
1106	1	L065	L065	1	L092	L092	0.5464	HMA	Within Group 1	0.4536
1107	1	L065	L065	1	L013	L013	0.0928	IMA	Within Group 1	0.9072
1108	1	L065	L065	1	L030	L030	0.0928	IMA	Within Group 1	0.9072
1109	1	L065	L065	1	L052	L052	0.3952	HMA	Within Group 1	0.6048
1110	1	L065	L065	1	L062	L062	0.244	IMA	Within Group 1	0.756
1111	1	L065	L065	1	L063	L063	0.3952	HMA	Within Group 1	0.6048
1112	1	L065	L065	1	L026	L026	0.244	IMA	Within Group 1	0.756
1113	1	L065	L065	1	L035	L035	-0.512	NR	Within Group 1	1.512
1114	1	L065	L065	1	L094	L094	0.244	IMA	Within Group 1	0.756
1115	1	L065	L065	1	L114	L114	-0.0584	NR	Within Group 1	1.0584
1116	1	L065	L065	1	L027	L027	0.3952	HMA	Within Group 1	0.6048
1117	1	L065	L065	1	L073	L073	-0.0584	NR	Within Group 1	1.0584
1118	1	L065	L065	1	L012	L012	0.6976	HMA	Within Group 1	0.3024
1119	1	L065	L065	1	L085	L085	-0.0584	NR	Within Group 1	1.0584
1120	1	L065	L065	1	L079	L079	-0.0584	NR	Within Group 1	1.0584
1121	1	L065	L065	1	L082	L082	-0.0584	NR	Within Group 1	1.0584
1122	1	L065	L065	1	MORITAII	Morita II	-0.3608	NR	Within Group 1	1.3608
1123	1	L065	L065	1	L036	L036	-0.1255	NR	Within Group 1	1.1255
1124	1	L065	L065	1	L069	L069	0.7525	HMA	Within Group 1	0.2475
1125	1	L065	L065	1	L040	L040	1	HMA	Within Group 1	0
1126	1	L065	L065	2	L022	L022	0.3952	HMA	Between Group 1 and Group 2	0.6048
1127	1	L065	L065	2	L089	L089	0.0928	IMA	Between Group 1 and Group 2	0.9072
1128	1	L065	L065	2	L017	L017	0.5464	HMA	Between Group 1 and Group 2	0.4536
1129	1	L065	L065	2	L034	L034	0.5464	HMA	Between Group 1 and Group 2	0.4536
1130	1	L065	L065	2	L044	L044	0.0928	IMA	Between Group 1 and Group 2	0.9072
1131	1	L065	L065	2	L045	L045	0.244	IMA	Between Group 1 and Group 2	0.756
1132	1	L065	L065	2	L028	L028	-0.0584	NR	Between Group 1 and Group 2	1.0584
1133	1	L065	L065	2	L076	L076	0.0928	IMA	Between Group 1 and Group 2	0.9072
1134	1	L065	L065	2	L100	L100	-0.2096	NR	Between Group 1 and Group 2	1.2096
1135	1	L065	L065	2	L008	L008	0.244	IMA	Between Group 1 and Group 2	0.756
1136	1	L065	L065	2	L055	L055	0.244	IMA	Between Group 1 and Group 2	0.756
1137	1	L065	L065	2	L041	L041	-0.512	NR	Between Group 1 and Group 2	1.512
1138	1	L065	L065	2	L078	L078	-0.2096	NR	Between Group 1 and Group 2	1.2096
1139	1	L065	L065	2	L046	L046	0.0928	IMA	Between Group 1 and Group 2	0.9072
1140	1	L065	L065	2	L061	L061	-0.512	NR	Between Group 1 and Group 2	1.512
1141	1	L065	L065	2	L049	L049	0.0928	IMA	Between Group 1 and Group 2	0.9072
1142	1	L065	L065	2	L047	L047	0.0928	IMA	Between Group 1 and Group 2	0.9072
1143	1	L065	L065	2	L011	L011	-0.3608	NR	Between Group 1 and Group 2	1.3608
1144	1	L065	L065	2	L098	L098	-0.0584	NR	Between Group 1 and Group 2	1.0584
1145	1	L065	L065	2	L039	L039	-0.3608	NR	Between Group 1 and Group 2	1.3608
1146	1	L065	L065	2	L019	L019	0.244	IMA	Between Group 1 and Group 2	0.756
1147	1	L065	L065	2	L038	L038	-0.2096	NR	Between Group 1 and Group 2	1.2096
1148	1	L065	L065	2	L067	L067	0.0928	IMA	Between Group 1 and Group 2	0.9072
1149	1	L065	L065	2	L081	L081	0.0928	IMA	Between Group 1 and Group 2	0.9072
1150	1	L065	L065	2	L015	L015	0.3952	HMA	Between Group 1 and Group 2	0.6048
1151	1	L065	L065	2	L066	L066	-0.0584	NR	Between Group 1 and Group 2	1.0584
1152	1	L065	L065	2	L023	L023	-0.512	NR	Between Group 1 and Group 2	1.512
1153	1	L065	L065	2	L003	L003	0.244	IMA	Between Group 1 and Group 2	0.756
1154	1	L065	L065	2	L006	L006	-0.2096	NR	Between Group 1 and Group 2	1.2096
1155	1	L065	L065	2	L014	L014	-1.9704	NR	Between Group 1 and Group 2	2.9704
1156	1	L097	L097	1	L021	L021	0.3952	HMA	Within Group 1	0.6048
1157	1	L097	L097	1	L048	L048	0.5464	HMA	Within Group 1	0.4536
1158	1	L097	L097	1	L059	L059	0.3952	HMA	Within Group 1	0.6048
1159	1	L097	L097	1	L075	L075	0.5464	HMA	Within Group 1	0.4536
1160	1	L097	L097	1	L051	L051	0.5464	HMA	Within Group 1	0.4536
1161	1	L097	L097	1	L054	L054	0.6976	HMA	Within Group 1	0.3024
1162	1	L097	L097	1	L113	L113	0.5464	HMA	Within Group 1	0.4536
1163	1	L097	L097	1	L064	L064	0.6976	HMA	Within Group 1	0.3024
1164	1	L097	L097	1	L096	L096	0.6976	HMA	Within Group 1	0.3024
1165	1	L097	L097	1	L074	L074	0.5464	HMA	Within Group 1	0.4536
1166	1	L097	L097	1	L083	L083	0.244	IMA	Within Group 1	0.756
1167	1	L097	L097	1	L020	L020	0.3952	HMA	Within Group 1	0.6048
1168	1	L097	L097	1	L057	L057	0.8488	HMA	Within Group 1	0.1512
1169	1	L097	L097	1	L102	L102	0.3952	HMA	Within Group 1	0.6048
1170	1	L097	L097	1	L060	L060	0.6976	HMA	Within Group 1	0.3024
1171	1	L097	L097	1	L025	L025	0.244	IMA	Within Group 1	0.756
1172	1	L097	L097	1	L087	L087	0.3952	HMA	Within Group 1	0.6048
1173	1	L097	L097	1	L037	L037	0.0928	IMA	Within Group 1	0.9072
1174	1	L097	L097	1	L032	L032	0.244	IMA	Within Group 1	0.756
1175	1	L097	L097	1	L092	L092	0.244	IMA	Within Group 1	0.756
1176	1	L097	L097	1	L013	L013	0.5464	HMA	Within Group 1	0.4536
1177	1	L097	L097	1	L030	L030	0.244	IMA	Within Group 1	0.756
1178	1	L097	L097	1	L052	L052	0.0928	IMA	Within Group 1	0.9072
1179	1	L097	L097	1	L062	L062	0.3952	HMA	Within Group 1	0.6048
1180	1	L097	L097	1	L063	L063	0.0928	IMA	Within Group 1	0.9072
1181	1	L097	L097	1	L026	L026	0.3952	HMA	Within Group 1	0.6048
1182	1	L097	L097	1	L035	L035	0.0928	IMA	Within Group 1	0.9072
1183	1	L097	L097	1	L094	L094	0.3952	HMA	Within Group 1	0.6048
1184	1	L097	L097	1	L114	L114	0.0928	IMA	Within Group 1	0.9072
1185	1	L097	L097	1	L027	L027	0.244	IMA	Within Group 1	0.756
1186	1	L097	L097	1	L073	L073	0.0928	IMA	Within Group 1	0.9072
1187	1	L097	L097	1	L012	L012	0.3952	HMA	Within Group 1	0.6048
1188	1	L097	L097	1	L085	L085	0.0928	IMA	Within Group 1	0.9072
1189	1	L097	L097	1	L079	L079	-0.2096	NR	Within Group 1	1.2096
1190	1	L097	L097	1	L082	L082	0.0928	IMA	Within Group 1	0.9072
1191	1	L097	L097	1	MORITAII	Morita II	-0.2096	NR	Within Group 1	1.2096
1192	1	L097	L097	1	L036	L036	-0.1255	NR	Within Group 1	1.1255
1193	1	L097	L097	1	L069	L069	0.5049	HMA	Within Group 1	0.4951
1194	1	L097	L097	1	L040	L040	1	HMA	Within Group 1	0
1195	1	L097	L097	2	L022	L022	0.0928	IMA	Between Group 1 and Group 2	0.9072
1196	1	L097	L097	2	L089	L089	0.244	IMA	Between Group 1 and Group 2	0.756
1197	1	L097	L097	2	L017	L017	0.244	IMA	Between Group 1 and Group 2	0.756
1198	1	L097	L097	2	L034	L034	0.244	IMA	Between Group 1 and Group 2	0.756
1199	1	L097	L097	2	L044	L044	-0.2096	NR	Between Group 1 and Group 2	1.2096
1200	1	L097	L097	2	L045	L045	0.244	IMA	Between Group 1 and Group 2	0.756
1201	1	L097	L097	2	L028	L028	0.0928	IMA	Between Group 1 and Group 2	0.9072
1202	1	L097	L097	2	L076	L076	0.244	IMA	Between Group 1 and Group 2	0.756
1203	1	L097	L097	2	L100	L100	-0.3608	NR	Between Group 1 and Group 2	1.3608
1204	1	L097	L097	2	L008	L008	0.3952	HMA	Between Group 1 and Group 2	0.6048
1205	1	L097	L097	2	L055	L055	0.0928	IMA	Between Group 1 and Group 2	0.9072
1206	1	L097	L097	2	L041	L041	-0.2096	NR	Between Group 1 and Group 2	1.2096
1207	1	L097	L097	2	L078	L078	-0.0584	NR	Between Group 1 and Group 2	1.0584
1208	1	L097	L097	2	L046	L046	-0.0584	NR	Between Group 1 and Group 2	1.0584
1209	1	L097	L097	2	L061	L061	-0.6632	NR	Between Group 1 and Group 2	1.6632
1210	1	L097	L097	2	L049	L049	0.244	IMA	Between Group 1 and Group 2	0.756
1211	1	L097	L097	2	L047	L047	-0.0584	NR	Between Group 1 and Group 2	1.0584
1212	1	L097	L097	2	L011	L011	-0.0584	NR	Between Group 1 and Group 2	1.0584
1213	1	L097	L097	2	L098	L098	-0.2096	NR	Between Group 1 and Group 2	1.2096
1214	1	L097	L097	2	L039	L039	-0.2096	NR	Between Group 1 and Group 2	1.2096
1215	1	L097	L097	2	L019	L019	-0.0584	NR	Between Group 1 and Group 2	1.0584
1216	1	L097	L097	2	L038	L038	-0.3608	NR	Between Group 1 and Group 2	1.3608
1217	1	L097	L097	2	L067	L067	-0.0584	NR	Between Group 1 and Group 2	1.0584
1218	1	L097	L097	2	L081	L081	-0.0584	NR	Between Group 1 and Group 2	1.0584
1219	1	L097	L097	2	L015	L015	0.244	IMA	Between Group 1 and Group 2	0.756
1220	1	L097	L097	2	L066	L066	-0.2096	NR	Between Group 1 and Group 2	1.2096
1221	1	L097	L097	2	L023	L023	-0.2096	NR	Between Group 1 and Group 2	1.2096
1222	1	L097	L097	2	L003	L003	0.0928	IMA	Between Group 1 and Group 2	0.9072
1223	1	L097	L097	2	L006	L006	-0.3608	NR	Between Group 1 and Group 2	1.3608
1224	1	L097	L097	2	L014	L014	-1.9704	NR	Between Group 1 and Group 2	2.9704
1225	1	L021	L021	1	L048	L048	-0.0584	NR	Within Group 1	1.0584
1226	1	L021	L021	1	L059	L059	0.0928	IMA	Within Group 1	0.9072
1227	1	L021	L021	1	L075	L075	0.244	IMA	Within Group 1	0.756
1228	1	L021	L021	1	L051	L051	0.244	IMA	Within Group 1	0.756
1229	1	L021	L021	1	L054	L054	0.0928	IMA	Within Group 1	0.9072
1230	1	L021	L021	1	L113	L113	-0.0584	NR	Within Group 1	1.0584
1231	1	L021	L021	1	L064	L064	0.0928	IMA	Within Group 1	0.9072
1232	1	L021	L021	1	L096	L096	0.0928	IMA	Within Group 1	0.9072
1233	1	L021	L021	1	L074	L074	0.244	IMA	Within Group 1	0.756
1234	1	L021	L021	1	L083	L083	0.244	IMA	Within Group 1	0.756
1235	1	L021	L021	1	L020	L020	0.244	IMA	Within Group 1	0.756
1236	1	L021	L021	1	L057	L057	0.0928	IMA	Within Group 1	0.9072
1237	1	L021	L021	1	L102	L102	0.0928	IMA	Within Group 1	0.9072
1238	1	L021	L021	1	L060	L060	0.0928	IMA	Within Group 1	0.9072
1239	1	L021	L021	1	L025	L025	-0.0584	NR	Within Group 1	1.0584
1240	1	L021	L021	1	L087	L087	0.0928	IMA	Within Group 1	0.9072
1241	1	L021	L021	1	L037	L037	-0.6632	NR	Within Group 1	1.6632
1242	1	L021	L021	1	L032	L032	-0.0584	NR	Within Group 1	1.0584
1243	1	L021	L021	1	L092	L092	0.244	IMA	Within Group 1	0.756
1244	1	L021	L021	1	L013	L013	-0.0584	NR	Within Group 1	1.0584
1245	1	L021	L021	1	L030	L030	0.5464	HMA	Within Group 1	0.4536
1246	1	L021	L021	1	L052	L052	0.3952	HMA	Within Group 1	0.6048
1247	1	L021	L021	1	L062	L062	0.3952	HMA	Within Group 1	0.6048
1248	1	L021	L021	1	L063	L063	-0.2096	NR	Within Group 1	1.2096
1249	1	L021	L021	1	L026	L026	-0.2096	NR	Within Group 1	1.2096
1250	1	L021	L021	1	L035	L035	0.0928	IMA	Within Group 1	0.9072
1251	1	L021	L021	1	L094	L094	0.0928	IMA	Within Group 1	0.9072
1252	1	L021	L021	1	L114	L114	-0.512	NR	Within Group 1	1.512
1253	1	L021	L021	1	L027	L027	-0.0584	NR	Within Group 1	1.0584
1254	1	L021	L021	1	L073	L073	0.0928	IMA	Within Group 1	0.9072
1255	1	L021	L021	1	L012	L012	0.3952	HMA	Within Group 1	0.6048
1256	1	L021	L021	1	L085	L085	-0.2096	NR	Within Group 1	1.2096
1257	1	L021	L021	1	L079	L079	-0.512	NR	Within Group 1	1.512
1258	1	L021	L021	1	L082	L082	-0.512	NR	Within Group 1	1.512
1259	1	L021	L021	1	MORITAII	Morita II	-0.2096	NR	Within Group 1	1.2096
1260	1	L021	L021	1	L036	L036	-0.5007	NR	Within Group 1	1.5007
1261	1	L021	L021	1	L069	L069	0.5049	HMA	Within Group 1	0.4951
1262	1	L021	L021	1	L040	L040	0.2746	HMA	Within Group 1	0.7254
1263	1	L021	L021	2	L022	L022	0.3952	HMA	Between Group 1 and Group 2	0.6048
1264	1	L021	L021	2	L089	L089	0.244	IMA	Between Group 1 and Group 2	0.756
1265	1	L021	L021	2	L017	L017	0.5464	HMA	Between Group 1 and Group 2	0.4536
1266	1	L021	L021	2	L034	L034	0.244	IMA	Between Group 1 and Group 2	0.756
1267	1	L021	L021	2	L044	L044	-0.2096	NR	Between Group 1 and Group 2	1.2096
1268	1	L021	L021	2	L045	L045	0.244	IMA	Between Group 1 and Group 2	0.756
1269	1	L021	L021	2	L028	L028	-0.2096	NR	Between Group 1 and Group 2	1.2096
1270	1	L021	L021	2	L076	L076	-0.512	NR	Between Group 1 and Group 2	1.512
1271	1	L021	L021	2	L100	L100	-0.3608	NR	Between Group 1 and Group 2	1.3608
1272	1	L021	L021	2	L008	L008	-0.2096	NR	Between Group 1 and Group 2	1.2096
1273	1	L021	L021	2	L055	L055	0.0928	IMA	Between Group 1 and Group 2	0.9072
1274	1	L021	L021	2	L041	L041	-0.512	NR	Between Group 1 and Group 2	1.512
1275	1	L021	L021	2	L078	L078	-0.6632	NR	Between Group 1 and Group 2	1.6632
1276	1	L021	L021	2	L046	L046	-0.0584	NR	Between Group 1 and Group 2	1.0584
1277	1	L021	L021	2	L061	L061	-0.8144	NR	Between Group 1 and Group 2	1.8144
1278	1	L021	L021	2	L049	L049	-0.512	NR	Between Group 1 and Group 2	1.512
1279	1	L021	L021	2	L047	L047	-0.0584	NR	Between Group 1 and Group 2	1.0584
1280	1	L021	L021	2	L011	L011	-0.512	NR	Between Group 1 and Group 2	1.512
1281	1	L021	L021	2	L098	L098	-0.512	NR	Between Group 1 and Group 2	1.512
1282	1	L021	L021	2	L039	L039	-0.2096	NR	Between Group 1 and Group 2	1.2096
1283	1	L021	L021	2	L019	L019	-0.0584	NR	Between Group 1 and Group 2	1.0584
1284	1	L021	L021	2	L038	L038	-0.3608	NR	Between Group 1 and Group 2	1.3608
1285	1	L021	L021	2	L067	L067	-0.0584	NR	Between Group 1 and Group 2	1.0584
1286	1	L021	L021	2	L081	L081	-0.0584	NR	Between Group 1 and Group 2	1.0584
1287	1	L021	L021	2	L015	L015	-0.0584	NR	Between Group 1 and Group 2	1.0584
1288	1	L021	L021	2	L066	L066	-0.2096	NR	Between Group 1 and Group 2	1.2096
1289	1	L021	L021	2	L023	L023	0.0928	IMA	Between Group 1 and Group 2	0.9072
1290	1	L021	L021	2	L003	L003	-0.3608	NR	Between Group 1 and Group 2	1.3608
1291	1	L021	L021	2	L006	L006	-0.6632	NR	Between Group 1 and Group 2	1.6632
1292	1	L021	L021	2	L014	L014	-1.9704	NR	Between Group 1 and Group 2	2.9704
1293	1	L048	L048	1	L059	L059	0.244	IMA	Within Group 1	0.756
1294	1	L048	L048	1	L075	L075	0.6976	HMA	Within Group 1	0.3024
1295	1	L048	L048	1	L051	L051	-0.0584	NR	Within Group 1	1.0584
1296	1	L048	L048	1	L054	L054	0.0928	IMA	Within Group 1	0.9072
1297	1	L048	L048	1	L113	L113	-0.0584	NR	Within Group 1	1.0584
1298	1	L048	L048	1	L064	L064	0.0928	IMA	Within Group 1	0.9072
1299	1	L048	L048	1	L096	L096	0.0928	IMA	Within Group 1	0.9072
1300	1	L048	L048	1	L074	L074	-0.0584	NR	Within Group 1	1.0584
1301	1	L048	L048	1	L083	L083	-0.0584	NR	Within Group 1	1.0584
1302	1	L048	L048	1	L020	L020	0.5464	HMA	Within Group 1	0.4536
1303	1	L048	L048	1	L057	L057	0.6976	HMA	Within Group 1	0.3024
1304	1	L048	L048	1	L102	L102	0.244	IMA	Within Group 1	0.756
1305	1	L048	L048	1	L060	L060	0.0928	IMA	Within Group 1	0.9072
1306	1	L048	L048	1	L025	L025	-0.0584	NR	Within Group 1	1.0584
1307	1	L048	L048	1	L087	L087	0.0928	IMA	Within Group 1	0.9072
1308	1	L048	L048	1	L037	L037	0.0928	IMA	Within Group 1	0.9072
1309	1	L048	L048	1	L032	L032	-0.0584	NR	Within Group 1	1.0584
1310	1	L048	L048	1	L092	L092	0.3952	HMA	Within Group 1	0.6048
1311	1	L048	L048	1	L013	L013	-0.0584	NR	Within Group 1	1.0584
1312	1	L048	L048	1	L030	L030	-0.512	NR	Within Group 1	1.512
1313	1	L048	L048	1	L052	L052	0.244	IMA	Within Group 1	0.756
1314	1	L048	L048	1	L062	L062	-0.3608	NR	Within Group 1	1.3608
1315	1	L048	L048	1	L063	L063	0.5464	HMA	Within Group 1	0.4536
1316	1	L048	L048	1	L026	L026	0.0928	IMA	Within Group 1	0.9072
1317	1	L048	L048	1	L035	L035	-0.2096	NR	Within Group 1	1.2096
1318	1	L048	L048	1	L094	L094	-0.2096	NR	Within Group 1	1.2096
1319	1	L048	L048	1	L114	L114	0.0928	IMA	Within Group 1	0.9072
1320	1	L048	L048	1	L027	L027	-0.0584	NR	Within Group 1	1.0584
1321	1	L048	L048	1	L073	L073	0.0928	IMA	Within Group 1	0.9072
1322	1	L048	L048	1	L012	L012	0.244	IMA	Within Group 1	0.756
1323	1	L048	L048	1	L085	L085	0.0928	IMA	Within Group 1	0.9072
1324	1	L048	L048	1	L079	L079	0.0928	IMA	Within Group 1	0.9072
1325	1	L048	L048	1	L082	L082	0.3952	HMA	Within Group 1	0.6048
1326	1	L048	L048	1	MORITAII	Morita II	-0.8144	NR	Within Group 1	1.8144
1327	1	L048	L048	1	L036	L036	0.2497	IMA	Within Group 1	0.7503
1328	1	L048	L048	1	L069	L069	-0.2377	NR	Within Group 1	1.2377
1329	1	L048	L048	1	L040	L040	0.2746	HMA	Within Group 1	0.7254
1330	1	L048	L048	2	L022	L022	0.244	IMA	Between Group 1 and Group 2	0.756
1331	1	L048	L048	2	L089	L089	-0.0584	NR	Between Group 1 and Group 2	1.0584
1332	1	L048	L048	2	L017	L017	0.0928	IMA	Between Group 1 and Group 2	0.9072
1333	1	L048	L048	2	L034	L034	0.0928	IMA	Between Group 1 and Group 2	0.9072
1334	1	L048	L048	2	L044	L044	-0.3608	NR	Between Group 1 and Group 2	1.3608
1335	1	L048	L048	2	L045	L045	0.0928	IMA	Between Group 1 and Group 2	0.9072
1336	1	L048	L048	2	L028	L028	-0.0584	NR	Between Group 1 and Group 2	1.0584
1337	1	L048	L048	2	L076	L076	0.244	IMA	Between Group 1 and Group 2	0.756
1338	1	L048	L048	2	L100	L100	-0.0584	NR	Between Group 1 and Group 2	1.0584
1339	1	L048	L048	2	L008	L008	0.0928	IMA	Between Group 1 and Group 2	0.9072
1340	1	L048	L048	2	L055	L055	-0.3608	NR	Between Group 1 and Group 2	1.3608
1341	1	L048	L048	2	L041	L041	-0.2096	NR	Between Group 1 and Group 2	1.2096
1342	1	L048	L048	2	L078	L078	-0.0584	NR	Between Group 1 and Group 2	1.0584
1343	1	L048	L048	2	L046	L046	-0.0584	NR	Between Group 1 and Group 2	1.0584
1344	1	L048	L048	2	L061	L061	-0.6632	NR	Between Group 1 and Group 2	1.6632
1345	1	L048	L048	2	L049	L049	0.244	IMA	Between Group 1 and Group 2	0.756
1346	1	L048	L048	2	L047	L047	-0.0584	NR	Between Group 1 and Group 2	1.0584
1347	1	L048	L048	2	L011	L011	-0.0584	NR	Between Group 1 and Group 2	1.0584
1348	1	L048	L048	2	L098	L098	-0.2096	NR	Between Group 1 and Group 2	1.2096
1349	1	L048	L048	2	L039	L039	-0.8144	NR	Between Group 1 and Group 2	1.8144
1350	1	L048	L048	2	L019	L019	0.3952	HMA	Between Group 1 and Group 2	0.6048
1351	1	L048	L048	2	L038	L038	-0.0584	NR	Between Group 1 and Group 2	1.0584
1352	1	L048	L048	2	L067	L067	-0.512	NR	Between Group 1 and Group 2	1.512
1353	1	L048	L048	2	L081	L081	-0.3608	NR	Between Group 1 and Group 2	1.3608
1354	1	L048	L048	2	L015	L015	-0.0584	NR	Between Group 1 and Group 2	1.0584
1355	1	L048	L048	2	L066	L066	-0.512	NR	Between Group 1 and Group 2	1.512
1356	1	L048	L048	2	L023	L023	-0.6632	NR	Between Group 1 and Group 2	1.6632
1357	1	L048	L048	2	L003	L003	0.244	IMA	Between Group 1 and Group 2	0.756
1358	1	L048	L048	2	L006	L006	-0.3608	NR	Between Group 1 and Group 2	1.3608
1359	1	L048	L048	2	L014	L014	-1.9704	NR	Between Group 1 and Group 2	2.9704
1360	1	L059	L059	1	L075	L075	-0.0584	NR	Within Group 1	1.0584
1361	1	L059	L059	1	L051	L051	0.244	IMA	Within Group 1	0.756
1362	1	L059	L059	1	L054	L054	0.0928	IMA	Within Group 1	0.9072
1363	1	L059	L059	1	L113	L113	0.244	IMA	Within Group 1	0.756
1364	1	L059	L059	1	L064	L064	0.0928	IMA	Within Group 1	0.9072
1365	1	L059	L059	1	L096	L096	0.0928	IMA	Within Group 1	0.9072
1366	1	L059	L059	1	L074	L074	0.244	IMA	Within Group 1	0.756
1367	1	L059	L059	1	L083	L083	0.244	IMA	Within Group 1	0.756
1368	1	L059	L059	1	L020	L020	0.3952	HMA	Within Group 1	0.6048
1369	1	L059	L059	1	L057	L057	0.5464	HMA	Within Group 1	0.4536
1370	1	L059	L059	1	L102	L102	1	HMA	Within Group 1	0
1371	1	L059	L059	1	L060	L060	0.0928	IMA	Within Group 1	0.9072
1372	1	L059	L059	1	L025	L025	-0.0584	NR	Within Group 1	1.0584
1373	1	L059	L059	1	L087	L087	-0.2096	NR	Within Group 1	1.2096
1374	1	L059	L059	1	L037	L037	-0.2096	NR	Within Group 1	1.2096
1375	1	L059	L059	1	L032	L032	-0.0584	NR	Within Group 1	1.0584
1376	1	L059	L059	1	L092	L092	-0.0584	NR	Within Group 1	1.0584
1377	1	L059	L059	1	L013	L013	0.244	IMA	Within Group 1	0.756
1378	1	L059	L059	1	L030	L030	-0.2096	NR	Within Group 1	1.2096
1379	1	L059	L059	1	L052	L052	-0.2096	NR	Within Group 1	1.2096
1380	1	L059	L059	1	L062	L062	-0.0584	NR	Within Group 1	1.0584
1381	1	L059	L059	1	L063	L063	0.3952	HMA	Within Group 1	0.6048
1382	1	L059	L059	1	L026	L026	-0.2096	NR	Within Group 1	1.2096
1383	1	L059	L059	1	L035	L035	-0.6632	NR	Within Group 1	1.6632
1384	1	L059	L059	1	L094	L094	0.3952	HMA	Within Group 1	0.6048
1385	1	L059	L059	1	L114	L114	0.0928	IMA	Within Group 1	0.9072
1386	1	L059	L059	1	L027	L027	-0.0584	NR	Within Group 1	1.0584
1387	1	L059	L059	1	L073	L073	0.0928	IMA	Within Group 1	0.9072
1388	1	L059	L059	1	L012	L012	0.0928	IMA	Within Group 1	0.9072
1389	1	L059	L059	1	L085	L085	-0.512	NR	Within Group 1	1.512
1390	1	L059	L059	1	L079	L079	-0.2096	NR	Within Group 1	1.2096
1391	1	L059	L059	1	L082	L082	-0.2096	NR	Within Group 1	1.2096
1392	1	L059	L059	1	MORITAII	Morita II	0.0928	IMA	Within Group 1	0.9072
1393	1	L059	L059	1	L036	L036	-0.3131	NR	Within Group 1	1.3131
1394	1	L059	L059	1	L069	L069	-0.2377	NR	Within Group 1	1.2377
1395	1	L059	L059	1	L040	L040	-0.0881	NR	Within Group 1	1.0881
1396	1	L059	L059	2	L022	L022	0.0928	IMA	Between Group 1 and Group 2	0.9072
1397	1	L059	L059	2	L089	L089	-0.0584	NR	Between Group 1 and Group 2	1.0584
1398	1	L059	L059	2	L017	L017	-0.0584	NR	Between Group 1 and Group 2	1.0584
1399	1	L059	L059	2	L034	L034	0.244	IMA	Between Group 1 and Group 2	0.756
1400	1	L059	L059	2	L044	L044	0.0928	IMA	Between Group 1 and Group 2	0.9072
1401	1	L059	L059	2	L045	L045	0.5464	HMA	Between Group 1 and Group 2	0.4536
1402	1	L059	L059	2	L028	L028	-0.0584	NR	Between Group 1 and Group 2	1.0584
1403	1	L059	L059	2	L076	L076	-0.0584	NR	Between Group 1 and Group 2	1.0584
1404	1	L059	L059	2	L100	L100	-0.3608	NR	Between Group 1 and Group 2	1.3608
1405	1	L059	L059	2	L008	L008	-0.2096	NR	Between Group 1 and Group 2	1.2096
1406	1	L059	L059	2	L055	L055	-0.3608	NR	Between Group 1 and Group 2	1.3608
1407	1	L059	L059	2	L041	L041	-0.3608	NR	Between Group 1 and Group 2	1.3608
1408	1	L059	L059	2	L078	L078	-0.0584	NR	Between Group 1 and Group 2	1.0584
1409	1	L059	L059	2	L046	L046	-0.0584	NR	Between Group 1 and Group 2	1.0584
1410	1	L059	L059	2	L061	L061	-0.512	NR	Between Group 1 and Group 2	1.512
1411	1	L059	L059	2	L049	L049	-0.0584	NR	Between Group 1 and Group 2	1.0584
1412	1	L059	L059	2	L047	L047	-0.3608	NR	Between Group 1 and Group 2	1.3608
1413	1	L059	L059	2	L011	L011	-0.512	NR	Between Group 1 and Group 2	1.512
1414	1	L059	L059	2	L098	L098	-0.2096	NR	Between Group 1 and Group 2	1.2096
1415	1	L059	L059	2	L039	L039	0.0928	IMA	Between Group 1 and Group 2	0.9072
1416	1	L059	L059	2	L019	L019	-0.0584	NR	Between Group 1 and Group 2	1.0584
1417	1	L059	L059	2	L038	L038	-0.3608	NR	Between Group 1 and Group 2	1.3608
1418	1	L059	L059	2	L067	L067	-0.512	NR	Between Group 1 and Group 2	1.512
1419	1	L059	L059	2	L081	L081	-0.0584	NR	Between Group 1 and Group 2	1.0584
1420	1	L059	L059	2	L015	L015	-0.0584	NR	Between Group 1 and Group 2	1.0584
1421	1	L059	L059	2	L066	L066	-0.512	NR	Between Group 1 and Group 2	1.512
1422	1	L059	L059	2	L023	L023	0.0928	IMA	Between Group 1 and Group 2	0.9072
1423	1	L059	L059	2	L003	L003	-0.0584	NR	Between Group 1 and Group 2	1.0584
1424	1	L059	L059	2	L006	L006	0.244	IMA	Between Group 1 and Group 2	0.756
1425	1	L059	L059	2	L014	L014	-1.2278	NR	Between Group 1 and Group 2	2.2278
1426	1	L075	L075	1	L051	L051	-0.0584	NR	Within Group 1	1.0584
1427	1	L075	L075	1	L054	L054	0.0928	IMA	Within Group 1	0.9072
1428	1	L075	L075	1	L113	L113	-0.0584	NR	Within Group 1	1.0584
1429	1	L075	L075	1	L064	L064	0.0928	IMA	Within Group 1	0.9072
1430	1	L075	L075	1	L096	L096	0.0928	IMA	Within Group 1	0.9072
1431	1	L075	L075	1	L074	L074	-0.0584	NR	Within Group 1	1.0584
1432	1	L075	L075	1	L083	L083	-0.3608	NR	Within Group 1	1.3608
1433	1	L075	L075	1	L020	L020	0.0928	IMA	Within Group 1	0.9072
1434	1	L075	L075	1	L057	L057	0.244	IMA	Within Group 1	0.756
1435	1	L075	L075	1	L102	L102	-0.0584	NR	Within Group 1	1.0584
1436	1	L075	L075	1	L060	L060	0.0928	IMA	Within Group 1	0.9072
1437	1	L075	L075	1	L025	L025	-0.0584	NR	Within Group 1	1.0584
1438	1	L075	L075	1	L087	L087	0.3952	HMA	Within Group 1	0.6048
1439	1	L075	L075	1	L037	L037	-0.3608	NR	Within Group 1	1.3608
1440	1	L075	L075	1	L032	L032	-0.0584	NR	Within Group 1	1.0584
1441	1	L075	L075	1	L092	L092	0.6976	HMA	Within Group 1	0.3024
1442	1	L075	L075	1	L013	L013	-0.0584	NR	Within Group 1	1.0584
1443	1	L075	L075	1	L030	L030	-0.0584	NR	Within Group 1	1.0584
1444	1	L075	L075	1	L052	L052	0.5464	HMA	Within Group 1	0.4536
1445	1	L075	L075	1	L062	L062	0.0928	IMA	Within Group 1	0.9072
1446	1	L075	L075	1	L063	L063	0.244	IMA	Within Group 1	0.756
1447	1	L075	L075	1	L026	L026	0.0928	IMA	Within Group 1	0.9072
1448	1	L075	L075	1	L035	L035	0.0928	IMA	Within Group 1	0.9072
1449	1	L075	L075	1	L094	L094	-0.2096	NR	Within Group 1	1.2096
1450	1	L075	L075	1	L114	L114	-0.2096	NR	Within Group 1	1.2096
1451	1	L075	L075	1	L027	L027	-0.0584	NR	Within Group 1	1.0584
1452	1	L075	L075	1	L073	L073	-0.2096	NR	Within Group 1	1.2096
1453	1	L075	L075	1	L012	L012	0.244	IMA	Within Group 1	0.756
1454	1	L075	L075	1	L085	L085	0.3952	HMA	Within Group 1	0.6048
1455	1	L075	L075	1	L079	L079	-0.2096	NR	Within Group 1	1.2096
1456	1	L075	L075	1	L082	L082	0.0928	IMA	Within Group 1	0.9072
1457	1	L075	L075	1	MORITAII	Morita II	-0.8144	NR	Within Group 1	1.8144
1458	1	L075	L075	1	L036	L036	-0.1255	NR	Within Group 1	1.1255
1459	1	L075	L075	1	L069	L069	0.5049	HMA	Within Group 1	0.4951
1460	1	L075	L075	1	L040	L040	0.2746	HMA	Within Group 1	0.7254
1461	1	L075	L075	2	L022	L022	0.244	IMA	Between Group 1 and Group 2	0.756
1462	1	L075	L075	2	L089	L089	0.244	IMA	Between Group 1 and Group 2	0.756
1463	1	L075	L075	2	L017	L017	0.3952	HMA	Between Group 1 and Group 2	0.6048
1464	1	L075	L075	2	L034	L034	0.3952	HMA	Between Group 1 and Group 2	0.6048
1465	1	L075	L075	2	L044	L044	-0.0584	NR	Between Group 1 and Group 2	1.0584
1466	1	L075	L075	2	L045	L045	0.0928	IMA	Between Group 1 and Group 2	0.9072
1467	1	L075	L075	2	L028	L028	-0.3608	NR	Between Group 1 and Group 2	1.3608
1468	1	L075	L075	2	L076	L076	-0.2096	NR	Between Group 1 and Group 2	1.2096
1469	1	L075	L075	2	L100	L100	-0.0584	NR	Between Group 1 and Group 2	1.0584
1470	1	L075	L075	2	L008	L008	0.0928	IMA	Between Group 1 and Group 2	0.9072
1471	1	L075	L075	2	L055	L055	0.0928	IMA	Between Group 1 and Group 2	0.9072
1472	1	L075	L075	2	L041	L041	-0.512	NR	Between Group 1 and Group 2	1.512
1473	1	L075	L075	2	L078	L078	-0.3608	NR	Between Group 1 and Group 2	1.3608
1474	1	L075	L075	2	L046	L046	-0.3608	NR	Between Group 1 and Group 2	1.3608
1475	1	L075	L075	2	L061	L061	-1.1168	NR	Between Group 1 and Group 2	2.1168
1476	1	L075	L075	2	L049	L049	-0.2096	NR	Between Group 1 and Group 2	1.2096
1477	1	L075	L075	2	L047	L047	0.244	IMA	Between Group 1 and Group 2	0.756
1478	1	L075	L075	2	L011	L011	-0.512	NR	Between Group 1 and Group 2	1.512
1479	1	L075	L075	2	L098	L098	-0.512	NR	Between Group 1 and Group 2	1.512
1480	1	L075	L075	2	L039	L039	-0.8144	NR	Between Group 1 and Group 2	1.8144
1481	1	L075	L075	2	L019	L019	0.3952	HMA	Between Group 1 and Group 2	0.6048
1482	1	L075	L075	2	L038	L038	-0.0584	NR	Between Group 1 and Group 2	1.0584
1483	1	L075	L075	2	L067	L067	-0.0584	NR	Between Group 1 and Group 2	1.0584
1484	1	L075	L075	2	L081	L081	-0.0584	NR	Between Group 1 and Group 2	1.0584
1485	1	L075	L075	2	L015	L015	-0.0584	NR	Between Group 1 and Group 2	1.0584
1486	1	L075	L075	2	L066	L066	-0.2096	NR	Between Group 1 and Group 2	1.2096
1487	1	L075	L075	2	L023	L023	-0.6632	NR	Between Group 1 and Group 2	1.6632
1488	1	L075	L075	2	L003	L003	-0.2096	NR	Between Group 1 and Group 2	1.2096
1489	1	L075	L075	2	L006	L006	-0.6632	NR	Between Group 1 and Group 2	1.6632
1490	1	L075	L075	2	L014	L014	-1.9704	NR	Between Group 1 and Group 2	2.9704
1491	1	L051	L051	1	L054	L054	0.8488	HMA	Within Group 1	0.1512
1492	1	L051	L051	1	L113	L113	0.6976	HMA	Within Group 1	0.3024
1493	1	L051	L051	1	L064	L064	0.8488	HMA	Within Group 1	0.1512
1494	1	L051	L051	1	L096	L096	0.8488	HMA	Within Group 1	0.1512
1495	1	L051	L051	1	L074	L074	1	HMA	Within Group 1	0
1496	1	L051	L051	1	L083	L083	0.6976	HMA	Within Group 1	0.3024
1497	1	L051	L051	1	L020	L020	0.0928	IMA	Within Group 1	0.9072
1498	1	L051	L051	1	L057	L057	0.3952	HMA	Within Group 1	0.6048
1499	1	L051	L051	1	L102	L102	0.244	IMA	Within Group 1	0.756
1500	1	L051	L051	1	L060	L060	0.8488	HMA	Within Group 1	0.1512
1501	1	L051	L051	1	L025	L025	0.8488	HMA	Within Group 1	0.1512
1502	1	L051	L051	1	L087	L087	0.5464	HMA	Within Group 1	0.4536
1503	1	L051	L051	1	L037	L037	0.3952	HMA	Within Group 1	0.6048
1504	1	L051	L051	1	L032	L032	0.8488	HMA	Within Group 1	0.1512
1505	1	L051	L051	1	L092	L092	0.0928	IMA	Within Group 1	0.9072
1506	1	L051	L051	1	L013	L013	0.6976	HMA	Within Group 1	0.3024
1507	1	L051	L051	1	L030	L030	0.6976	HMA	Within Group 1	0.3024
1508	1	L051	L051	1	L052	L052	0.244	IMA	Within Group 1	0.756
1509	1	L051	L051	1	L062	L062	0.8488	HMA	Within Group 1	0.1512
1510	1	L051	L051	1	L063	L063	0.244	IMA	Within Group 1	0.756
1511	1	L051	L051	1	L026	L026	0.5464	HMA	Within Group 1	0.4536
1512	1	L051	L051	1	L035	L035	0.0928	IMA	Within Group 1	0.9072
1513	1	L051	L051	1	L094	L094	0.8488	HMA	Within Group 1	0.1512
1514	1	L051	L051	1	L114	L114	0.3952	HMA	Within Group 1	0.6048
1515	1	L051	L051	1	L027	L027	0.6976	HMA	Within Group 1	0.3024
1516	1	L051	L051	1	L073	L073	0.5464	HMA	Within Group 1	0.4536
1517	1	L051	L051	1	L012	L012	0.5464	HMA	Within Group 1	0.4536
1518	1	L051	L051	1	L085	L085	0.3952	HMA	Within Group 1	0.6048
1519	1	L051	L051	1	L079	L079	0.3952	HMA	Within Group 1	0.6048
1520	1	L051	L051	1	L082	L082	0.244	IMA	Within Group 1	0.756
1521	1	L051	L051	1	MORITAII	Morita II	0.244	IMA	Within Group 1	0.756
1522	1	L051	L051	1	L036	L036	0.4373	HMA	Within Group 1	0.5627
1523	1	L051	L051	1	L069	L069	0.7525	HMA	Within Group 1	0.2475
1524	1	L051	L051	1	L040	L040	1	HMA	Within Group 1	0
1525	1	L051	L051	2	L022	L022	-0.2096	NR	Between Group 1 and Group 2	1.2096
1526	1	L051	L051	2	L089	L089	0.3952	HMA	Between Group 1 and Group 2	0.6048
1527	1	L051	L051	2	L017	L017	-0.0584	NR	Between Group 1 and Group 2	1.0584
1528	1	L051	L051	2	L034	L034	-0.0584	NR	Between Group 1 and Group 2	1.0584
1529	1	L051	L051	2	L044	L044	-0.512	NR	Between Group 1 and Group 2	1.512
1530	1	L051	L051	2	L045	L045	0.0928	IMA	Between Group 1 and Group 2	0.9072
1531	1	L051	L051	2	L028	L028	-0.2096	NR	Between Group 1 and Group 2	1.2096
1532	1	L051	L051	2	L076	L076	0.0928	IMA	Between Group 1 and Group 2	0.9072
1533	1	L051	L051	2	L100	L100	-0.2096	NR	Between Group 1 and Group 2	1.2096
1534	1	L051	L051	2	L008	L008	0.244	IMA	Between Group 1 and Group 2	0.756
1535	1	L051	L051	2	L055	L055	0.244	IMA	Between Group 1 and Group 2	0.756
1536	1	L051	L051	2	L041	L041	-0.512	NR	Between Group 1 and Group 2	1.512
1537	1	L051	L051	2	L078	L078	-0.2096	NR	Between Group 1 and Group 2	1.2096
1538	1	L051	L051	2	L046	L046	0.0928	IMA	Between Group 1 and Group 2	0.9072
1539	1	L051	L051	2	L061	L061	-0.512	NR	Between Group 1 and Group 2	1.512
1540	1	L051	L051	2	L049	L049	0.0928	IMA	Between Group 1 and Group 2	0.9072
1541	1	L051	L051	2	L047	L047	0.0928	IMA	Between Group 1 and Group 2	0.9072
1542	1	L051	L051	2	L011	L011	-0.3608	NR	Between Group 1 and Group 2	1.3608
1543	1	L051	L051	2	L098	L098	0.244	IMA	Between Group 1 and Group 2	0.756
1544	1	L051	L051	2	L039	L039	-0.0584	NR	Between Group 1 and Group 2	1.0584
1545	1	L051	L051	2	L019	L019	-0.2096	NR	Between Group 1 and Group 2	1.2096
1546	1	L051	L051	2	L038	L038	-0.2096	NR	Between Group 1 and Group 2	1.2096
1547	1	L051	L051	2	L067	L067	0.3952	HMA	Between Group 1 and Group 2	0.6048
1548	1	L051	L051	2	L081	L081	0.0928	IMA	Between Group 1 and Group 2	0.9072
1549	1	L051	L051	2	L015	L015	0.3952	HMA	Between Group 1 and Group 2	0.6048
1550	1	L051	L051	2	L066	L066	-0.0584	NR	Between Group 1 and Group 2	1.0584
1551	1	L051	L051	2	L023	L023	-0.0584	NR	Between Group 1 and Group 2	1.0584
1552	1	L051	L051	2	L003	L003	-0.3608	NR	Between Group 1 and Group 2	1.3608
1553	1	L051	L051	2	L006	L006	-0.2096	NR	Between Group 1 and Group 2	1.2096
1554	1	L051	L051	2	L014	L014	-1.9704	NR	Between Group 1 and Group 2	2.9704
1555	1	L054	L054	1	L113	L113	0.8488	HMA	Within Group 1	0.1512
1556	1	L054	L054	1	L064	L064	1	HMA	Within Group 1	0
1557	1	L054	L054	1	L096	L096	1	HMA	Within Group 1	0
1558	1	L054	L054	1	L074	L074	0.8488	HMA	Within Group 1	0.1512
1559	1	L054	L054	1	L083	L083	0.5464	HMA	Within Group 1	0.4536
1560	1	L054	L054	1	L020	L020	-0.0584	NR	Within Group 1	1.0584
1561	1	L054	L054	1	L057	L057	0.5464	HMA	Within Group 1	0.4536
1562	1	L054	L054	1	L102	L102	0.0928	IMA	Within Group 1	0.9072
1563	1	L054	L054	1	L060	L060	1	HMA	Within Group 1	0
1564	1	L054	L054	1	L025	L025	0.6976	HMA	Within Group 1	0.3024
1565	1	L054	L054	1	L087	L087	0.6976	HMA	Within Group 1	0.3024
1566	1	L054	L054	1	L037	L037	0.5464	HMA	Within Group 1	0.4536
1567	1	L054	L054	1	L032	L032	0.6976	HMA	Within Group 1	0.3024
1568	1	L054	L054	1	L092	L092	-0.0584	NR	Within Group 1	1.0584
1569	1	L054	L054	1	L013	L013	0.8488	HMA	Within Group 1	0.1512
1570	1	L054	L054	1	L030	L030	0.5464	HMA	Within Group 1	0.4536
1571	1	L054	L054	1	L052	L052	0.0928	IMA	Within Group 1	0.9072
1572	1	L054	L054	1	L062	L062	0.6976	HMA	Within Group 1	0.3024
1573	1	L054	L054	1	L063	L063	0.0928	IMA	Within Group 1	0.9072
1574	1	L054	L054	1	L026	L026	0.6976	HMA	Within Group 1	0.3024
1575	1	L054	L054	1	L035	L035	0.3952	HMA	Within Group 1	0.6048
1576	1	L054	L054	1	L094	L094	0.6976	HMA	Within Group 1	0.3024
1577	1	L054	L054	1	L114	L114	0.5464	HMA	Within Group 1	0.4536
1578	1	L054	L054	1	L027	L027	0.5464	HMA	Within Group 1	0.4536
1579	1	L054	L054	1	L073	L073	0.3952	HMA	Within Group 1	0.6048
1580	1	L054	L054	1	L012	L012	0.3952	HMA	Within Group 1	0.6048
1581	1	L054	L054	1	L085	L085	0.5464	HMA	Within Group 1	0.4536
1582	1	L054	L054	1	L079	L079	0.244	IMA	Within Group 1	0.756
1583	1	L054	L054	1	L082	L082	0.3952	HMA	Within Group 1	0.6048
1584	1	L054	L054	1	MORITAII	Morita II	0.0928	IMA	Within Group 1	0.9072
1585	1	L054	L054	1	L036	L036	0.4373	HMA	Within Group 1	0.5627
1586	1	L054	L054	1	L069	L069	0.5049	HMA	Within Group 1	0.4951
1587	1	L054	L054	1	L040	L040	1	HMA	Within Group 1	0
1588	1	L054	L054	2	L022	L022	-0.3608	NR	Between Group 1 and Group 2	1.3608
1589	1	L054	L054	2	L089	L089	0.244	IMA	Between Group 1 and Group 2	0.756
1590	1	L054	L054	2	L017	L017	-0.2096	NR	Between Group 1 and Group 2	1.2096
1591	1	L054	L054	2	L034	L034	-0.2096	NR	Between Group 1 and Group 2	1.2096
1592	1	L054	L054	2	L044	L044	-0.6632	NR	Between Group 1 and Group 2	1.6632
1593	1	L054	L054	2	L045	L045	-0.0584	NR	Between Group 1 and Group 2	1.0584
1594	1	L054	L054	2	L028	L028	-0.2096	NR	Between Group 1 and Group 2	1.2096
1595	1	L054	L054	2	L076	L076	0.244	IMA	Between Group 1 and Group 2	0.756
1596	1	L054	L054	2	L100	L100	-0.3608	NR	Between Group 1 and Group 2	1.3608
1597	1	L054	L054	2	L008	L008	0.3952	HMA	Between Group 1 and Group 2	0.6048
1598	1	L054	L054	2	L055	L055	0.0928	IMA	Between Group 1 and Group 2	0.9072
1599	1	L054	L054	2	L041	L041	-0.2096	NR	Between Group 1 and Group 2	1.2096
1600	1	L054	L054	2	L078	L078	-0.0584	NR	Between Group 1 and Group 2	1.0584
1601	1	L054	L054	2	L046	L046	-0.0584	NR	Between Group 1 and Group 2	1.0584
1602	1	L054	L054	2	L061	L061	-0.6632	NR	Between Group 1 and Group 2	1.6632
1603	1	L054	L054	2	L049	L049	0.244	IMA	Between Group 1 and Group 2	0.756
1604	1	L054	L054	2	L047	L047	-0.0584	NR	Between Group 1 and Group 2	1.0584
1605	1	L054	L054	2	L011	L011	-0.0584	NR	Between Group 1 and Group 2	1.0584
1606	1	L054	L054	2	L098	L098	0.0928	IMA	Between Group 1 and Group 2	0.9072
1607	1	L054	L054	2	L039	L039	-0.2096	NR	Between Group 1 and Group 2	1.2096
1608	1	L054	L054	2	L019	L019	-0.3608	NR	Between Group 1 and Group 2	1.3608
1609	1	L054	L054	2	L038	L038	-0.3608	NR	Between Group 1 and Group 2	1.3608
1610	1	L054	L054	2	L067	L067	0.244	IMA	Between Group 1 and Group 2	0.756
1611	1	L054	L054	2	L081	L081	-0.0584	NR	Between Group 1 and Group 2	1.0584
1612	1	L054	L054	2	L015	L015	0.244	IMA	Between Group 1 and Group 2	0.756
1613	1	L054	L054	2	L066	L066	-0.2096	NR	Between Group 1 and Group 2	1.2096
1614	1	L054	L054	2	L023	L023	-0.2096	NR	Between Group 1 and Group 2	1.2096
1615	1	L054	L054	2	L003	L003	-0.3608	NR	Between Group 1 and Group 2	1.3608
1616	1	L054	L054	2	L006	L006	-0.3608	NR	Between Group 1 and Group 2	1.3608
1617	1	L054	L054	2	L014	L014	-1.9704	NR	Between Group 1 and Group 2	2.9704
1618	1	L113	L113	1	L064	L064	0.8488	HMA	Within Group 1	0.1512
1619	1	L113	L113	1	L096	L096	0.8488	HMA	Within Group 1	0.1512
1620	1	L113	L113	1	L074	L074	0.6976	HMA	Within Group 1	0.3024
1621	1	L113	L113	1	L083	L083	0.3952	HMA	Within Group 1	0.6048
1622	1	L113	L113	1	L020	L020	-0.2096	NR	Within Group 1	1.2096
1623	1	L113	L113	1	L057	L057	0.3952	HMA	Within Group 1	0.6048
1624	1	L113	L113	1	L102	L102	0.244	IMA	Within Group 1	0.756
1625	1	L113	L113	1	L060	L060	0.8488	HMA	Within Group 1	0.1512
1626	1	L113	L113	1	L025	L025	0.5464	HMA	Within Group 1	0.4536
1627	1	L113	L113	1	L087	L087	0.5464	HMA	Within Group 1	0.4536
1628	1	L113	L113	1	L037	L037	0.3952	HMA	Within Group 1	0.6048
1629	1	L113	L113	1	L032	L032	0.5464	HMA	Within Group 1	0.4536
1630	1	L113	L113	1	L092	L092	-0.2096	NR	Within Group 1	1.2096
1631	1	L113	L113	1	L013	L013	1	HMA	Within Group 1	0
1632	1	L113	L113	1	L030	L030	0.3952	HMA	Within Group 1	0.6048
1633	1	L113	L113	1	L052	L052	-0.0584	NR	Within Group 1	1.0584
1634	1	L113	L113	1	L062	L062	0.5464	HMA	Within Group 1	0.4536
1635	1	L113	L113	1	L063	L063	0.244	IMA	Within Group 1	0.756
1636	1	L113	L113	1	L026	L026	0.5464	HMA	Within Group 1	0.4536
1637	1	L113	L113	1	L035	L035	0.244	IMA	Within Group 1	0.756
1638	1	L113	L113	1	L094	L094	0.8488	HMA	Within Group 1	0.1512
1639	1	L113	L113	1	L114	L114	0.3952	HMA	Within Group 1	0.6048
1640	1	L113	L113	1	L027	L027	0.3952	HMA	Within Group 1	0.6048
1641	1	L113	L113	1	L073	L073	0.244	IMA	Within Group 1	0.756
1642	1	L113	L113	1	L012	L012	0.244	IMA	Within Group 1	0.756
1643	1	L113	L113	1	L085	L085	0.3952	HMA	Within Group 1	0.6048
1644	1	L113	L113	1	L079	L079	0.0928	IMA	Within Group 1	0.9072
1645	1	L113	L113	1	L082	L082	0.244	IMA	Within Group 1	0.756
1646	1	L113	L113	1	MORITAII	Morita II	0.5464	HMA	Within Group 1	0.4536
1647	1	L113	L113	1	L036	L036	0.2497	IMA	Within Group 1	0.7503
1648	1	L113	L113	1	L069	L069	0.2574	HMA	Within Group 1	0.7426
1649	1	L113	L113	1	L040	L040	0.6373	HMA	Within Group 1	0.3627
1650	1	L113	L113	2	L022	L022	-0.512	NR	Between Group 1 and Group 2	1.512
1651	1	L113	L113	2	L089	L089	0.0928	IMA	Between Group 1 and Group 2	0.9072
1652	1	L113	L113	2	L017	L017	-0.3608	NR	Between Group 1 and Group 2	1.3608
1653	1	L113	L113	2	L034	L034	-0.0584	NR	Between Group 1 and Group 2	1.0584
1654	1	L113	L113	2	L044	L044	-0.2096	NR	Between Group 1 and Group 2	1.2096
1655	1	L113	L113	2	L045	L045	-0.2096	NR	Between Group 1 and Group 2	1.2096
1656	1	L113	L113	2	L028	L028	-0.3608	NR	Between Group 1 and Group 2	1.3608
1657	1	L113	L113	2	L076	L076	0.0928	IMA	Between Group 1 and Group 2	0.9072
1658	1	L113	L113	2	L100	L100	-0.512	NR	Between Group 1 and Group 2	1.512
1659	1	L113	L113	2	L008	L008	0.244	IMA	Between Group 1 and Group 2	0.756
1660	1	L113	L113	2	L055	L055	-0.0584	NR	Between Group 1 and Group 2	1.0584
1661	1	L113	L113	2	L041	L041	-0.3608	NR	Between Group 1 and Group 2	1.3608
1662	1	L113	L113	2	L078	L078	-0.2096	NR	Between Group 1 and Group 2	1.2096
1663	1	L113	L113	2	L046	L046	-0.2096	NR	Between Group 1 and Group 2	1.2096
1664	1	L113	L113	2	L061	L061	-0.6632	NR	Between Group 1 and Group 2	1.6632
1665	1	L113	L113	2	L049	L049	0.0928	IMA	Between Group 1 and Group 2	0.9072
1666	1	L113	L113	2	L047	L047	-0.2096	NR	Between Group 1 and Group 2	1.2096
1667	1	L113	L113	2	L011	L011	-0.2096	NR	Between Group 1 and Group 2	1.2096
1668	1	L113	L113	2	L098	L098	-0.0584	NR	Between Group 1 and Group 2	1.0584
1669	1	L113	L113	2	L039	L039	0.244	IMA	Between Group 1 and Group 2	0.756
1670	1	L113	L113	2	L019	L019	-0.512	NR	Between Group 1 and Group 2	1.512
1671	1	L113	L113	2	L038	L038	-0.512	NR	Between Group 1 and Group 2	1.512
1672	1	L113	L113	2	L067	L067	0.0928	IMA	Between Group 1 and Group 2	0.9072
1673	1	L113	L113	2	L081	L081	-0.2096	NR	Between Group 1 and Group 2	1.2096
1674	1	L113	L113	2	L015	L015	0.0928	IMA	Between Group 1 and Group 2	0.9072
1675	1	L113	L113	2	L066	L066	-0.3608	NR	Between Group 1 and Group 2	1.3608
1676	1	L113	L113	2	L023	L023	-0.0584	NR	Between Group 1 and Group 2	1.0584
1677	1	L113	L113	2	L003	L003	-0.512	NR	Between Group 1 and Group 2	1.512
1678	1	L113	L113	2	L006	L006	-0.2096	NR	Between Group 1 and Group 2	1.2096
1679	1	L113	L113	2	L014	L014	-1.2278	NR	Between Group 1 and Group 2	2.2278
1680	1	L064	L064	1	L096	L096	1	HMA	Within Group 1	0
1681	1	L064	L064	1	L074	L074	0.8488	HMA	Within Group 1	0.1512
1682	1	L064	L064	1	L083	L083	0.5464	HMA	Within Group 1	0.4536
1683	1	L064	L064	1	L020	L020	-0.0584	NR	Within Group 1	1.0584
1684	1	L064	L064	1	L057	L057	0.5464	HMA	Within Group 1	0.4536
1685	1	L064	L064	1	L102	L102	0.0928	IMA	Within Group 1	0.9072
1686	1	L064	L064	1	L060	L060	1	HMA	Within Group 1	0
1687	1	L064	L064	1	L025	L025	0.6976	HMA	Within Group 1	0.3024
1688	1	L064	L064	1	L087	L087	0.6976	HMA	Within Group 1	0.3024
1689	1	L064	L064	1	L037	L037	0.5464	HMA	Within Group 1	0.4536
1690	1	L064	L064	1	L032	L032	0.6976	HMA	Within Group 1	0.3024
1691	1	L064	L064	1	L092	L092	-0.0584	NR	Within Group 1	1.0584
1692	1	L064	L064	1	L013	L013	0.8488	HMA	Within Group 1	0.1512
1693	1	L064	L064	1	L030	L030	0.5464	HMA	Within Group 1	0.4536
1694	1	L064	L064	1	L052	L052	0.0928	IMA	Within Group 1	0.9072
1695	1	L064	L064	1	L062	L062	0.6976	HMA	Within Group 1	0.3024
1696	1	L064	L064	1	L063	L063	0.0928	IMA	Within Group 1	0.9072
1697	1	L064	L064	1	L026	L026	0.6976	HMA	Within Group 1	0.3024
1698	1	L064	L064	1	L035	L035	0.3952	HMA	Within Group 1	0.6048
1699	1	L064	L064	1	L094	L094	0.6976	HMA	Within Group 1	0.3024
1700	1	L064	L064	1	L114	L114	0.5464	HMA	Within Group 1	0.4536
1701	1	L064	L064	1	L027	L027	0.5464	HMA	Within Group 1	0.4536
1702	1	L064	L064	1	L073	L073	0.3952	HMA	Within Group 1	0.6048
1703	1	L064	L064	1	L012	L012	0.3952	HMA	Within Group 1	0.6048
1704	1	L064	L064	1	L085	L085	0.5464	HMA	Within Group 1	0.4536
1705	1	L064	L064	1	L079	L079	0.244	IMA	Within Group 1	0.756
1706	1	L064	L064	1	L082	L082	0.3952	HMA	Within Group 1	0.6048
1707	1	L064	L064	1	MORITAII	Morita II	0.0928	IMA	Within Group 1	0.9072
1708	1	L064	L064	1	L036	L036	0.4373	HMA	Within Group 1	0.5627
1709	1	L064	L064	1	L069	L069	0.5049	HMA	Within Group 1	0.4951
1710	1	L064	L064	1	L040	L040	1	HMA	Within Group 1	0
1711	1	L064	L064	2	L022	L022	-0.3608	NR	Between Group 1 and Group 2	1.3608
1712	1	L064	L064	2	L089	L089	0.244	IMA	Between Group 1 and Group 2	0.756
1713	1	L064	L064	2	L017	L017	-0.2096	NR	Between Group 1 and Group 2	1.2096
1714	1	L064	L064	2	L034	L034	-0.2096	NR	Between Group 1 and Group 2	1.2096
1715	1	L064	L064	2	L044	L044	-0.6632	NR	Between Group 1 and Group 2	1.6632
1716	1	L064	L064	2	L045	L045	-0.0584	NR	Between Group 1 and Group 2	1.0584
1717	1	L064	L064	2	L028	L028	-0.2096	NR	Between Group 1 and Group 2	1.2096
1718	1	L064	L064	2	L076	L076	0.244	IMA	Between Group 1 and Group 2	0.756
1719	1	L064	L064	2	L100	L100	-0.3608	NR	Between Group 1 and Group 2	1.3608
1720	1	L064	L064	2	L008	L008	0.3952	HMA	Between Group 1 and Group 2	0.6048
1721	1	L064	L064	2	L055	L055	0.0928	IMA	Between Group 1 and Group 2	0.9072
1722	1	L064	L064	2	L041	L041	-0.2096	NR	Between Group 1 and Group 2	1.2096
1723	1	L064	L064	2	L078	L078	-0.0584	NR	Between Group 1 and Group 2	1.0584
1724	1	L064	L064	2	L046	L046	-0.0584	NR	Between Group 1 and Group 2	1.0584
1725	1	L064	L064	2	L061	L061	-0.6632	NR	Between Group 1 and Group 2	1.6632
1726	1	L064	L064	2	L049	L049	0.244	IMA	Between Group 1 and Group 2	0.756
1727	1	L064	L064	2	L047	L047	-0.0584	NR	Between Group 1 and Group 2	1.0584
1728	1	L064	L064	2	L011	L011	-0.0584	NR	Between Group 1 and Group 2	1.0584
1729	1	L064	L064	2	L098	L098	0.0928	IMA	Between Group 1 and Group 2	0.9072
1730	1	L064	L064	2	L039	L039	-0.2096	NR	Between Group 1 and Group 2	1.2096
1731	1	L064	L064	2	L019	L019	-0.3608	NR	Between Group 1 and Group 2	1.3608
1732	1	L064	L064	2	L038	L038	-0.3608	NR	Between Group 1 and Group 2	1.3608
1733	1	L064	L064	2	L067	L067	0.244	IMA	Between Group 1 and Group 2	0.756
1734	1	L064	L064	2	L081	L081	-0.0584	NR	Between Group 1 and Group 2	1.0584
1735	1	L064	L064	2	L015	L015	0.244	IMA	Between Group 1 and Group 2	0.756
1736	1	L064	L064	2	L066	L066	-0.2096	NR	Between Group 1 and Group 2	1.2096
1737	1	L064	L064	2	L023	L023	-0.2096	NR	Between Group 1 and Group 2	1.2096
1738	1	L064	L064	2	L003	L003	-0.3608	NR	Between Group 1 and Group 2	1.3608
1739	1	L064	L064	2	L006	L006	-0.3608	NR	Between Group 1 and Group 2	1.3608
1740	1	L064	L064	2	L014	L014	-1.9704	NR	Between Group 1 and Group 2	2.9704
1741	1	L096	L096	1	L074	L074	0.8488	HMA	Within Group 1	0.1512
1742	1	L096	L096	1	L083	L083	0.5464	HMA	Within Group 1	0.4536
1743	1	L096	L096	1	L020	L020	-0.0584	NR	Within Group 1	1.0584
1744	1	L096	L096	1	L057	L057	0.5464	HMA	Within Group 1	0.4536
1745	1	L096	L096	1	L102	L102	0.0928	IMA	Within Group 1	0.9072
1746	1	L096	L096	1	L060	L060	1	HMA	Within Group 1	0
1747	1	L096	L096	1	L025	L025	0.6976	HMA	Within Group 1	0.3024
1748	1	L096	L096	1	L087	L087	0.6976	HMA	Within Group 1	0.3024
1749	1	L096	L096	1	L037	L037	0.5464	HMA	Within Group 1	0.4536
1750	1	L096	L096	1	L032	L032	0.6976	HMA	Within Group 1	0.3024
1751	1	L096	L096	1	L092	L092	-0.0584	NR	Within Group 1	1.0584
1752	1	L096	L096	1	L013	L013	0.8488	HMA	Within Group 1	0.1512
1753	1	L096	L096	1	L030	L030	0.5464	HMA	Within Group 1	0.4536
1754	1	L096	L096	1	L052	L052	0.0928	IMA	Within Group 1	0.9072
1755	1	L096	L096	1	L062	L062	0.6976	HMA	Within Group 1	0.3024
1756	1	L096	L096	1	L063	L063	0.0928	IMA	Within Group 1	0.9072
1757	1	L096	L096	1	L026	L026	0.6976	HMA	Within Group 1	0.3024
1758	1	L096	L096	1	L035	L035	0.3952	HMA	Within Group 1	0.6048
1759	1	L096	L096	1	L094	L094	0.6976	HMA	Within Group 1	0.3024
1760	1	L096	L096	1	L114	L114	0.5464	HMA	Within Group 1	0.4536
1761	1	L096	L096	1	L027	L027	0.5464	HMA	Within Group 1	0.4536
1762	1	L096	L096	1	L073	L073	0.3952	HMA	Within Group 1	0.6048
1763	1	L096	L096	1	L012	L012	0.3952	HMA	Within Group 1	0.6048
1764	1	L096	L096	1	L085	L085	0.5464	HMA	Within Group 1	0.4536
1765	1	L096	L096	1	L079	L079	0.244	IMA	Within Group 1	0.756
1766	1	L096	L096	1	L082	L082	0.3952	HMA	Within Group 1	0.6048
1767	1	L096	L096	1	MORITAII	Morita II	0.0928	IMA	Within Group 1	0.9072
1768	1	L096	L096	1	L036	L036	0.4373	HMA	Within Group 1	0.5627
1769	1	L096	L096	1	L069	L069	0.5049	HMA	Within Group 1	0.4951
1770	1	L096	L096	1	L040	L040	1	HMA	Within Group 1	0
1771	1	L096	L096	2	L022	L022	-0.3608	NR	Between Group 1 and Group 2	1.3608
1772	1	L096	L096	2	L089	L089	0.244	IMA	Between Group 1 and Group 2	0.756
1773	1	L096	L096	2	L017	L017	-0.2096	NR	Between Group 1 and Group 2	1.2096
1774	1	L096	L096	2	L034	L034	-0.2096	NR	Between Group 1 and Group 2	1.2096
1775	1	L096	L096	2	L044	L044	-0.6632	NR	Between Group 1 and Group 2	1.6632
1776	1	L096	L096	2	L045	L045	-0.0584	NR	Between Group 1 and Group 2	1.0584
1777	1	L096	L096	2	L028	L028	-0.2096	NR	Between Group 1 and Group 2	1.2096
1778	1	L096	L096	2	L076	L076	0.244	IMA	Between Group 1 and Group 2	0.756
1779	1	L096	L096	2	L100	L100	-0.3608	NR	Between Group 1 and Group 2	1.3608
1780	1	L096	L096	2	L008	L008	0.3952	HMA	Between Group 1 and Group 2	0.6048
1781	1	L096	L096	2	L055	L055	0.0928	IMA	Between Group 1 and Group 2	0.9072
1782	1	L096	L096	2	L041	L041	-0.2096	NR	Between Group 1 and Group 2	1.2096
1783	1	L096	L096	2	L078	L078	-0.0584	NR	Between Group 1 and Group 2	1.0584
1784	1	L096	L096	2	L046	L046	-0.0584	NR	Between Group 1 and Group 2	1.0584
1785	1	L096	L096	2	L061	L061	-0.6632	NR	Between Group 1 and Group 2	1.6632
1786	1	L096	L096	2	L049	L049	0.244	IMA	Between Group 1 and Group 2	0.756
1787	1	L096	L096	2	L047	L047	-0.0584	NR	Between Group 1 and Group 2	1.0584
1788	1	L096	L096	2	L011	L011	-0.0584	NR	Between Group 1 and Group 2	1.0584
1789	1	L096	L096	2	L098	L098	0.0928	IMA	Between Group 1 and Group 2	0.9072
1790	1	L096	L096	2	L039	L039	-0.2096	NR	Between Group 1 and Group 2	1.2096
1791	1	L096	L096	2	L019	L019	-0.3608	NR	Between Group 1 and Group 2	1.3608
1792	1	L096	L096	2	L038	L038	-0.3608	NR	Between Group 1 and Group 2	1.3608
1793	1	L096	L096	2	L067	L067	0.244	IMA	Between Group 1 and Group 2	0.756
1794	1	L096	L096	2	L081	L081	-0.0584	NR	Between Group 1 and Group 2	1.0584
1795	1	L096	L096	2	L015	L015	0.244	IMA	Between Group 1 and Group 2	0.756
1796	1	L096	L096	2	L066	L066	-0.2096	NR	Between Group 1 and Group 2	1.2096
1797	1	L096	L096	2	L023	L023	-0.2096	NR	Between Group 1 and Group 2	1.2096
1798	1	L096	L096	2	L003	L003	-0.3608	NR	Between Group 1 and Group 2	1.3608
1799	1	L096	L096	2	L006	L006	-0.3608	NR	Between Group 1 and Group 2	1.3608
1800	1	L096	L096	2	L014	L014	-1.9704	NR	Between Group 1 and Group 2	2.9704
1801	1	L074	L074	1	L083	L083	0.6976	HMA	Within Group 1	0.3024
1802	1	L074	L074	1	L020	L020	0.0928	IMA	Within Group 1	0.9072
1803	1	L074	L074	1	L057	L057	0.3952	HMA	Within Group 1	0.6048
1804	1	L074	L074	1	L102	L102	0.244	IMA	Within Group 1	0.756
1805	1	L074	L074	1	L060	L060	0.8488	HMA	Within Group 1	0.1512
1806	1	L074	L074	1	L025	L025	0.8488	HMA	Within Group 1	0.1512
1807	1	L074	L074	1	L087	L087	0.5464	HMA	Within Group 1	0.4536
1808	1	L074	L074	1	L037	L037	0.3952	HMA	Within Group 1	0.6048
1809	1	L074	L074	1	L032	L032	0.8488	HMA	Within Group 1	0.1512
1810	1	L074	L074	1	L092	L092	0.0928	IMA	Within Group 1	0.9072
1811	1	L074	L074	1	L013	L013	0.6976	HMA	Within Group 1	0.3024
1812	1	L074	L074	1	L030	L030	0.6976	HMA	Within Group 1	0.3024
1813	1	L074	L074	1	L052	L052	0.244	IMA	Within Group 1	0.756
1814	1	L074	L074	1	L062	L062	0.8488	HMA	Within Group 1	0.1512
1815	1	L074	L074	1	L063	L063	0.244	IMA	Within Group 1	0.756
1816	1	L074	L074	1	L026	L026	0.5464	HMA	Within Group 1	0.4536
1817	1	L074	L074	1	L035	L035	0.0928	IMA	Within Group 1	0.9072
1818	1	L074	L074	1	L094	L094	0.8488	HMA	Within Group 1	0.1512
1819	1	L074	L074	1	L114	L114	0.3952	HMA	Within Group 1	0.6048
1820	1	L074	L074	1	L027	L027	0.6976	HMA	Within Group 1	0.3024
1821	1	L074	L074	1	L073	L073	0.5464	HMA	Within Group 1	0.4536
1822	1	L074	L074	1	L012	L012	0.5464	HMA	Within Group 1	0.4536
1823	1	L074	L074	1	L085	L085	0.3952	HMA	Within Group 1	0.6048
1824	1	L074	L074	1	L079	L079	0.3952	HMA	Within Group 1	0.6048
1825	1	L074	L074	1	L082	L082	0.244	IMA	Within Group 1	0.756
1826	1	L074	L074	1	MORITAII	Morita II	0.244	IMA	Within Group 1	0.756
1827	1	L074	L074	1	L036	L036	0.4373	HMA	Within Group 1	0.5627
1828	1	L074	L074	1	L069	L069	0.7525	HMA	Within Group 1	0.2475
1829	1	L074	L074	1	L040	L040	1	HMA	Within Group 1	0
1830	1	L074	L074	2	L022	L022	-0.2096	NR	Between Group 1 and Group 2	1.2096
1831	1	L074	L074	2	L089	L089	0.3952	HMA	Between Group 1 and Group 2	0.6048
1832	1	L074	L074	2	L017	L017	-0.0584	NR	Between Group 1 and Group 2	1.0584
1833	1	L074	L074	2	L034	L034	-0.0584	NR	Between Group 1 and Group 2	1.0584
1834	1	L074	L074	2	L044	L044	-0.512	NR	Between Group 1 and Group 2	1.512
1835	1	L074	L074	2	L045	L045	0.0928	IMA	Between Group 1 and Group 2	0.9072
1836	1	L074	L074	2	L028	L028	-0.2096	NR	Between Group 1 and Group 2	1.2096
1837	1	L074	L074	2	L076	L076	0.0928	IMA	Between Group 1 and Group 2	0.9072
1838	1	L074	L074	2	L100	L100	-0.2096	NR	Between Group 1 and Group 2	1.2096
1839	1	L074	L074	2	L008	L008	0.244	IMA	Between Group 1 and Group 2	0.756
1840	1	L074	L074	2	L055	L055	0.244	IMA	Between Group 1 and Group 2	0.756
1841	1	L074	L074	2	L041	L041	-0.512	NR	Between Group 1 and Group 2	1.512
1842	1	L074	L074	2	L078	L078	-0.2096	NR	Between Group 1 and Group 2	1.2096
1843	1	L074	L074	2	L046	L046	0.0928	IMA	Between Group 1 and Group 2	0.9072
1844	1	L074	L074	2	L061	L061	-0.512	NR	Between Group 1 and Group 2	1.512
1845	1	L074	L074	2	L049	L049	0.0928	IMA	Between Group 1 and Group 2	0.9072
1846	1	L074	L074	2	L047	L047	0.0928	IMA	Between Group 1 and Group 2	0.9072
1847	1	L074	L074	2	L011	L011	-0.3608	NR	Between Group 1 and Group 2	1.3608
1848	1	L074	L074	2	L098	L098	0.244	IMA	Between Group 1 and Group 2	0.756
1849	1	L074	L074	2	L039	L039	-0.0584	NR	Between Group 1 and Group 2	1.0584
1850	1	L074	L074	2	L019	L019	-0.2096	NR	Between Group 1 and Group 2	1.2096
1851	1	L074	L074	2	L038	L038	-0.2096	NR	Between Group 1 and Group 2	1.2096
1852	1	L074	L074	2	L067	L067	0.3952	HMA	Between Group 1 and Group 2	0.6048
1853	1	L074	L074	2	L081	L081	0.0928	IMA	Between Group 1 and Group 2	0.9072
1854	1	L074	L074	2	L015	L015	0.3952	HMA	Between Group 1 and Group 2	0.6048
1855	1	L074	L074	2	L066	L066	-0.0584	NR	Between Group 1 and Group 2	1.0584
1856	1	L074	L074	2	L023	L023	-0.0584	NR	Between Group 1 and Group 2	1.0584
1857	1	L074	L074	2	L003	L003	-0.3608	NR	Between Group 1 and Group 2	1.3608
1858	1	L074	L074	2	L006	L006	-0.2096	NR	Between Group 1 and Group 2	1.2096
1859	1	L074	L074	2	L014	L014	-1.9704	NR	Between Group 1 and Group 2	2.9704
1860	1	L083	L083	1	L020	L020	0.0928	IMA	Within Group 1	0.9072
1861	1	L083	L083	1	L057	L057	0.3952	HMA	Within Group 1	0.6048
1862	1	L083	L083	1	L102	L102	0.244	IMA	Within Group 1	0.756
1863	1	L083	L083	1	L060	L060	0.5464	HMA	Within Group 1	0.4536
1864	1	L083	L083	1	L025	L025	0.5464	HMA	Within Group 1	0.4536
1865	1	L083	L083	1	L087	L087	0.244	IMA	Within Group 1	0.756
1866	1	L083	L083	1	L037	L037	0.3952	HMA	Within Group 1	0.6048
1867	1	L083	L083	1	L032	L032	0.5464	HMA	Within Group 1	0.4536
1868	1	L083	L083	1	L092	L092	-0.2096	NR	Within Group 1	1.2096
1869	1	L083	L083	1	L013	L013	0.3952	HMA	Within Group 1	0.6048
1870	1	L083	L083	1	L030	L030	0.244	IMA	Within Group 1	0.756
1871	1	L083	L083	1	L052	L052	-0.0584	NR	Within Group 1	1.0584
1872	1	L083	L083	1	L062	L062	0.3952	HMA	Within Group 1	0.6048
1873	1	L083	L083	1	L063	L063	0.244	IMA	Within Group 1	0.756
1874	1	L083	L083	1	L026	L026	0.244	IMA	Within Group 1	0.756
1875	1	L083	L083	1	L035	L035	-0.2096	NR	Within Group 1	1.2096
1876	1	L083	L083	1	L094	L094	0.5464	HMA	Within Group 1	0.4536
1877	1	L083	L083	1	L114	L114	0.3952	HMA	Within Group 1	0.6048
1878	1	L083	L083	1	L027	L027	0.3952	HMA	Within Group 1	0.6048
1879	1	L083	L083	1	L073	L073	0.5464	HMA	Within Group 1	0.4536
1880	1	L083	L083	1	L012	L012	0.244	IMA	Within Group 1	0.756
1881	1	L083	L083	1	L085	L085	0.0928	IMA	Within Group 1	0.9072
1882	1	L083	L083	1	L079	L079	0.3952	HMA	Within Group 1	0.6048
1883	1	L083	L083	1	L082	L082	0.244	IMA	Within Group 1	0.756
1884	1	L083	L083	1	MORITAII	Morita II	-0.0584	NR	Within Group 1	1.0584
1885	1	L083	L083	1	L036	L036	0.4373	HMA	Within Group 1	0.5627
1886	1	L083	L083	1	L069	L069	0.0099	IMA	Within Group 1	0.9901
1887	1	L083	L083	1	L040	L040	0.2746	HMA	Within Group 1	0.7254
1888	1	L083	L083	2	L022	L022	0.0928	IMA	Between Group 1 and Group 2	0.9072
1889	1	L083	L083	2	L089	L089	0.0928	IMA	Between Group 1 and Group 2	0.9072
1890	1	L083	L083	2	L017	L017	-0.3608	NR	Between Group 1 and Group 2	1.3608
1891	1	L083	L083	2	L034	L034	-0.3608	NR	Between Group 1 and Group 2	1.3608
1892	1	L083	L083	2	L044	L044	-0.8144	NR	Between Group 1 and Group 2	1.8144
1893	1	L083	L083	2	L045	L045	0.0928	IMA	Between Group 1 and Group 2	0.9072
1894	1	L083	L083	2	L028	L028	-0.2096	NR	Between Group 1 and Group 2	1.2096
1895	1	L083	L083	2	L076	L076	0.0928	IMA	Between Group 1 and Group 2	0.9072
1896	1	L083	L083	2	L100	L100	-0.2096	NR	Between Group 1 and Group 2	1.2096
1897	1	L083	L083	2	L008	L008	-0.0584	NR	Between Group 1 and Group 2	1.0584
1898	1	L083	L083	2	L055	L055	-0.2096	NR	Between Group 1 and Group 2	1.2096
1899	1	L083	L083	2	L041	L041	-0.512	NR	Between Group 1 and Group 2	1.512
1900	1	L083	L083	2	L078	L078	-0.2096	NR	Between Group 1 and Group 2	1.2096
1901	1	L083	L083	2	L046	L046	0.3952	HMA	Between Group 1 and Group 2	0.6048
1902	1	L083	L083	2	L061	L061	-0.512	NR	Between Group 1 and Group 2	1.512
1903	1	L083	L083	2	L049	L049	0.0928	IMA	Between Group 1 and Group 2	0.9072
1904	1	L083	L083	2	L047	L047	-0.2096	NR	Between Group 1 and Group 2	1.2096
1905	1	L083	L083	2	L011	L011	-0.3608	NR	Between Group 1 and Group 2	1.3608
1906	1	L083	L083	2	L098	L098	0.244	IMA	Between Group 1 and Group 2	0.756
1907	1	L083	L083	2	L039	L039	-0.3608	NR	Between Group 1 and Group 2	1.3608
1908	1	L083	L083	2	L019	L019	-0.2096	NR	Between Group 1 and Group 2	1.2096
1909	1	L083	L083	2	L038	L038	-0.2096	NR	Between Group 1 and Group 2	1.2096
1910	1	L083	L083	2	L067	L067	-0.0584	NR	Between Group 1 and Group 2	1.0584
1911	1	L083	L083	2	L081	L081	-0.2096	NR	Between Group 1 and Group 2	1.2096
1912	1	L083	L083	2	L015	L015	0.0928	IMA	Between Group 1 and Group 2	0.9072
1913	1	L083	L083	2	L066	L066	-0.3608	NR	Between Group 1 and Group 2	1.3608
1914	1	L083	L083	2	L023	L023	0.244	IMA	Between Group 1 and Group 2	0.756
1915	1	L083	L083	2	L003	L003	-0.3608	NR	Between Group 1 and Group 2	1.3608
1916	1	L083	L083	2	L006	L006	-0.2096	NR	Between Group 1 and Group 2	1.2096
1917	1	L083	L083	2	L014	L014	-1.9704	NR	Between Group 1 and Group 2	2.9704
1918	1	L020	L020	1	L057	L057	0.5464	HMA	Within Group 1	0.4536
1919	1	L020	L020	1	L102	L102	0.3952	HMA	Within Group 1	0.6048
1920	1	L020	L020	1	L060	L060	-0.0584	NR	Within Group 1	1.0584
1921	1	L020	L020	1	L025	L025	0.0928	IMA	Within Group 1	0.9072
1922	1	L020	L020	1	L087	L087	-0.512	NR	Within Group 1	1.512
1923	1	L020	L020	1	L037	L037	-0.0584	NR	Within Group 1	1.0584
1924	1	L020	L020	1	L032	L032	0.0928	IMA	Within Group 1	0.9072
1925	1	L020	L020	1	L092	L092	0.0928	IMA	Within Group 1	0.9072
1926	1	L020	L020	1	L013	L013	-0.2096	NR	Within Group 1	1.2096
1927	1	L020	L020	1	L030	L030	-0.2096	NR	Within Group 1	1.2096
1928	1	L020	L020	1	L052	L052	0.244	IMA	Within Group 1	0.756
1929	1	L020	L020	1	L062	L062	-0.3608	NR	Within Group 1	1.3608
1930	1	L020	L020	1	L063	L063	0.3952	HMA	Within Group 1	0.6048
1931	1	L020	L020	1	L026	L026	-0.0584	NR	Within Group 1	1.0584
1932	1	L020	L020	1	L035	L035	-0.512	NR	Within Group 1	1.512
1933	1	L020	L020	1	L094	L094	-0.0584	NR	Within Group 1	1.0584
1934	1	L020	L020	1	L114	L114	-0.0584	NR	Within Group 1	1.0584
1935	1	L020	L020	1	L027	L027	0.0928	IMA	Within Group 1	0.9072
1936	1	L020	L020	1	L073	L073	0.244	IMA	Within Group 1	0.756
1937	1	L020	L020	1	L012	L012	0.6976	HMA	Within Group 1	0.3024
1938	1	L020	L020	1	L085	L085	-0.512	NR	Within Group 1	1.512
1939	1	L020	L020	1	L079	L079	-0.0584	NR	Within Group 1	1.0584
1940	1	L020	L020	1	L082	L082	-0.0584	NR	Within Group 1	1.0584
1941	1	L020	L020	1	MORITAII	Morita II	-0.3608	NR	Within Group 1	1.3608
1942	1	L020	L020	1	L036	L036	0.0621	IMA	Within Group 1	0.9379
1943	1	L020	L020	1	L069	L069	-0.2377	NR	Within Group 1	1.2377
1944	1	L020	L020	1	L040	L040	0.6373	HMA	Within Group 1	0.3627
1945	1	L020	L020	2	L022	L022	0.244	IMA	Between Group 1 and Group 2	0.756
1946	1	L020	L020	2	L089	L089	-0.3608	NR	Between Group 1 and Group 2	1.3608
1947	1	L020	L020	2	L017	L017	0.3952	HMA	Between Group 1 and Group 2	0.6048
1948	1	L020	L020	2	L034	L034	0.0928	IMA	Between Group 1 and Group 2	0.9072
1949	1	L020	L020	2	L044	L044	-0.3608	NR	Between Group 1 and Group 2	1.3608
1950	1	L020	L020	2	L045	L045	0.0928	IMA	Between Group 1 and Group 2	0.9072
1951	1	L020	L020	2	L028	L028	0.0928	IMA	Between Group 1 and Group 2	0.9072
1952	1	L020	L020	2	L076	L076	0.0928	IMA	Between Group 1 and Group 2	0.9072
1953	1	L020	L020	2	L100	L100	-0.3608	NR	Between Group 1 and Group 2	1.3608
1954	1	L020	L020	2	L008	L008	-0.0584	NR	Between Group 1 and Group 2	1.0584
1955	1	L020	L020	2	L055	L055	-0.3608	NR	Between Group 1 and Group 2	1.3608
1956	1	L020	L020	2	L041	L041	-0.0584	NR	Between Group 1 and Group 2	1.0584
1957	1	L020	L020	2	L078	L078	-0.2096	NR	Between Group 1 and Group 2	1.2096
1958	1	L020	L020	2	L046	L046	0.0928	IMA	Between Group 1 and Group 2	0.9072
1959	1	L020	L020	2	L061	L061	-0.2096	NR	Between Group 1 and Group 2	1.2096
1960	1	L020	L020	2	L049	L049	0.0928	IMA	Between Group 1 and Group 2	0.9072
1961	1	L020	L020	2	L047	L047	-0.3608	NR	Between Group 1 and Group 2	1.3608
1962	1	L020	L020	2	L011	L011	0.0928	IMA	Between Group 1 and Group 2	0.9072
1963	1	L020	L020	2	L098	L098	-0.0584	NR	Between Group 1 and Group 2	1.0584
1964	1	L020	L020	2	L039	L039	-0.3608	NR	Between Group 1 and Group 2	1.3608
1965	1	L020	L020	2	L019	L019	0.0928	IMA	Between Group 1 and Group 2	0.9072
1966	1	L020	L020	2	L038	L038	-0.3608	NR	Between Group 1 and Group 2	1.3608
1967	1	L020	L020	2	L067	L067	-0.512	NR	Between Group 1 and Group 2	1.512
1968	1	L020	L020	2	L081	L081	-0.3608	NR	Between Group 1 and Group 2	1.3608
1969	1	L020	L020	2	L015	L015	0.0928	IMA	Between Group 1 and Group 2	0.9072
1970	1	L020	L020	2	L066	L066	-0.512	NR	Between Group 1 and Group 2	1.512
1971	1	L020	L020	2	L023	L023	-0.6632	NR	Between Group 1 and Group 2	1.6632
1972	1	L020	L020	2	L003	L003	0.3952	HMA	Between Group 1 and Group 2	0.6048
1973	1	L020	L020	2	L006	L006	-0.2096	NR	Between Group 1 and Group 2	1.2096
1974	1	L020	L020	2	L014	L014	-1.9704	NR	Between Group 1 and Group 2	2.9704
1975	1	L057	L057	1	L102	L102	0.5464	HMA	Within Group 1	0.4536
1976	1	L057	L057	1	L060	L060	0.5464	HMA	Within Group 1	0.4536
1977	1	L057	L057	1	L025	L025	0.0928	IMA	Within Group 1	0.9072
1978	1	L057	L057	1	L087	L087	0.0928	IMA	Within Group 1	0.9072
1979	1	L057	L057	1	L037	L037	0.244	IMA	Within Group 1	0.756
1980	1	L057	L057	1	L032	L032	0.0928	IMA	Within Group 1	0.9072
1981	1	L057	L057	1	L092	L092	-0.0584	NR	Within Group 1	1.0584
1982	1	L057	L057	1	L013	L013	0.3952	HMA	Within Group 1	0.6048
1983	1	L057	L057	1	L030	L030	-0.2096	NR	Within Group 1	1.2096
1984	1	L057	L057	1	L052	L052	-0.2096	NR	Within Group 1	1.2096
1985	1	L057	L057	1	L062	L062	-0.0584	NR	Within Group 1	1.0584
1986	1	L057	L057	1	L063	L063	0.244	IMA	Within Group 1	0.756
1987	1	L057	L057	1	L026	L026	0.244	IMA	Within Group 1	0.756
1988	1	L057	L057	1	L035	L035	-0.2096	NR	Within Group 1	1.2096
1989	1	L057	L057	1	L094	L094	0.244	IMA	Within Group 1	0.756
1990	1	L057	L057	1	L114	L114	0.244	IMA	Within Group 1	0.756
1991	1	L057	L057	1	L027	L027	0.0928	IMA	Within Group 1	0.9072
1992	1	L057	L057	1	L073	L073	0.244	IMA	Within Group 1	0.756
1993	1	L057	L057	1	L012	L012	0.244	IMA	Within Group 1	0.756
1994	1	L057	L057	1	L085	L085	-0.2096	NR	Within Group 1	1.2096
1995	1	L057	L057	1	L079	L079	-0.0584	NR	Within Group 1	1.0584
1996	1	L057	L057	1	L082	L082	0.244	IMA	Within Group 1	0.756
1997	1	L057	L057	1	MORITAII	Morita II	-0.3608	NR	Within Group 1	1.3608
1998	1	L057	L057	1	L036	L036	0.0621	IMA	Within Group 1	0.9379
1999	1	L057	L057	1	L069	L069	-0.2377	NR	Within Group 1	1.2377
[truncated: 1,571 more rows]

[truncated: 2 more sheets: LynchLi_summary, Permutation_support]
