# Supplementary material for: A Five-Locus SSR Molecular-Affinity Framework Provides Redundancy Context for Previously Identified Elite-Relevant Lines in a ‘Morita II’-Derived Stevia rebaudiana Breeding Collection
Source: Int J Mol Sci. 2026 Jun 10;27(12):5277. doi: 10.3390/ijms27125277 (PMC13299656; doi:10.3390/ijms27125277)
Supplement: Supplementary file 1 [file ijms-27-05277-s001.zip › LynchLi_pairwise_relatedness_curated.csv]

pair_no	group_i	ind1_id	ind1_label	group_j	ind2_id	ind2_label	lynchli	Molecular_affinity_class	Comparison_context	lynchli_derived_dissimilarity
1	1	L068	L068	1	L031	L031	-0.0584	NR	Within Group 1	1.0584
2	1	L068	L068	1	L077	L077	0.244	IMA	Within Group 1	0.756
3	1	L068	L068	1	L088	L088	0.244	IMA	Within Group 1	0.756
4	1	L068	L068	1	L016	L016	0.5464	HMA	Within Group 1	0.4536
5	1	L068	L068	1	L024	L024	-0.2096	NR	Within Group 1	1.2096
6	1	L068	L068	1	L070	L070	0.8488	HMA	Within Group 1	0.1512
7	1	L068	L068	1	L105	L105	-0.2096	NR	Within Group 1	1.2096
8	1	L068	L068	1	L009	L009	0.3952	HMA	Within Group 1	0.6048
9	1	L068	L068	1	L071	L071	0.244	IMA	Within Group 1	0.756
10	1	L068	L068	1	L010	L010	0.5464	HMA	Within Group 1	0.4536
11	1	L068	L068	1	L018	L018	0.3952	HMA	Within Group 1	0.6048
12	1	L068	L068	1	L072	L072	0.3952	HMA	Within Group 1	0.6048
13	1	L068	L068	1	L056	L056	-0.0584	NR	Within Group 1	1.0584
14	1	L068	L068	1	L065	L065	0.0928	IMA	Within Group 1	0.9072
15	1	L068	L068	1	L097	L097	0.5464	HMA	Within Group 1	0.4536
16	1	L068	L068	1	L021	L021	0.244	IMA	Within Group 1	0.756
17	1	L068	L068	1	L048	L048	-0.2096	NR	Within Group 1	1.2096
18	1	L068	L068	1	L059	L059	-0.2096	NR	Within Group 1	1.2096
19	1	L068	L068	1	L075	L075	0.244	IMA	Within Group 1	0.756
20	1	L068	L068	1	L051	L051	0.3952	HMA	Within Group 1	0.6048
21	1	L068	L068	1	L054	L054	0.5464	HMA	Within Group 1	0.4536
22	1	L068	L068	1	L113	L113	0.3952	HMA	Within Group 1	0.6048
23	1	L068	L068	1	L064	L064	0.5464	HMA	Within Group 1	0.4536
24	1	L068	L068	1	L096	L096	0.5464	HMA	Within Group 1	0.4536
25	1	L068	L068	1	L074	L074	0.3952	HMA	Within Group 1	0.6048
26	1	L068	L068	1	L083	L083	-0.0584	NR	Within Group 1	1.0584
27	1	L068	L068	1	L020	L020	-0.512	NR	Within Group 1	1.512
28	1	L068	L068	1	L057	L057	0.0928	IMA	Within Group 1	0.9072
29	1	L068	L068	1	L102	L102	-0.2096	NR	Within Group 1	1.2096
30	1	L068	L068	1	L060	L060	0.5464	HMA	Within Group 1	0.4536
31	1	L068	L068	1	L025	L025	0.0928	IMA	Within Group 1	0.9072
32	1	L068	L068	1	L087	L087	0.5464	HMA	Within Group 1	0.4536
33	1	L068	L068	1	L037	L037	-0.3608	NR	Within Group 1	1.3608
34	1	L068	L068	1	L032	L032	0.0928	IMA	Within Group 1	0.9072
35	1	L068	L068	1	L092	L092	0.0928	IMA	Within Group 1	0.9072
36	1	L068	L068	1	L013	L013	0.3952	HMA	Within Group 1	0.6048
37	1	L068	L068	1	L030	L030	0.3952	HMA	Within Group 1	0.6048
38	1	L068	L068	1	L052	L052	-0.0584	NR	Within Group 1	1.0584
39	1	L068	L068	1	L062	L062	0.5464	HMA	Within Group 1	0.4536
40	1	L068	L068	1	L063	L063	-0.512	NR	Within Group 1	1.512
41	1	L068	L068	1	L026	L026	0.244	IMA	Within Group 1	0.756
42	1	L068	L068	1	L035	L035	0.244	IMA	Within Group 1	0.756
43	1	L068	L068	1	L094	L094	0.244	IMA	Within Group 1	0.756
44	1	L068	L068	1	L114	L114	-0.2096	NR	Within Group 1	1.2096
45	1	L068	L068	1	L027	L027	0.0928	IMA	Within Group 1	0.9072
46	1	L068	L068	1	L073	L073	-0.2096	NR	Within Group 1	1.2096
47	1	L068	L068	1	L012	L012	-0.0584	NR	Within Group 1	1.0584
48	1	L068	L068	1	L085	L085	0.244	IMA	Within Group 1	0.756
49	1	L068	L068	1	L079	L079	-0.512	NR	Within Group 1	1.512
50	1	L068	L068	1	L082	L082	-0.2096	NR	Within Group 1	1.2096
51	1	L068	L068	1	MORITAII	Morita II	-0.3608	NR	Within Group 1	1.3608
52	1	L068	L068	1	L036	L036	-0.5007	NR	Within Group 1	1.5007
53	1	L068	L068	1	L069	L069	0.7525	HMA	Within Group 1	0.2475
54	1	L068	L068	1	L040	L040	0.6373	HMA	Within Group 1	0.3627
55	1	L068	L068	2	L022	L022	-0.3608	NR	Between Group 1 and Group 2	1.3608
56	1	L068	L068	2	L089	L089	0.3952	HMA	Between Group 1 and Group 2	0.6048
57	1	L068	L068	2	L017	L017	-0.0584	NR	Between Group 1 and Group 2	1.0584
58	1	L068	L068	2	L034	L034	-0.0584	NR	Between Group 1 and Group 2	1.0584
59	1	L068	L068	2	L044	L044	-0.512	NR	Between Group 1 and Group 2	1.512
60	1	L068	L068	2	L045	L045	-0.0584	NR	Between Group 1 and Group 2	1.0584
61	1	L068	L068	2	L028	L028	-0.512	NR	Between Group 1 and Group 2	1.512
62	1	L068	L068	2	L076	L076	-0.2096	NR	Between Group 1 and Group 2	1.2096
63	1	L068	L068	2	L100	L100	-0.3608	NR	Between Group 1 and Group 2	1.3608
64	1	L068	L068	2	L008	L008	0.244	IMA	Between Group 1 and Group 2	0.756
65	1	L068	L068	2	L055	L055	0.244	IMA	Between Group 1 and Group 2	0.756
66	1	L068	L068	2	L041	L041	-0.512	NR	Between Group 1 and Group 2	1.512
67	1	L068	L068	2	L078	L078	-0.3608	NR	Between Group 1 and Group 2	1.3608
68	1	L068	L068	2	L046	L046	-0.3608	NR	Between Group 1 and Group 2	1.3608
69	1	L068	L068	2	L061	L061	-1.1168	NR	Between Group 1 and Group 2	2.1168
70	1	L068	L068	2	L049	L049	-0.2096	NR	Between Group 1 and Group 2	1.2096
71	1	L068	L068	2	L047	L047	0.0928	IMA	Between Group 1 and Group 2	0.9072
72	1	L068	L068	2	L011	L011	-0.512	NR	Between Group 1 and Group 2	1.512
73	1	L068	L068	2	L098	L098	-0.512	NR	Between Group 1 and Group 2	1.512
74	1	L068	L068	2	L039	L039	-0.3608	NR	Between Group 1 and Group 2	1.3608
75	1	L068	L068	2	L019	L019	-0.3608	NR	Between Group 1 and Group 2	1.3608
76	1	L068	L068	2	L038	L038	-0.3608	NR	Between Group 1 and Group 2	1.3608
77	1	L068	L068	2	L067	L067	0.0928	IMA	Between Group 1 and Group 2	0.9072
78	1	L068	L068	2	L081	L081	0.0928	IMA	Between Group 1 and Group 2	0.9072
79	1	L068	L068	2	L015	L015	0.0928	IMA	Between Group 1 and Group 2	0.9072
80	1	L068	L068	2	L066	L066	-0.0584	NR	Between Group 1 and Group 2	1.0584
81	1	L068	L068	2	L023	L023	-0.2096	NR	Between Group 1 and Group 2	1.2096
82	1	L068	L068	2	L003	L003	-0.8144	NR	Between Group 1 and Group 2	1.8144
83	1	L068	L068	2	L006	L006	-0.6632	NR	Between Group 1 and Group 2	1.6632
84	1	L068	L068	2	L014	L014	-1.9704	NR	Between Group 1 and Group 2	2.9704
85	1	L031	L031	1	L077	L077	0.244	IMA	Within Group 1	0.756
86	1	L031	L031	1	L088	L088	0.3952	HMA	Within Group 1	0.6048
87	1	L031	L031	1	L016	L016	0.5464	HMA	Within Group 1	0.4536
88	1	L031	L031	1	L024	L024	0.5464	HMA	Within Group 1	0.4536
89	1	L031	L031	1	L070	L070	-0.0584	NR	Within Group 1	1.0584
90	1	L031	L031	1	L105	L105	0.0928	IMA	Within Group 1	0.9072
91	1	L031	L031	1	L009	L009	0.0928	IMA	Within Group 1	0.9072
92	1	L031	L031	1	L071	L071	0.244	IMA	Within Group 1	0.756
93	1	L031	L031	1	L010	L010	0.244	IMA	Within Group 1	0.756
94	1	L031	L031	1	L018	L018	0.0928	IMA	Within Group 1	0.9072
95	1	L031	L031	1	L072	L072	0.6976	HMA	Within Group 1	0.3024
96	1	L031	L031	1	L056	L056	0.3952	HMA	Within Group 1	0.6048
97	1	L031	L031	1	L065	L065	0.244	IMA	Within Group 1	0.756
98	1	L031	L031	1	L097	L097	0.244	IMA	Within Group 1	0.756
99	1	L031	L031	1	L021	L021	0.244	IMA	Within Group 1	0.756
100	1	L031	L031	1	L048	L048	0.3952	HMA	Within Group 1	0.6048
101	1	L031	L031	1	L059	L059	0.5464	HMA	Within Group 1	0.4536
102	1	L031	L031	1	L075	L075	0.3952	HMA	Within Group 1	0.6048
103	1	L031	L031	1	L051	L051	0.0928	IMA	Within Group 1	0.9072
104	1	L031	L031	1	L054	L054	-0.0584	NR	Within Group 1	1.0584
105	1	L031	L031	1	L113	L113	-0.2096	NR	Within Group 1	1.2096
106	1	L031	L031	1	L064	L064	-0.0584	NR	Within Group 1	1.0584
107	1	L031	L031	1	L096	L096	-0.0584	NR	Within Group 1	1.0584
108	1	L031	L031	1	L074	L074	0.0928	IMA	Within Group 1	0.9072
109	1	L031	L031	1	L083	L083	0.0928	IMA	Within Group 1	0.9072
110	1	L031	L031	1	L020	L020	0.0928	IMA	Within Group 1	0.9072
111	1	L031	L031	1	L057	L057	0.244	IMA	Within Group 1	0.756
112	1	L031	L031	1	L102	L102	0.5464	HMA	Within Group 1	0.4536
113	1	L031	L031	1	L060	L060	-0.0584	NR	Within Group 1	1.0584
114	1	L031	L031	1	L025	L025	-0.2096	NR	Within Group 1	1.2096
115	1	L031	L031	1	L087	L087	0.244	IMA	Within Group 1	0.756
116	1	L031	L031	1	L037	L037	-0.512	NR	Within Group 1	1.512
117	1	L031	L031	1	L032	L032	-0.2096	NR	Within Group 1	1.2096
118	1	L031	L031	1	L092	L092	0.3952	HMA	Within Group 1	0.6048
119	1	L031	L031	1	L013	L013	-0.2096	NR	Within Group 1	1.2096
120	1	L031	L031	1	L030	L030	-0.0584	NR	Within Group 1	1.0584
121	1	L031	L031	1	L052	L052	0.244	IMA	Within Group 1	0.756
122	1	L031	L031	1	L062	L062	0.0928	IMA	Within Group 1	0.9072
123	1	L031	L031	1	L063	L063	0.244	IMA	Within Group 1	0.756
124	1	L031	L031	1	L026	L026	-0.3608	NR	Within Group 1	1.3608
125	1	L031	L031	1	L035	L035	-0.2096	NR	Within Group 1	1.2096
126	1	L031	L031	1	L094	L094	-0.0584	NR	Within Group 1	1.0584
127	1	L031	L031	1	L114	L114	-0.0584	NR	Within Group 1	1.0584
128	1	L031	L031	1	L027	L027	-0.2096	NR	Within Group 1	1.2096
129	1	L031	L031	1	L073	L073	0.244	IMA	Within Group 1	0.756
130	1	L031	L031	1	L012	L012	-0.0584	NR	Within Group 1	1.0584
131	1	L031	L031	1	L085	L085	-0.0584	NR	Within Group 1	1.0584
132	1	L031	L031	1	L079	L079	-0.0584	NR	Within Group 1	1.0584
133	1	L031	L031	1	L082	L082	-0.0584	NR	Within Group 1	1.0584
134	1	L031	L031	1	MORITAII	Morita II	-0.6632	NR	Within Group 1	1.6632
135	1	L031	L031	1	L036	L036	-0.1255	NR	Within Group 1	1.1255
136	1	L031	L031	1	L069	L069	0.0099	IMA	Within Group 1	0.9901
137	1	L031	L031	1	L040	L040	-0.4508	NR	Within Group 1	1.4508
138	1	L031	L031	2	L022	L022	0.244	IMA	Between Group 1 and Group 2	0.756
139	1	L031	L031	2	L089	L089	0.3952	HMA	Between Group 1 and Group 2	0.6048
140	1	L031	L031	2	L017	L017	0.0928	IMA	Between Group 1 and Group 2	0.9072
141	1	L031	L031	2	L034	L034	0.0928	IMA	Between Group 1 and Group 2	0.9072
142	1	L031	L031	2	L044	L044	-0.3608	NR	Between Group 1 and Group 2	1.3608
143	1	L031	L031	2	L045	L045	0.6976	HMA	Between Group 1 and Group 2	0.3024
144	1	L031	L031	2	L028	L028	-0.2096	NR	Between Group 1 and Group 2	1.2096
145	1	L031	L031	2	L076	L076	-0.3608	NR	Between Group 1 and Group 2	1.3608
146	1	L031	L031	2	L100	L100	0.0928	IMA	Between Group 1 and Group 2	0.9072
147	1	L031	L031	2	L008	L008	-0.3608	NR	Between Group 1 and Group 2	1.3608
148	1	L031	L031	2	L055	L055	-0.2096	NR	Between Group 1 and Group 2	1.2096
149	1	L031	L031	2	L041	L041	-0.512	NR	Between Group 1 and Group 2	1.512
150	1	L031	L031	2	L078	L078	-0.2096	NR	Between Group 1 and Group 2	1.2096
151	1	L031	L031	2	L046	L046	-0.2096	NR	Between Group 1 and Group 2	1.2096
152	1	L031	L031	2	L061	L061	-0.9656	NR	Between Group 1 and Group 2	1.9656
153	1	L031	L031	2	L049	L049	-0.3608	NR	Between Group 1 and Group 2	1.3608
154	1	L031	L031	2	L047	L047	0.0928	IMA	Between Group 1 and Group 2	0.9072
155	1	L031	L031	2	L011	L011	-0.8144	NR	Between Group 1 and Group 2	1.8144
156	1	L031	L031	2	L098	L098	-0.3608	NR	Between Group 1 and Group 2	1.3608
157	1	L031	L031	2	L039	L039	-0.6632	NR	Between Group 1 and Group 2	1.6632
158	1	L031	L031	2	L019	L019	0.3952	HMA	Between Group 1 and Group 2	0.6048
159	1	L031	L031	2	L038	L038	0.0928	IMA	Between Group 1 and Group 2	0.9072
160	1	L031	L031	2	L067	L067	-0.3608	NR	Between Group 1 and Group 2	1.3608
161	1	L031	L031	2	L081	L081	0.0928	IMA	Between Group 1 and Group 2	0.9072
162	1	L031	L031	2	L015	L015	-0.2096	NR	Between Group 1 and Group 2	1.2096
163	1	L031	L031	2	L066	L066	-0.3608	NR	Between Group 1 and Group 2	1.3608
164	1	L031	L031	2	L023	L023	-0.0584	NR	Between Group 1 and Group 2	1.0584
165	1	L031	L031	2	L003	L003	-0.3608	NR	Between Group 1 and Group 2	1.3608
166	1	L031	L031	2	L006	L006	-0.2096	NR	Between Group 1 and Group 2	1.2096
167	1	L031	L031	2	L014	L014	-1.9704	NR	Between Group 1 and Group 2	2.9704
168	1	L077	L077	1	L088	L088	0.244	IMA	Within Group 1	0.756
169	1	L077	L077	1	L016	L016	0.3952	HMA	Within Group 1	0.6048
170	1	L077	L077	1	L024	L024	0.6976	HMA	Within Group 1	0.3024
171	1	L077	L077	1	L070	L070	0.3952	HMA	Within Group 1	0.6048
172	1	L077	L077	1	L105	L105	0.3952	HMA	Within Group 1	0.6048
173	1	L077	L077	1	L009	L009	0.3952	HMA	Within Group 1	0.6048
174	1	L077	L077	1	L071	L071	0.5464	HMA	Within Group 1	0.4536
175	1	L077	L077	1	L010	L010	0.6976	HMA	Within Group 1	0.3024
176	1	L077	L077	1	L018	L018	0.3952	HMA	Within Group 1	0.6048
177	1	L077	L077	1	L072	L072	0.5464	HMA	Within Group 1	0.4536
178	1	L077	L077	1	L056	L056	0.6976	HMA	Within Group 1	0.3024
179	1	L077	L077	1	L065	L065	0.6976	HMA	Within Group 1	0.3024
180	1	L077	L077	1	L097	L097	0.6976	HMA	Within Group 1	0.3024
181	1	L077	L077	1	L021	L021	0.3952	HMA	Within Group 1	0.6048
182	1	L077	L077	1	L048	L048	0.244	IMA	Within Group 1	0.756
183	1	L077	L077	1	L059	L059	0.6976	HMA	Within Group 1	0.3024
184	1	L077	L077	1	L075	L075	0.244	IMA	Within Group 1	0.756
185	1	L077	L077	1	L051	L051	0.5464	HMA	Within Group 1	0.4536
186	1	L077	L077	1	L054	L054	0.3952	HMA	Within Group 1	0.6048
187	1	L077	L077	1	L113	L113	0.5464	HMA	Within Group 1	0.4536
188	1	L077	L077	1	L064	L064	0.3952	HMA	Within Group 1	0.6048
189	1	L077	L077	1	L096	L096	0.3952	HMA	Within Group 1	0.6048
190	1	L077	L077	1	L074	L074	0.5464	HMA	Within Group 1	0.4536
191	1	L077	L077	1	L083	L083	0.244	IMA	Within Group 1	0.756
192	1	L077	L077	1	L020	L020	0.3952	HMA	Within Group 1	0.6048
193	1	L077	L077	1	L057	L057	0.5464	HMA	Within Group 1	0.4536
194	1	L077	L077	1	L102	L102	0.6976	HMA	Within Group 1	0.3024
195	1	L077	L077	1	L060	L060	0.3952	HMA	Within Group 1	0.6048
196	1	L077	L077	1	L025	L025	0.244	IMA	Within Group 1	0.756
197	1	L077	L077	1	L087	L087	0.0928	IMA	Within Group 1	0.9072
198	1	L077	L077	1	L037	L037	-0.2096	NR	Within Group 1	1.2096
199	1	L077	L077	1	L032	L032	0.244	IMA	Within Group 1	0.756
200	1	L077	L077	1	L092	L092	0.244	IMA	Within Group 1	0.756
201	1	L077	L077	1	L013	L013	0.5464	HMA	Within Group 1	0.4536
202	1	L077	L077	1	L030	L030	0.244	IMA	Within Group 1	0.756
203	1	L077	L077	1	L052	L052	0.0928	IMA	Within Group 1	0.9072
204	1	L077	L077	1	L062	L062	0.3952	HMA	Within Group 1	0.6048
205	1	L077	L077	1	L063	L063	0.3952	HMA	Within Group 1	0.6048
206	1	L077	L077	1	L026	L026	0.0928	IMA	Within Group 1	0.9072
207	1	L077	L077	1	L035	L035	-0.3608	NR	Within Group 1	1.3608
208	1	L077	L077	1	L094	L094	0.6976	HMA	Within Group 1	0.3024
209	1	L077	L077	1	L114	L114	-0.2096	NR	Within Group 1	1.2096
210	1	L077	L077	1	L027	L027	0.244	IMA	Within Group 1	0.756
211	1	L077	L077	1	L073	L073	0.0928	IMA	Within Group 1	0.9072
212	1	L077	L077	1	L012	L012	0.3952	HMA	Within Group 1	0.6048
213	1	L077	L077	1	L085	L085	-0.2096	NR	Within Group 1	1.2096
214	1	L077	L077	1	L079	L079	-0.2096	NR	Within Group 1	1.2096
215	1	L077	L077	1	L082	L082	-0.2096	NR	Within Group 1	1.2096
216	1	L077	L077	1	MORITAII	Morita II	0.3952	HMA	Within Group 1	0.6048
217	1	L077	L077	1	L036	L036	-0.3131	NR	Within Group 1	1.3131
218	1	L077	L077	1	L069	L069	0.5049	HMA	Within Group 1	0.4951
219	1	L077	L077	1	L040	L040	0.6373	HMA	Within Group 1	0.3627
220	1	L077	L077	2	L022	L022	0.0928	IMA	Between Group 1 and Group 2	0.9072
221	1	L077	L077	2	L089	L089	0.244	IMA	Between Group 1 and Group 2	0.756
222	1	L077	L077	2	L017	L017	0.244	IMA	Between Group 1 and Group 2	0.756
223	1	L077	L077	2	L034	L034	0.5464	HMA	Between Group 1 and Group 2	0.4536
224	1	L077	L077	2	L044	L044	0.3952	HMA	Between Group 1 and Group 2	0.6048
225	1	L077	L077	2	L045	L045	0.244	IMA	Between Group 1 and Group 2	0.756
226	1	L077	L077	2	L028	L028	-0.0584	NR	Between Group 1 and Group 2	1.0584
227	1	L077	L077	2	L076	L076	-0.0584	NR	Between Group 1 and Group 2	1.0584
228	1	L077	L077	2	L100	L100	-0.3608	NR	Between Group 1 and Group 2	1.3608
229	1	L077	L077	2	L008	L008	0.0928	IMA	Between Group 1 and Group 2	0.9072
230	1	L077	L077	2	L055	L055	0.0928	IMA	Between Group 1 and Group 2	0.9072
231	1	L077	L077	2	L041	L041	-0.6632	NR	Between Group 1 and Group 2	1.6632
232	1	L077	L077	2	L078	L078	-0.3608	NR	Between Group 1 and Group 2	1.3608
233	1	L077	L077	2	L046	L046	-0.0584	NR	Between Group 1 and Group 2	1.0584
234	1	L077	L077	2	L061	L061	-0.512	NR	Between Group 1 and Group 2	1.512
235	1	L077	L077	2	L049	L049	-0.0584	NR	Between Group 1 and Group 2	1.0584
236	1	L077	L077	2	L047	L047	-0.0584	NR	Between Group 1 and Group 2	1.0584
237	1	L077	L077	2	L011	L011	-0.512	NR	Between Group 1 and Group 2	1.512
238	1	L077	L077	2	L098	L098	-0.2096	NR	Between Group 1 and Group 2	1.2096
239	1	L077	L077	2	L039	L039	0.3952	HMA	Between Group 1 and Group 2	0.6048
240	1	L077	L077	2	L019	L019	-0.0584	NR	Between Group 1 and Group 2	1.0584
241	1	L077	L077	2	L038	L038	-0.3608	NR	Between Group 1 and Group 2	1.3608
242	1	L077	L077	2	L067	L067	-0.0584	NR	Between Group 1 and Group 2	1.0584
243	1	L077	L077	2	L081	L081	-0.0584	NR	Between Group 1 and Group 2	1.0584
244	1	L077	L077	2	L015	L015	0.244	IMA	Between Group 1 and Group 2	0.756
245	1	L077	L077	2	L066	L066	-0.2096	NR	Between Group 1 and Group 2	1.2096
246	1	L077	L077	2	L023	L023	0.0928	IMA	Between Group 1 and Group 2	0.9072
247	1	L077	L077	2	L003	L003	-0.0584	NR	Between Group 1 and Group 2	1.0584
248	1	L077	L077	2	L006	L006	-0.0584	NR	Between Group 1 and Group 2	1.0584
249	1	L077	L077	2	L014	L014	-1.2278	NR	Between Group 1 and Group 2	2.2278
250	1	L088	L088	1	L016	L016	0.5464	HMA	Within Group 1	0.4536
251	1	L088	L088	1	L024	L024	0.5464	HMA	Within Group 1	0.4536
252	1	L088	L088	1	L070	L070	0.5464	HMA	Within Group 1	0.4536
253	1	L088	L088	1	L105	L105	0.244	IMA	Within Group 1	0.756
254	1	L088	L088	1	L009	L009	-0.2096	NR	Within Group 1	1.2096
255	1	L088	L088	1	L071	L071	-0.3608	NR	Within Group 1	1.3608
256	1	L088	L088	1	L010	L010	0.5464	HMA	Within Group 1	0.4536
257	1	L088	L088	1	L018	L018	-0.2096	NR	Within Group 1	1.2096
258	1	L088	L088	1	L072	L072	0.0928	IMA	Within Group 1	0.9072
259	1	L088	L088	1	L056	L056	0.5464	HMA	Within Group 1	0.4536
260	1	L088	L088	1	L065	L065	-0.0584	NR	Within Group 1	1.0584
261	1	L088	L088	1	L097	L097	0.5464	HMA	Within Group 1	0.4536
262	1	L088	L088	1	L021	L021	-0.0584	NR	Within Group 1	1.0584
263	1	L088	L088	1	L048	L048	0.0928	IMA	Within Group 1	0.9072
264	1	L088	L088	1	L059	L059	0.5464	HMA	Within Group 1	0.4536
265	1	L088	L088	1	L075	L075	-0.2096	NR	Within Group 1	1.2096
266	1	L088	L088	1	L051	L051	0.3952	HMA	Within Group 1	0.6048
267	1	L088	L088	1	L054	L054	0.5464	HMA	Within Group 1	0.4536
268	1	L088	L088	1	L113	L113	0.3952	HMA	Within Group 1	0.6048
269	1	L088	L088	1	L064	L064	0.5464	HMA	Within Group 1	0.4536
270	1	L088	L088	1	L096	L096	0.5464	HMA	Within Group 1	0.4536
271	1	L088	L088	1	L074	L074	0.3952	HMA	Within Group 1	0.6048
272	1	L088	L088	1	L083	L083	0.3952	HMA	Within Group 1	0.6048
273	1	L088	L088	1	L020	L020	-0.0584	NR	Within Group 1	1.0584
274	1	L088	L088	1	L057	L057	0.6976	HMA	Within Group 1	0.3024
275	1	L088	L088	1	L102	L102	0.5464	HMA	Within Group 1	0.4536
276	1	L088	L088	1	L060	L060	0.5464	HMA	Within Group 1	0.4536
277	1	L088	L088	1	L025	L025	-0.0584	NR	Within Group 1	1.0584
278	1	L088	L088	1	L087	L087	0.244	IMA	Within Group 1	0.756
279	1	L088	L088	1	L037	L037	0.0928	IMA	Within Group 1	0.9072
280	1	L088	L088	1	L032	L032	-0.0584	NR	Within Group 1	1.0584
281	1	L088	L088	1	L092	L092	-0.3608	NR	Within Group 1	1.3608
282	1	L088	L088	1	L013	L013	0.3952	HMA	Within Group 1	0.6048
283	1	L088	L088	1	L030	L030	-0.0584	NR	Within Group 1	1.0584
284	1	L088	L088	1	L052	L052	-0.512	NR	Within Group 1	1.512
285	1	L088	L088	1	L062	L062	0.0928	IMA	Within Group 1	0.9072
286	1	L088	L088	1	L063	L063	-0.2096	NR	Within Group 1	1.2096
287	1	L088	L088	1	L026	L026	0.0928	IMA	Within Group 1	0.9072
288	1	L088	L088	1	L035	L035	-0.0584	NR	Within Group 1	1.0584
289	1	L088	L088	1	L094	L094	0.244	IMA	Within Group 1	0.756
290	1	L088	L088	1	L114	L114	0.3952	HMA	Within Group 1	0.6048
291	1	L088	L088	1	L027	L027	-0.0584	NR	Within Group 1	1.0584
292	1	L088	L088	1	L073	L073	0.244	IMA	Within Group 1	0.756
293	1	L088	L088	1	L012	L012	-0.2096	NR	Within Group 1	1.2096
294	1	L088	L088	1	L085	L085	-0.2096	NR	Within Group 1	1.2096
295	1	L088	L088	1	L079	L079	-0.2096	NR	Within Group 1	1.2096
296	1	L088	L088	1	L082	L082	0.0928	IMA	Within Group 1	0.9072
297	1	L088	L088	1	MORITAII	Morita II	-0.3608	NR	Within Group 1	1.3608
298	1	L088	L088	1	L036	L036	-0.1255	NR	Within Group 1	1.1255
299	1	L088	L088	1	L069	L069	-0.2377	NR	Within Group 1	1.2377
300	1	L088	L088	1	L040	L040	0.2746	HMA	Within Group 1	0.7254
301	1	L088	L088	2	L022	L022	-0.3608	NR	Between Group 1 and Group 2	1.3608
302	1	L088	L088	2	L089	L089	0.0928	IMA	Between Group 1 and Group 2	0.9072
303	1	L088	L088	2	L017	L017	-0.512	NR	Between Group 1 and Group 2	1.512
304	1	L088	L088	2	L034	L034	-0.512	NR	Between Group 1 and Group 2	1.512
305	1	L088	L088	2	L044	L044	-0.9656	NR	Between Group 1 and Group 2	1.9656
306	1	L088	L088	2	L045	L045	0.3952	HMA	Between Group 1 and Group 2	0.6048
307	1	L088	L088	2	L028	L028	-0.0584	NR	Between Group 1 and Group 2	1.0584
308	1	L088	L088	2	L076	L076	0.244	IMA	Between Group 1 and Group 2	0.756
309	1	L088	L088	2	L100	L100	-0.3608	NR	Between Group 1 and Group 2	1.3608
310	1	L088	L088	2	L008	L008	0.0928	IMA	Between Group 1 and Group 2	0.9072
311	1	L088	L088	2	L055	L055	-0.3608	NR	Between Group 1 and Group 2	1.3608
312	1	L088	L088	2	L041	L041	0.0928	IMA	Between Group 1 and Group 2	0.9072
313	1	L088	L088	2	L078	L078	0.244	IMA	Between Group 1 and Group 2	0.756
314	1	L088	L088	2	L046	L046	-0.0584	NR	Between Group 1 and Group 2	1.0584
315	1	L088	L088	2	L061	L061	-0.6632	NR	Between Group 1 and Group 2	1.6632
316	1	L088	L088	2	L049	L049	0.244	IMA	Between Group 1 and Group 2	0.756
317	1	L088	L088	2	L047	L047	-0.3608	NR	Between Group 1 and Group 2	1.3608
318	1	L088	L088	2	L011	L011	-0.0584	NR	Between Group 1 and Group 2	1.0584
319	1	L088	L088	2	L098	L098	-0.2096	NR	Between Group 1 and Group 2	1.2096
320	1	L088	L088	2	L039	L039	-0.3608	NR	Between Group 1 and Group 2	1.3608
321	1	L088	L088	2	L019	L019	-0.3608	NR	Between Group 1 and Group 2	1.3608
322	1	L088	L088	2	L038	L038	-0.3608	NR	Between Group 1 and Group 2	1.3608
323	1	L088	L088	2	L067	L067	-0.512	NR	Between Group 1 and Group 2	1.512
324	1	L088	L088	2	L081	L081	-0.0584	NR	Between Group 1 and Group 2	1.0584
325	1	L088	L088	2	L015	L015	-0.0584	NR	Between Group 1 and Group 2	1.0584
326	1	L088	L088	2	L066	L066	-0.512	NR	Between Group 1 and Group 2	1.512
327	1	L088	L088	2	L023	L023	-0.0584	NR	Between Group 1 and Group 2	1.0584
328	1	L088	L088	2	L003	L003	-0.3608	NR	Between Group 1 and Group 2	1.3608
329	1	L088	L088	2	L006	L006	-0.0584	NR	Between Group 1 and Group 2	1.0584
330	1	L088	L088	2	L014	L014	-1.9704	NR	Between Group 1 and Group 2	2.9704
331	1	L016	L016	1	L024	L024	0.3952	HMA	Within Group 1	0.6048
332	1	L016	L016	1	L070	L070	0.3952	HMA	Within Group 1	0.6048
333	1	L016	L016	1	L105	L105	0.244	IMA	Within Group 1	0.756
334	1	L016	L016	1	L009	L009	0.6976	HMA	Within Group 1	0.3024
335	1	L016	L016	1	L071	L071	0.5464	HMA	Within Group 1	0.4536
336	1	L016	L016	1	L010	L010	0.6976	HMA	Within Group 1	0.3024
337	1	L016	L016	1	L018	L018	0.6976	HMA	Within Group 1	0.3024
338	1	L016	L016	1	L072	L072	0.5464	HMA	Within Group 1	0.4536
339	1	L016	L016	1	L056	L056	0.244	IMA	Within Group 1	0.756
340	1	L016	L016	1	L065	L065	0.3952	HMA	Within Group 1	0.6048
341	1	L016	L016	1	L097	L097	0.6976	HMA	Within Group 1	0.3024
342	1	L016	L016	1	L021	L021	0.3952	HMA	Within Group 1	0.6048
343	1	L016	L016	1	L048	L048	0.244	IMA	Within Group 1	0.756
344	1	L016	L016	1	L059	L059	0.3952	HMA	Within Group 1	0.6048
345	1	L016	L016	1	L075	L075	0.5464	HMA	Within Group 1	0.4536
346	1	L016	L016	1	L051	L051	0.244	IMA	Within Group 1	0.756
347	1	L016	L016	1	L054	L054	0.3952	HMA	Within Group 1	0.6048
348	1	L016	L016	1	L113	L113	0.244	IMA	Within Group 1	0.756
349	1	L016	L016	1	L064	L064	0.3952	HMA	Within Group 1	0.6048
350	1	L016	L016	1	L096	L096	0.3952	HMA	Within Group 1	0.6048
351	1	L016	L016	1	L074	L074	0.244	IMA	Within Group 1	0.756
352	1	L016	L016	1	L083	L083	-0.0584	NR	Within Group 1	1.0584
353	1	L016	L016	1	L020	L020	-0.0584	NR	Within Group 1	1.0584
354	1	L016	L016	1	L057	L057	0.3952	HMA	Within Group 1	0.6048
355	1	L016	L016	1	L102	L102	0.3952	HMA	Within Group 1	0.6048
356	1	L016	L016	1	L060	L060	0.3952	HMA	Within Group 1	0.6048
357	1	L016	L016	1	L025	L025	-0.0584	NR	Within Group 1	1.0584
358	1	L016	L016	1	L087	L087	0.3952	HMA	Within Group 1	0.6048
359	1	L016	L016	1	L037	L037	-0.3608	NR	Within Group 1	1.3608
360	1	L016	L016	1	L032	L032	-0.0584	NR	Within Group 1	1.0584
361	1	L016	L016	1	L092	L092	0.244	IMA	Within Group 1	0.756
362	1	L016	L016	1	L013	L013	0.244	IMA	Within Group 1	0.756
363	1	L016	L016	1	L030	L030	0.244	IMA	Within Group 1	0.756
364	1	L016	L016	1	L052	L052	0.0928	IMA	Within Group 1	0.9072
365	1	L016	L016	1	L062	L062	0.3952	HMA	Within Group 1	0.6048
366	1	L016	L016	1	L063	L063	-0.2096	NR	Within Group 1	1.2096
367	1	L016	L016	1	L026	L026	0.0928	IMA	Within Group 1	0.9072
368	1	L016	L016	1	L035	L035	0.0928	IMA	Within Group 1	0.9072
369	1	L016	L016	1	L094	L094	0.0928	IMA	Within Group 1	0.9072
370	1	L016	L016	1	L114	L114	0.0928	IMA	Within Group 1	0.9072
371	1	L016	L016	1	L027	L027	-0.0584	NR	Within Group 1	1.0584
372	1	L016	L016	1	L073	L073	-0.2096	NR	Within Group 1	1.2096
373	1	L016	L016	1	L012	L012	0.0928	IMA	Within Group 1	0.9072
374	1	L016	L016	1	L085	L085	0.0928	IMA	Within Group 1	0.9072
375	1	L016	L016	1	L079	L079	-0.512	NR	Within Group 1	1.512
376	1	L016	L016	1	L082	L082	-0.2096	NR	Within Group 1	1.2096
377	1	L016	L016	1	MORITAII	Morita II	-0.512	NR	Within Group 1	1.512
378	1	L016	L016	1	L036	L036	-0.5007	NR	Within Group 1	1.5007
379	1	L016	L016	1	L069	L069	0.5049	HMA	Within Group 1	0.4951
380	1	L016	L016	1	L040	L040	0.2746	HMA	Within Group 1	0.7254
381	1	L016	L016	2	L022	L022	0.0928	IMA	Between Group 1 and Group 2	0.9072
382	1	L016	L016	2	L089	L089	0.244	IMA	Between Group 1 and Group 2	0.756
383	1	L016	L016	2	L017	L017	0.244	IMA	Between Group 1 and Group 2	0.756
384	1	L016	L016	2	L034	L034	0.244	IMA	Between Group 1 and Group 2	0.756
385	1	L016	L016	2	L044	L044	-0.2096	NR	Between Group 1 and Group 2	1.2096
386	1	L016	L016	2	L045	L045	0.5464	HMA	Between Group 1 and Group 2	0.4536
387	1	L016	L016	2	L028	L028	-0.2096	NR	Between Group 1 and Group 2	1.2096
388	1	L016	L016	2	L076	L076	-0.2096	NR	Between Group 1 and Group 2	1.2096
389	1	L016	L016	2	L100	L100	-0.3608	NR	Between Group 1 and Group 2	1.3608
390	1	L016	L016	2	L008	L008	0.0928	IMA	Between Group 1 and Group 2	0.9072
391	1	L016	L016	2	L055	L055	0.0928	IMA	Between Group 1 and Group 2	0.9072
392	1	L016	L016	2	L041	L041	-0.2096	NR	Between Group 1 and Group 2	1.2096
393	1	L016	L016	2	L078	L078	-0.0584	NR	Between Group 1 and Group 2	1.0584
394	1	L016	L016	2	L046	L046	-0.3608	NR	Between Group 1 and Group 2	1.3608
395	1	L016	L016	2	L061	L061	-1.1168	NR	Between Group 1 and Group 2	2.1168
396	1	L016	L016	2	L049	L049	-0.2096	NR	Between Group 1 and Group 2	1.2096
397	1	L016	L016	2	L047	L047	-0.0584	NR	Between Group 1 and Group 2	1.0584
398	1	L016	L016	2	L011	L011	-0.512	NR	Between Group 1 and Group 2	1.512
399	1	L016	L016	2	L098	L098	-0.512	NR	Between Group 1 and Group 2	1.512
400	1	L016	L016	2	L039	L039	-0.512	NR	Between Group 1 and Group 2	1.512
401	1	L016	L016	2	L019	L019	-0.0584	NR	Between Group 1 and Group 2	1.0584
402	1	L016	L016	2	L038	L038	-0.3608	NR	Between Group 1 and Group 2	1.3608
403	1	L016	L016	2	L067	L067	-0.0584	NR	Between Group 1 and Group 2	1.0584
404	1	L016	L016	2	L081	L081	0.244	IMA	Between Group 1 and Group 2	0.756
405	1	L016	L016	2	L015	L015	-0.0584	NR	Between Group 1 and Group 2	1.0584
406	1	L016	L016	2	L066	L066	-0.2096	NR	Between Group 1 and Group 2	1.2096
407	1	L016	L016	2	L023	L023	-0.2096	NR	Between Group 1 and Group 2	1.2096
408	1	L016	L016	2	L003	L003	-0.3608	NR	Between Group 1 and Group 2	1.3608
409	1	L016	L016	2	L006	L006	-0.3608	NR	Between Group 1 and Group 2	1.3608
410	1	L016	L016	2	L014	L014	-1.9704	NR	Between Group 1 and Group 2	2.9704
411	1	L024	L024	1	L070	L070	0.0928	IMA	Within Group 1	0.9072
412	1	L024	L024	1	L105	L105	0.3952	HMA	Within Group 1	0.6048
413	1	L024	L024	1	L009	L009	-0.0584	NR	Within Group 1	1.0584
414	1	L024	L024	1	L071	L071	0.0928	IMA	Within Group 1	0.9072
415	1	L024	L024	1	L010	L010	0.3952	HMA	Within Group 1	0.6048
416	1	L024	L024	1	L018	L018	-0.0584	NR	Within Group 1	1.0584
417	1	L024	L024	1	L072	L072	0.244	IMA	Within Group 1	0.756
418	1	L024	L024	1	L056	L056	0.6976	HMA	Within Group 1	0.3024
419	1	L024	L024	1	L065	L065	0.3952	HMA	Within Group 1	0.6048
420	1	L024	L024	1	L097	L097	0.3952	HMA	Within Group 1	0.6048
421	1	L024	L024	1	L021	L021	0.0928	IMA	Within Group 1	0.9072
422	1	L024	L024	1	L048	L048	0.244	IMA	Within Group 1	0.756
423	1	L024	L024	1	L059	L059	1.0	HMA	Within Group 1	0.0
424	1	L024	L024	1	L075	L075	-0.0584	NR	Within Group 1	1.0584
425	1	L024	L024	1	L051	L051	0.244	IMA	Within Group 1	0.756
426	1	L024	L024	1	L054	L054	0.0928	IMA	Within Group 1	0.9072
427	1	L024	L024	1	L113	L113	0.244	IMA	Within Group 1	0.756
428	1	L024	L024	1	L064	L064	0.0928	IMA	Within Group 1	0.9072
429	1	L024	L024	1	L096	L096	0.0928	IMA	Within Group 1	0.9072
430	1	L024	L024	1	L074	L074	0.244	IMA	Within Group 1	0.756
431	1	L024	L024	1	L083	L083	0.244	IMA	Within Group 1	0.756
432	1	L024	L024	1	L020	L020	0.3952	HMA	Within Group 1	0.6048
433	1	L024	L024	1	L057	L057	0.5464	HMA	Within Group 1	0.4536
434	1	L024	L024	1	L102	L102	1.0	HMA	Within Group 1	0.0
435	1	L024	L024	1	L060	L060	0.0928	IMA	Within Group 1	0.9072
436	1	L024	L024	1	L025	L025	-0.0584	NR	Within Group 1	1.0584
437	1	L024	L024	1	L087	L087	-0.2096	NR	Within Group 1	1.2096
438	1	L024	L024	1	L037	L037	-0.2096	NR	Within Group 1	1.2096
439	1	L024	L024	1	L032	L032	-0.0584	NR	Within Group 1	1.0584
440	1	L024	L024	1	L092	L092	-0.0584	NR	Within Group 1	1.0584
441	1	L024	L024	1	L013	L013	0.244	IMA	Within Group 1	0.756
442	1	L024	L024	1	L030	L030	-0.2096	NR	Within Group 1	1.2096
443	1	L024	L024	1	L052	L052	-0.2096	NR	Within Group 1	1.2096
444	1	L024	L024	1	L062	L062	-0.0584	NR	Within Group 1	1.0584
445	1	L024	L024	1	L063	L063	0.3952	HMA	Within Group 1	0.6048
446	1	L024	L024	1	L026	L026	-0.2096	NR	Within Group 1	1.2096
447	1	L024	L024	1	L035	L035	-0.6632	NR	Within Group 1	1.6632
448	1	L024	L024	1	L094	L094	0.3952	HMA	Within Group 1	0.6048
449	1	L024	L024	1	L114	L114	0.0928	IMA	Within Group 1	0.9072
450	1	L024	L024	1	L027	L027	-0.0584	NR	Within Group 1	1.0584
451	1	L024	L024	1	L073	L073	0.0928	IMA	Within Group 1	0.9072
452	1	L024	L024	1	L012	L012	0.0928	IMA	Within Group 1	0.9072
453	1	L024	L024	1	L085	L085	-0.512	NR	Within Group 1	1.512
454	1	L024	L024	1	L079	L079	-0.2096	NR	Within Group 1	1.2096
455	1	L024	L024	1	L082	L082	-0.2096	NR	Within Group 1	1.2096
456	1	L024	L024	1	MORITAII	Morita II	0.0928	IMA	Within Group 1	0.9072
457	1	L024	L024	1	L036	L036	-0.3131	NR	Within Group 1	1.3131
458	1	L024	L024	1	L069	L069	-0.2377	NR	Within Group 1	1.2377
459	1	L024	L024	1	L040	L040	-0.0881	NR	Within Group 1	1.0881
460	1	L024	L024	2	L022	L022	0.0928	IMA	Between Group 1 and Group 2	0.9072
461	1	L024	L024	2	L089	L089	-0.0584	NR	Between Group 1 and Group 2	1.0584
462	1	L024	L024	2	L017	L017	-0.0584	NR	Between Group 1 and Group 2	1.0584
463	1	L024	L024	2	L034	L034	0.244	IMA	Between Group 1 and Group 2	0.756
464	1	L024	L024	2	L044	L044	0.0928	IMA	Between Group 1 and Group 2	0.9072
465	1	L024	L024	2	L045	L045	0.5464	HMA	Between Group 1 and Group 2	0.4536
466	1	L024	L024	2	L028	L028	-0.0584	NR	Between Group 1 and Group 2	1.0584
467	1	L024	L024	2	L076	L076	-0.0584	NR	Between Group 1 and Group 2	1.0584
468	1	L024	L024	2	L100	L100	-0.3608	NR	Between Group 1 and Group 2	1.3608
469	1	L024	L024	2	L008	L008	-0.2096	NR	Between Group 1 and Group 2	1.2096
470	1	L024	L024	2	L055	L055	-0.3608	NR	Between Group 1 and Group 2	1.3608
471	1	L024	L024	2	L041	L041	-0.3608	NR	Between Group 1 and Group 2	1.3608
472	1	L024	L024	2	L078	L078	-0.0584	NR	Between Group 1 and Group 2	1.0584
473	1	L024	L024	2	L046	L046	-0.0584	NR	Between Group 1 and Group 2	1.0584
474	1	L024	L024	2	L061	L061	-0.512	NR	Between Group 1 and Group 2	1.512
475	1	L024	L024	2	L049	L049	-0.0584	NR	Between Group 1 and Group 2	1.0584
476	1	L024	L024	2	L047	L047	-0.3608	NR	Between Group 1 and Group 2	1.3608
477	1	L024	L024	2	L011	L011	-0.512	NR	Between Group 1 and Group 2	1.512
478	1	L024	L024	2	L098	L098	-0.2096	NR	Between Group 1 and Group 2	1.2096
479	1	L024	L024	2	L039	L039	0.0928	IMA	Between Group 1 and Group 2	0.9072
480	1	L024	L024	2	L019	L019	-0.0584	NR	Between Group 1 and Group 2	1.0584
481	1	L024	L024	2	L038	L038	-0.3608	NR	Between Group 1 and Group 2	1.3608
482	1	L024	L024	2	L067	L067	-0.512	NR	Between Group 1 and Group 2	1.512
483	1	L024	L024	2	L081	L081	-0.0584	NR	Between Group 1 and Group 2	1.0584
484	1	L024	L024	2	L015	L015	-0.0584	NR	Between Group 1 and Group 2	1.0584
485	1	L024	L024	2	L066	L066	-0.512	NR	Between Group 1 and Group 2	1.512
486	1	L024	L024	2	L023	L023	0.0928	IMA	Between Group 1 and Group 2	0.9072
487	1	L024	L024	2	L003	L003	-0.0584	NR	Between Group 1 and Group 2	1.0584
488	1	L024	L024	2	L006	L006	0.244	IMA	Between Group 1 and Group 2	0.756
489	1	L024	L024	2	L014	L014	-1.2278	NR	Between Group 1 and Group 2	2.2278
490	1	L070	L070	1	L105	L105	0.244	IMA	Within Group 1	0.756
491	1	L070	L070	1	L009	L009	0.244	IMA	Within Group 1	0.756
492	1	L070	L070	1	L071	L071	0.0928	IMA	Within Group 1	0.9072
493	1	L070	L070	1	L010	L010	0.6976	HMA	Within Group 1	0.3024
494	1	L070	L070	1	L018	L018	0.244	IMA	Within Group 1	0.756
495	1	L070	L070	1	L072	L072	0.244	IMA	Within Group 1	0.756
496	1	L070	L070	1	L056	L056	0.3952	HMA	Within Group 1	0.6048
497	1	L070	L070	1	L065	L065	0.244	IMA	Within Group 1	0.756
498	1	L070	L070	1	L097	L097	0.6976	HMA	Within Group 1	0.3024
499	1	L070	L070	1	L021	L021	0.0928	IMA	Within Group 1	0.9072
500	1	L070	L070	1	L048	L048	0.0928	IMA	Within Group 1	0.9072
501	1	L070	L070	1	L059	L059	0.0928	IMA	Within Group 1	0.9072
502	1	L070	L070	1	L075	L075	0.0928	IMA	Within Group 1	0.9072
503	1	L070	L070	1	L051	L051	0.5464	HMA	Within Group 1	0.4536
504	1	L070	L070	1	L054	L054	0.6976	HMA	Within Group 1	0.3024
505	1	L070	L070	1	L113	L113	0.5464	HMA	Within Group 1	0.4536
506	1	L070	L070	1	L064	L064	0.6976	HMA	Within Group 1	0.3024
507	1	L070	L070	1	L096	L096	0.6976	HMA	Within Group 1	0.3024
508	1	L070	L070	1	L074	L074	0.5464	HMA	Within Group 1	0.4536
509	1	L070	L070	1	L083	L083	0.244	IMA	Within Group 1	0.756
510	1	L070	L070	1	L020	L020	-0.0584	NR	Within Group 1	1.0584
511	1	L070	L070	1	L057	L057	0.5464	HMA	Within Group 1	0.4536
512	1	L070	L070	1	L102	L102	0.0928	IMA	Within Group 1	0.9072
513	1	L070	L070	1	L060	L060	0.6976	HMA	Within Group 1	0.3024
514	1	L070	L070	1	L025	L025	0.244	IMA	Within Group 1	0.756
515	1	L070	L070	1	L087	L087	0.3952	HMA	Within Group 1	0.6048
516	1	L070	L070	1	L037	L037	0.0928	IMA	Within Group 1	0.9072
517	1	L070	L070	1	L032	L032	0.244	IMA	Within Group 1	0.756
518	1	L070	L070	1	L092	L092	-0.0584	NR	Within Group 1	1.0584
519	1	L070	L070	1	L013	L013	0.5464	HMA	Within Group 1	0.4536
520	1	L070	L070	1	L030	L030	0.244	IMA	Within Group 1	0.756
521	1	L070	L070	1	L052	L052	-0.2096	NR	Within Group 1	1.2096
522	1	L070	L070	1	L062	L062	0.3952	HMA	Within Group 1	0.6048
523	1	L070	L070	1	L063	L063	-0.2096	NR	Within Group 1	1.2096
524	1	L070	L070	1	L026	L026	0.3952	HMA	Within Group 1	0.6048
525	1	L070	L070	1	L035	L035	0.0928	IMA	Within Group 1	0.9072
526	1	L070	L070	1	L094	L094	0.3952	HMA	Within Group 1	0.6048
527	1	L070	L070	1	L114	L114	0.0928	IMA	Within Group 1	0.9072
528	1	L070	L070	1	L027	L027	0.244	IMA	Within Group 1	0.756
529	1	L070	L070	1	L073	L073	0.0928	IMA	Within Group 1	0.9072
530	1	L070	L070	1	L012	L012	0.0928	IMA	Within Group 1	0.9072
531	1	L070	L070	1	L085	L085	0.0928	IMA	Within Group 1	0.9072
532	1	L070	L070	1	L079	L079	-0.2096	NR	Within Group 1	1.2096
533	1	L070	L070	1	L082	L082	0.0928	IMA	Within Group 1	0.9072
534	1	L070	L070	1	MORITAII	Morita II	-0.2096	NR	Within Group 1	1.2096
535	1	L070	L070	1	L036	L036	-0.1255	NR	Within Group 1	1.1255
536	1	L070	L070	1	L069	L069	0.5049	HMA	Within Group 1	0.4951
537	1	L070	L070	1	L040	L040	1.0	HMA	Within Group 1	0.0
538	1	L070	L070	2	L022	L022	-0.3608	NR	Between Group 1 and Group 2	1.3608
539	1	L070	L070	2	L089	L089	0.244	IMA	Between Group 1 and Group 2	0.756
540	1	L070	L070	2	L017	L017	-0.2096	NR	Between Group 1 and Group 2	1.2096
541	1	L070	L070	2	L034	L034	-0.2096	NR	Between Group 1 and Group 2	1.2096
542	1	L070	L070	2	L044	L044	-0.6632	NR	Between Group 1 and Group 2	1.6632
543	1	L070	L070	2	L045	L045	-0.0584	NR	Between Group 1 and Group 2	1.0584
544	1	L070	L070	2	L028	L028	-0.2096	NR	Between Group 1 and Group 2	1.2096
545	1	L070	L070	2	L076	L076	0.244	IMA	Between Group 1 and Group 2	0.756
546	1	L070	L070	2	L100	L100	-0.3608	NR	Between Group 1 and Group 2	1.3608
547	1	L070	L070	2	L008	L008	0.3952	HMA	Between Group 1 and Group 2	0.6048
548	1	L070	L070	2	L055	L055	0.0928	IMA	Between Group 1 and Group 2	0.9072
549	1	L070	L070	2	L041	L041	-0.2096	NR	Between Group 1 and Group 2	1.2096
550	1	L070	L070	2	L078	L078	-0.0584	NR	Between Group 1 and Group 2	1.0584
551	1	L070	L070	2	L046	L046	-0.0584	NR	Between Group 1 and Group 2	1.0584
552	1	L070	L070	2	L061	L061	-0.6632	NR	Between Group 1 and Group 2	1.6632
553	1	L070	L070	2	L049	L049	0.244	IMA	Between Group 1 and Group 2	0.756
554	1	L070	L070	2	L047	L047	-0.0584	NR	Between Group 1 and Group 2	1.0584
555	1	L070	L070	2	L011	L011	-0.0584	NR	Between Group 1 and Group 2	1.0584
556	1	L070	L070	2	L098	L098	-0.2096	NR	Between Group 1 and Group 2	1.2096
557	1	L070	L070	2	L039	L039	-0.2096	NR	Between Group 1 and Group 2	1.2096
558	1	L070	L070	2	L019	L019	-0.3608	NR	Between Group 1 and Group 2	1.3608
559	1	L070	L070	2	L038	L038	-0.3608	NR	Between Group 1 and Group 2	1.3608
560	1	L070	L070	2	L067	L067	-0.0584	NR	Between Group 1 and Group 2	1.0584
561	1	L070	L070	2	L081	L081	-0.0584	NR	Between Group 1 and Group 2	1.0584
562	1	L070	L070	2	L015	L015	0.244	IMA	Between Group 1 and Group 2	0.756
563	1	L070	L070	2	L066	L066	-0.2096	NR	Between Group 1 and Group 2	1.2096
564	1	L070	L070	2	L023	L023	-0.2096	NR	Between Group 1 and Group 2	1.2096
565	1	L070	L070	2	L003	L003	-0.3608	NR	Between Group 1 and Group 2	1.3608
566	1	L070	L070	2	L006	L006	-0.3608	NR	Between Group 1 and Group 2	1.3608
567	1	L070	L070	2	L014	L014	-1.9704	NR	Between Group 1 and Group 2	2.9704
568	1	L105	L105	1	L009	L009	0.3952	HMA	Within Group 1	0.6048
569	1	L105	L105	1	L071	L071	0.244	IMA	Within Group 1	0.756
570	1	L105	L105	1	L010	L010	0.6976	HMA	Within Group 1	0.3024
571	1	L105	L105	1	L018	L018	0.3952	HMA	Within Group 1	0.6048
572	1	L105	L105	1	L072	L072	0.0928	IMA	Within Group 1	0.9072
573	1	L105	L105	1	L056	L056	0.6976	HMA	Within Group 1	0.3024
574	1	L105	L105	1	L065	L065	0.6976	HMA	Within Group 1	0.3024
575	1	L105	L105	1	L097	L097	0.6976	HMA	Within Group 1	0.3024
576	1	L105	L105	1	L021	L021	-0.0584	NR	Within Group 1	1.0584
577	1	L105	L105	1	L048	L048	0.8488	HMA	Within Group 1	0.1512
578	1	L105	L105	1	L059	L059	0.3952	HMA	Within Group 1	0.6048
579	1	L105	L105	1	L075	L075	0.3952	HMA	Within Group 1	0.6048
580	1	L105	L105	1	L051	L051	0.0928	IMA	Within Group 1	0.9072
581	1	L105	L105	1	L054	L054	0.244	IMA	Within Group 1	0.756
582	1	L105	L105	1	L113	L113	0.0928	IMA	Within Group 1	0.9072
583	1	L105	L105	1	L064	L064	0.244	IMA	Within Group 1	0.756
584	1	L105	L105	1	L096	L096	0.244	IMA	Within Group 1	0.756
585	1	L105	L105	1	L074	L074	0.0928	IMA	Within Group 1	0.9072
586	1	L105	L105	1	L083	L083	0.0928	IMA	Within Group 1	0.9072
587	1	L105	L105	1	L020	L020	0.6976	HMA	Within Group 1	0.3024
588	1	L105	L105	1	L057	L057	0.8488	HMA	Within Group 1	0.1512
589	1	L105	L105	1	L102	L102	0.3952	HMA	Within Group 1	0.6048
590	1	L105	L105	1	L060	L060	0.244	IMA	Within Group 1	0.756
591	1	L105	L105	1	L025	L025	0.0928	IMA	Within Group 1	0.9072
592	1	L105	L105	1	L087	L087	-0.2096	NR	Within Group 1	1.2096
593	1	L105	L105	1	L037	L037	0.244	IMA	Within Group 1	0.756
594	1	L105	L105	1	L032	L032	0.0928	IMA	Within Group 1	0.9072
595	1	L105	L105	1	L092	L092	0.0928	IMA	Within Group 1	0.9072
596	1	L105	L105	1	L013	L013	0.0928	IMA	Within Group 1	0.9072
597	1	L105	L105	1	L030	L030	-0.512	NR	Within Group 1	1.512
598	1	L105	L105	1	L052	L052	-0.0584	NR	Within Group 1	1.0584
599	1	L105	L105	1	L062	L062	-0.3608	NR	Within Group 1	1.3608
600	1	L105	L105	1	L063	L063	0.3952	HMA	Within Group 1	0.6048
601	1	L105	L105	1	L026	L026	0.244	IMA	Within Group 1	0.756
602	1	L105	L105	1	L035	L035	-0.512	NR	Within Group 1	1.512
603	1	L105	L105	1	L094	L094	-0.0584	NR	Within Group 1	1.0584
604	1	L105	L105	1	L114	L114	0.244	IMA	Within Group 1	0.756
605	1	L105	L105	1	L027	L027	0.0928	IMA	Within Group 1	0.9072
606	1	L105	L105	1	L073	L073	-0.0584	NR	Within Group 1	1.0584
607	1	L105	L105	1	L012	L012	0.3952	HMA	Within Group 1	0.6048
608	1	L105	L105	1	L085	L085	-0.2096	NR	Within Group 1	1.2096
609	1	L105	L105	1	L079	L079	-0.0584	NR	Within Group 1	1.0584
610	1	L105	L105	1	L082	L082	0.244	IMA	Within Group 1	0.756
611	1	L105	L105	1	MORITAII	Morita II	-0.6632	NR	Within Group 1	1.6632
612	1	L105	L105	1	L036	L036	0.0621	IMA	Within Group 1	0.9379
613	1	L105	L105	1	L069	L069	-0.2377	NR	Within Group 1	1.2377
614	1	L105	L105	1	L040	L040	0.6373	HMA	Within Group 1	0.3627
615	1	L105	L105	2	L022	L022	0.244	IMA	Between Group 1 and Group 2	0.756
616	1	L105	L105	2	L089	L089	-0.3608	NR	Between Group 1 and Group 2	1.3608
617	1	L105	L105	2	L017	L017	0.0928	IMA	Between Group 1 and Group 2	0.9072
618	1	L105	L105	2	L034	L034	0.0928	IMA	Between Group 1 and Group 2	0.9072
619	1	L105	L105	2	L044	L044	-0.3608	NR	Between Group 1 and Group 2	1.3608
620	1	L105	L105	2	L045	L045	0.0928	IMA	Between Group 1 and Group 2	0.9072
621	1	L105	L105	2	L028	L028	0.0928	IMA	Between Group 1 and Group 2	0.9072
622	1	L105	L105	2	L076	L076	0.3952	HMA	Between Group 1 and Group 2	0.6048
623	1	L105	L105	2	L100	L100	-0.3608	NR	Between Group 1 and Group 2	1.3608
624	1	L105	L105	2	L008	L008	0.244	IMA	Between Group 1 and Group 2	0.756
625	1	L105	L105	2	L055	L055	-0.3608	NR	Between Group 1 and Group 2	1.3608
626	1	L105	L105	2	L041	L041	-0.0584	NR	Between Group 1 and Group 2	1.0584
627	1	L105	L105	2	L078	L078	0.0928	IMA	Between Group 1 and Group 2	0.9072
628	1	L105	L105	2	L046	L046	0.0928	IMA	Between Group 1 and Group 2	0.9072
629	1	L105	L105	2	L061	L061	-0.512	NR	Between Group 1 and Group 2	1.512
630	1	L105	L105	2	L049	L049	0.3952	HMA	Between Group 1 and Group 2	0.6048
631	1	L105	L105	2	L047	L047	-0.3608	NR	Between Group 1 and Group 2	1.3608
632	1	L105	L105	2	L011	L011	0.0928	IMA	Between Group 1 and Group 2	0.9072
633	1	L105	L105	2	L098	L098	-0.0584	NR	Between Group 1 and Group 2	1.0584
634	1	L105	L105	2	L039	L039	-0.6632	NR	Between Group 1 and Group 2	1.6632
635	1	L105	L105	2	L019	L019	0.0928	IMA	Between Group 1 and Group 2	0.9072
636	1	L105	L105	2	L038	L038	-0.3608	NR	Between Group 1 and Group 2	1.3608
637	1	L105	L105	2	L067	L067	-0.512	NR	Between Group 1 and Group 2	1.512
638	1	L105	L105	2	L081	L081	-0.3608	NR	Between Group 1 and Group 2	1.3608
639	1	L105	L105	2	L015	L015	0.0928	IMA	Between Group 1 and Group 2	0.9072
640	1	L105	L105	2	L066	L066	-0.512	NR	Between Group 1 and Group 2	1.512
641	1	L105	L105	2	L023	L023	-0.6632	NR	Between Group 1 and Group 2	1.6632
642	1	L105	L105	2	L003	L003	0.3952	HMA	Between Group 1 and Group 2	0.6048
643	1	L105	L105	2	L006	L006	-0.2096	NR	Between Group 1 and Group 2	1.2096
644	1	L105	L105	2	L014	L014	-1.9704	NR	Between Group 1 and Group 2	2.9704
645	1	L009	L009	1	L071	L071	0.8488	HMA	Within Group 1	0.1512
646	1	L009	L009	1	L010	L010	0.6976	HMA	Within Group 1	0.3024
647	1	L009	L009	1	L018	L018	1.0	HMA	Within Group 1	0.0
648	1	L009	L009	1	L072	L072	0.5464	HMA	Within Group 1	0.4536
649	1	L009	L009	1	L056	L056	0.0928	IMA	Within Group 1	0.9072
650	1	L009	L009	1	L065	L065	0.6976	HMA	Within Group 1	0.3024
651	1	L009	L009	1	L097	L097	0.6976	HMA	Within Group 1	0.3024
652	1	L009	L009	1	L021	L021	0.3952	HMA	Within Group 1	0.6048
653	1	L009	L009	1	L048	L048	0.3952	HMA	Within Group 1	0.6048
654	1	L009	L009	1	L059	L059	-0.0584	NR	Within Group 1	1.0584
655	1	L009	L009	1	L075	L075	0.8488	HMA	Within Group 1	0.1512
656	1	L009	L009	1	L051	L051	0.0928	IMA	Within Group 1	0.9072
657	1	L009	L009	1	L054	L054	0.244	IMA	Within Group 1	0.756
658	1	L009	L009	1	L113	L113	0.0928	IMA	Within Group 1	0.9072
659	1	L009	L009	1	L064	L064	0.244	IMA	Within Group 1	0.756
660	1	L009	L009	1	L096	L096	0.244	IMA	Within Group 1	0.756
661	1	L009	L009	1	L074	L074	0.0928	IMA	Within Group 1	0.9072
662	1	L009	L009	1	L083	L083	-0.3608	NR	Within Group 1	1.3608
663	1	L009	L009	1	L020	L020	0.0928	IMA	Within Group 1	0.9072
664	1	L009	L009	1	L057	L057	0.244	IMA	Within Group 1	0.756
665	1	L009	L009	1	L102	L102	-0.0584	NR	Within Group 1	1.0584
666	1	L009	L009	1	L060	L060	0.244	IMA	Within Group 1	0.756
667	1	L009	L009	1	L025	L025	0.0928	IMA	Within Group 1	0.9072
668	1	L009	L009	1	L087	L087	0.244	IMA	Within Group 1	0.756
669	1	L009	L009	1	L037	L037	-0.3608	NR	Within Group 1	1.3608
670	1	L009	L009	1	L032	L032	0.0928	IMA	Within Group 1	0.9072
671	1	L009	L009	1	L092	L092	0.5464	HMA	Within Group 1	0.4536
672	1	L009	L009	1	L013	L013	0.0928	IMA	Within Group 1	0.9072
673	1	L009	L009	1	L030	L030	0.0928	IMA	Within Group 1	0.9072
674	1	L009	L009	1	L052	L052	0.3952	HMA	Within Group 1	0.6048
675	1	L009	L009	1	L062	L062	0.244	IMA	Within Group 1	0.756
676	1	L009	L009	1	L063	L063	-0.0584	NR	Within Group 1	1.0584
677	1	L009	L009	1	L026	L026	0.244	IMA	Within Group 1	0.756
678	1	L009	L009	1	L035	L035	-0.0584	NR	Within Group 1	1.0584
679	1	L009	L009	1	L094	L094	-0.0584	NR	Within Group 1	1.0584
680	1	L009	L009	1	L114	L114	-0.2096	NR	Within Group 1	1.2096
681	1	L009	L009	1	L027	L027	0.0928	IMA	Within Group 1	0.9072
682	1	L009	L009	1	L073	L073	-0.512	NR	Within Group 1	1.512
683	1	L009	L009	1	L012	L012	0.3952	HMA	Within Group 1	0.6048
684	1	L009	L009	1	L085	L085	0.244	IMA	Within Group 1	0.756
685	1	L009	L009	1	L079	L079	-0.512	NR	Within Group 1	1.512
686	1	L009	L009	1	L082	L082	-0.2096	NR	Within Group 1	1.2096
687	1	L009	L009	1	MORITAII	Morita II	-0.6632	NR	Within Group 1	1.6632
688	1	L009	L009	1	L036	L036	-0.5007	NR	Within Group 1	1.5007
689	1	L009	L009	1	L069	L069	0.7525	HMA	Within Group 1	0.2475
690	1	L009	L009	1	L040	L040	0.6373	HMA	Within Group 1	0.3627
691	1	L009	L009	2	L022	L022	0.244	IMA	Between Group 1 and Group 2	0.756
692	1	L009	L009	2	L089	L089	0.0928	IMA	Between Group 1 and Group 2	0.9072
693	1	L009	L009	2	L017	L017	0.5464	HMA	Between Group 1 and Group 2	0.4536
694	1	L009	L009	2	L034	L034	0.5464	HMA	Between Group 1 and Group 2	0.4536
695	1	L009	L009	2	L044	L044	0.0928	IMA	Between Group 1 and Group 2	0.9072
696	1	L009	L009	2	L045	L045	0.0928	IMA	Between Group 1 and Group 2	0.9072
697	1	L009	L009	2	L028	L028	-0.3608	NR	Between Group 1 and Group 2	1.3608
698	1	L009	L009	2	L076	L076	-0.2096	NR	Between Group 1 and Group 2	1.2096
699	1	L009	L009	2	L100	L100	-0.3608	NR	Between Group 1 and Group 2	1.3608
700	1	L009	L009	2	L008	L008	0.244	IMA	Between Group 1 and Group 2	0.756
701	1	L009	L009	2	L055	L055	0.244	IMA	Between Group 1 and Group 2	0.756
702	1	L009	L009	2	L041	L041	-0.512	NR	Between Group 1 and Group 2	1.512
703	1	L009	L009	2	L078	L078	-0.3608	NR	Between Group 1 and Group 2	1.3608
704	1	L009	L009	2	L046	L046	-0.3608	NR	Between Group 1 and Group 2	1.3608
705	1	L009	L009	2	L061	L061	-1.1168	NR	Between Group 1 and Group 2	2.1168
706	1	L009	L009	2	L049	L049	-0.2096	NR	Between Group 1 and Group 2	1.2096
707	1	L009	L009	2	L047	L047	0.0928	IMA	Between Group 1 and Group 2	0.9072
708	1	L009	L009	2	L011	L011	-0.512	NR	Between Group 1 and Group 2	1.512
709	1	L009	L009	2	L098	L098	-0.512	NR	Between Group 1 and Group 2	1.512
710	1	L009	L009	2	L039	L039	-0.6632	NR	Between Group 1 and Group 2	1.6632
711	1	L009	L009	2	L019	L019	0.0928	IMA	Between Group 1 and Group 2	0.9072
712	1	L009	L009	2	L038	L038	-0.3608	NR	Between Group 1 and Group 2	1.3608
713	1	L009	L009	2	L067	L067	0.0928	IMA	Between Group 1 and Group 2	0.9072
714	1	L009	L009	2	L081	L081	0.0928	IMA	Between Group 1 and Group 2	0.9072
715	1	L009	L009	2	L015	L015	0.0928	IMA	Between Group 1 and Group 2	0.9072
716	1	L009	L009	2	L066	L066	-0.0584	NR	Between Group 1 and Group 2	1.0584
717	1	L009	L009	2	L023	L023	-0.6632	NR	Between Group 1 and Group 2	1.6632
718	1	L009	L009	2	L003	L003	-0.2096	NR	Between Group 1 and Group 2	1.2096
719	1	L009	L009	2	L006	L006	-0.6632	NR	Between Group 1 and Group 2	1.6632
720	1	L009	L009	2	L014	L014	-1.9704	NR	Between Group 1 and Group 2	2.9704
721	1	L071	L071	1	L010	L010	0.5464	HMA	Within Group 1	0.4536
722	1	L071	L071	1	L018	L018	0.8488	HMA	Within Group 1	0.1512
723	1	L071	L071	1	L072	L072	0.6976	HMA	Within Group 1	0.3024
724	1	L071	L071	1	L056	L056	0.244	IMA	Within Group 1	0.756
725	1	L071	L071	1	L065	L065	0.8488	HMA	Within Group 1	0.1512
726	1	L071	L071	1	L097	L097	0.5464	HMA	Within Group 1	0.4536
727	1	L071	L071	1	L021	L021	0.5464	HMA	Within Group 1	0.4536
728	1	L071	L071	1	L048	L048	0.244	IMA	Within Group 1	0.756
729	1	L071	L071	1	L059	L059	0.0928	IMA	Within Group 1	0.9072
730	1	L071	L071	1	L075	L075	0.6976	HMA	Within Group 1	0.3024
731	1	L071	L071	1	L051	L051	0.244	IMA	Within Group 1	0.756
732	1	L071	L071	1	L054	L054	0.0928	IMA	Within Group 1	0.9072
733	1	L071	L071	1	L113	L113	-0.0584	NR	Within Group 1	1.0584
734	1	L071	L071	1	L064	L064	0.0928	IMA	Within Group 1	0.9072
735	1	L071	L071	1	L096	L096	0.0928	IMA	Within Group 1	0.9072
736	1	L071	L071	1	L074	L074	0.244	IMA	Within Group 1	0.756
737	1	L071	L071	1	L083	L083	-0.2096	NR	Within Group 1	1.2096
738	1	L071	L071	1	L020	L020	0.244	IMA	Within Group 1	0.756
739	1	L071	L071	1	L057	L057	0.0928	IMA	Within Group 1	0.9072
740	1	L071	L071	1	L102	L102	0.0928	IMA	Within Group 1	0.9072
741	1	L071	L071	1	L060	L060	0.0928	IMA	Within Group 1	0.9072
742	1	L071	L071	1	L025	L025	0.244	IMA	Within Group 1	0.756
743	1	L071	L071	1	L087	L087	0.0928	IMA	Within Group 1	0.9072
744	1	L071	L071	1	L037	L037	-0.512	NR	Within Group 1	1.512
745	1	L071	L071	1	L032	L032	0.244	IMA	Within Group 1	0.756
746	1	L071	L071	1	L092	L092	0.6976	HMA	Within Group 1	0.3024
747	1	L071	L071	1	L013	L013	-0.0584	NR	Within Group 1	1.0584
748	1	L071	L071	1	L030	L030	0.244	IMA	Within Group 1	0.756
749	1	L071	L071	1	L052	L052	0.5464	HMA	Within Group 1	0.4536
750	1	L071	L071	1	L062	L062	0.3952	HMA	Within Group 1	0.6048
751	1	L071	L071	1	L063	L063	0.0928	IMA	Within Group 1	0.9072
752	1	L071	L071	1	L026	L026	0.0928	IMA	Within Group 1	0.9072
753	1	L071	L071	1	L035	L035	-0.3608	NR	Within Group 1	1.3608
754	1	L071	L071	1	L094	L094	0.0928	IMA	Within Group 1	0.9072
755	1	L071	L071	1	L114	L114	-0.3608	NR	Within Group 1	1.3608
756	1	L071	L071	1	L027	L027	0.244	IMA	Within Group 1	0.756
757	1	L071	L071	1	L073	L073	-0.3608	NR	Within Group 1	1.3608
758	1	L071	L071	1	L012	L012	0.5464	HMA	Within Group 1	0.4536
759	1	L071	L071	1	L085	L085	0.0928	IMA	Within Group 1	0.9072
760	1	L071	L071	1	L079	L079	-0.3608	NR	Within Group 1	1.3608
761	1	L071	L071	1	L082	L082	-0.3608	NR	Within Group 1	1.3608
762	1	L071	L071	1	MORITAII	Morita II	-0.512	NR	Within Group 1	1.512
763	1	L071	L071	1	L036	L036	-0.5007	NR	Within Group 1	1.5007
764	1	L071	L071	1	L069	L069	1.0	HMA	Within Group 1	0.0
765	1	L071	L071	1	L040	L040	0.6373	HMA	Within Group 1	0.3627
766	1	L071	L071	2	L022	L022	0.3952	HMA	Between Group 1 and Group 2	0.6048
767	1	L071	L071	2	L089	L089	0.244	IMA	Between Group 1 and Group 2	0.756
768	1	L071	L071	2	L017	L017	0.6976	HMA	Between Group 1 and Group 2	0.3024
769	1	L071	L071	2	L034	L034	0.6976	HMA	Between Group 1 and Group 2	0.3024
770	1	L071	L071	2	L044	L044	0.244	IMA	Between Group 1 and Group 2	0.756
771	1	L071	L071	2	L045	L045	0.244	IMA	Between Group 1 and Group 2	0.756
772	1	L071	L071	2	L028	L028	-0.3608	NR	Between Group 1 and Group 2	1.3608
773	1	L071	L071	2	L076	L076	-0.3608	NR	Between Group 1 and Group 2	1.3608
774	1	L071	L071	2	L100	L100	-0.2096	NR	Between Group 1 and Group 2	1.2096
775	1	L071	L071	2	L008	L008	0.0928	IMA	Between Group 1 and Group 2	0.9072
776	1	L071	L071	2	L055	L055	0.3952	HMA	Between Group 1 and Group 2	0.6048
777	1	L071	L071	2	L041	L041	-0.8144	NR	Between Group 1 and Group 2	1.8144
778	1	L071	L071	2	L078	L078	-0.512	NR	Between Group 1 and Group 2	1.512
779	1	L071	L071	2	L046	L046	-0.2096	NR	Between Group 1 and Group 2	1.2096
780	1	L071	L071	2	L061	L061	-0.9656	NR	Between Group 1 and Group 2	1.9656
781	1	L071	L071	2	L049	L049	-0.3608	NR	Between Group 1 and Group 2	1.3608
782	1	L071	L071	2	L047	L047	0.244	IMA	Between Group 1 and Group 2	0.756
783	1	L071	L071	2	L011	L011	-0.8144	NR	Between Group 1 and Group 2	1.8144
784	1	L071	L071	2	L098	L098	-0.3608	NR	Between Group 1 and Group 2	1.3608
785	1	L071	L071	2	L039	L039	-0.512	NR	Between Group 1 and Group 2	1.512
786	1	L071	L071	2	L019	L019	0.244	IMA	Between Group 1 and Group 2	0.756
787	1	L071	L071	2	L038	L038	-0.2096	NR	Between Group 1 and Group 2	1.2096
788	1	L071	L071	2	L067	L067	0.244	IMA	Between Group 1 and Group 2	0.756
789	1	L071	L071	2	L081	L081	0.244	IMA	Between Group 1 and Group 2	0.756
790	1	L071	L071	2	L015	L015	0.244	IMA	Between Group 1 and Group 2	0.756
791	1	L071	L071	2	L066	L066	0.0928	IMA	Between Group 1 and Group 2	0.9072
792	1	L071	L071	2	L023	L023	-0.512	NR	Between Group 1 and Group 2	1.512
793	1	L071	L071	2	L003	L003	-0.2096	NR	Between Group 1 and Group 2	1.2096
794	1	L071	L071	2	L006	L006	-0.512	NR	Between Group 1 and Group 2	1.512
795	1	L071	L071	2	L014	L014	-1.9704	NR	Between Group 1 and Group 2	2.9704
796	1	L010	L010	1	L018	L018	0.6976	HMA	Within Group 1	0.3024
797	1	L010	L010	1	L072	L072	0.5464	HMA	Within Group 1	0.4536
798	1	L010	L010	1	L056	L056	0.6976	HMA	Within Group 1	0.3024
799	1	L010	L010	1	L065	L065	0.6976	HMA	Within Group 1	0.3024
800	1	L010	L010	1	L097	L097	1.0	HMA	Within Group 1	0.0
801	1	L010	L010	1	L021	L021	0.3952	HMA	Within Group 1	0.6048
802	1	L010	L010	1	L048	L048	0.5464	HMA	Within Group 1	0.4536
803	1	L010	L010	1	L059	L059	0.3952	HMA	Within Group 1	0.6048
804	1	L010	L010	1	L075	L075	0.5464	HMA	Within Group 1	0.4536
805	1	L010	L010	1	L051	L051	0.5464	HMA	Within Group 1	0.4536
806	1	L010	L010	1	L054	L054	0.6976	HMA	Within Group 1	0.3024
807	1	L010	L010	1	L113	L113	0.5464	HMA	Within Group 1	0.4536
808	1	L010	L010	1	L064	L064	0.6976	HMA	Within Group 1	0.3024
809	1	L010	L010	1	L096	L096	0.6976	HMA	Within Group 1	0.3024
810	1	L010	L010	1	L074	L074	0.5464	HMA	Within Group 1	0.4536
811	1	L010	L010	1	L083	L083	0.244	IMA	Within Group 1	0.756
812	1	L010	L010	1	L020	L020	0.3952	HMA	Within Group 1	0.6048
813	1	L010	L010	1	L057	L057	0.8488	HMA	Within Group 1	0.1512
814	1	L010	L010	1	L102	L102	0.3952	HMA	Within Group 1	0.6048
815	1	L010	L010	1	L060	L060	0.6976	HMA	Within Group 1	0.3024
816	1	L010	L010	1	L025	L025	0.244	IMA	Within Group 1	0.756
817	1	L010	L010	1	L087	L087	0.3952	HMA	Within Group 1	0.6048
818	1	L010	L010	1	L037	L037	0.0928	IMA	Within Group 1	0.9072
819	1	L010	L010	1	L032	L032	0.244	IMA	Within Group 1	0.756
820	1	L010	L010	1	L092	L092	0.244	IMA	Within Group 1	0.756
821	1	L010	L010	1	L013	L013	0.5464	HMA	Within Group 1	0.4536
822	1	L010	L010	1	L030	L030	0.244	IMA	Within Group 1	0.756
823	1	L010	L010	1	L052	L052	0.0928	IMA	Within Group 1	0.9072
824	1	L010	L010	1	L062	L062	0.3952	HMA	Within Group 1	0.6048
825	1	L010	L010	1	L063	L063	0.0928	IMA	Within Group 1	0.9072
826	1	L010	L010	1	L026	L026	0.3952	HMA	Within Group 1	0.6048
827	1	L010	L010	1	L035	L035	0.0928	IMA	Within Group 1	0.9072
828	1	L010	L010	1	L094	L094	0.3952	HMA	Within Group 1	0.6048
829	1	L010	L010	1	L114	L114	0.0928	IMA	Within Group 1	0.9072
830	1	L010	L010	1	L027	L027	0.244	IMA	Within Group 1	0.756
831	1	L010	L010	1	L073	L073	0.0928	IMA	Within Group 1	0.9072
832	1	L010	L010	1	L012	L012	0.3952	HMA	Within Group 1	0.6048
833	1	L010	L010	1	L085	L085	0.0928	IMA	Within Group 1	0.9072
834	1	L010	L010	1	L079	L079	-0.2096	NR	Within Group 1	1.2096
835	1	L010	L010	1	L082	L082	0.0928	IMA	Within Group 1	0.9072
836	1	L010	L010	1	MORITAII	Morita II	-0.2096	NR	Within Group 1	1.2096
837	1	L010	L010	1	L036	L036	-0.1255	NR	Within Group 1	1.1255
838	1	L010	L010	1	L069	L069	0.5049	HMA	Within Group 1	0.4951
839	1	L010	L010	1	L040	L040	1.0	HMA	Within Group 1	0.0
840	1	L010	L010	2	L022	L022	0.0928	IMA	Between Group 1 and Group 2	0.9072
841	1	L010	L010	2	L089	L089	0.244	IMA	Between Group 1 and Group 2	0.756
842	1	L010	L010	2	L017	L017	0.244	IMA	Between Group 1 and Group 2	0.756
843	1	L010	L010	2	L034	L034	0.244	IMA	Between Group 1 and Group 2	0.756
844	1	L010	L010	2	L044	L044	-0.2096	NR	Between Group 1 and Group 2	1.2096
845	1	L010	L010	2	L045	L045	0.244	IMA	Between Group 1 and Group 2	0.756
846	1	L010	L010	2	L028	L028	0.0928	IMA	Between Group 1 and Group 2	0.9072
847	1	L010	L010	2	L076	L076	0.244	IMA	Between Group 1 and Group 2	0.756
848	1	L010	L010	2	L100	L100	-0.3608	NR	Between Group 1 and Group 2	1.3608
849	1	L010	L010	2	L008	L008	0.3952	HMA	Between Group 1 and Group 2	0.6048
850	1	L010	L010	2	L055	L055	0.0928	IMA	Between Group 1 and Group 2	0.9072
851	1	L010	L010	2	L041	L041	-0.2096	NR	Between Group 1 and Group 2	1.2096
852	1	L010	L010	2	L078	L078	-0.0584	NR	Between Group 1 and Group 2	1.0584
853	1	L010	L010	2	L046	L046	-0.0584	NR	Between Group 1 and Group 2	1.0584
854	1	L010	L010	2	L061	L061	-0.6632	NR	Between Group 1 and Group 2	1.6632
855	1	L010	L010	2	L049	L049	0.244	IMA	Between Group 1 and Group 2	0.756
856	1	L010	L010	2	L047	L047	-0.0584	NR	Between Group 1 and Group 2	1.0584
857	1	L010	L010	2	L011	L011	-0.0584	NR	Between Group 1 and Group 2	1.0584
858	1	L010	L010	2	L098	L098	-0.2096	NR	Between Group 1 and Group 2	1.2096
859	1	L010	L010	2	L039	L039	-0.2096	NR	Between Group 1 and Group 2	1.2096
860	1	L010	L010	2	L019	L019	-0.0584	NR	Between Group 1 and Group 2	1.0584
861	1	L010	L010	2	L038	L038	-0.3608	NR	Between Group 1 and Group 2	1.3608
862	1	L010	L010	2	L067	L067	-0.0584	NR	Between Group 1 and Group 2	1.0584
863	1	L010	L010	2	L081	L081	-0.0584	NR	Between Group 1 and Group 2	1.0584
864	1	L010	L010	2	L015	L015	0.244	IMA	Between Group 1 and Group 2	0.756
865	1	L010	L010	2	L066	L066	-0.2096	NR	Between Group 1 and Group 2	1.2096
866	1	L010	L010	2	L023	L023	-0.2096	NR	Between Group 1 and Group 2	1.2096
867	1	L010	L010	2	L003	L003	0.0928	IMA	Between Group 1 and Group 2	0.9072
868	1	L010	L010	2	L006	L006	-0.3608	NR	Between Group 1 and Group 2	1.3608
869	1	L010	L010	2	L014	L014	-1.9704	NR	Between Group 1 and Group 2	2.9704
870	1	L018	L018	1	L072	L072	0.5464	HMA	Within Group 1	0.4536
871	1	L018	L018	1	L056	L056	0.0928	IMA	Within Group 1	0.9072
872	1	L018	L018	1	L065	L065	0.6976	HMA	Within Group 1	0.3024
873	1	L018	L018	1	L097	L097	0.6976	HMA	Within Group 1	0.3024
874	1	L018	L018	1	L021	L021	0.3952	HMA	Within Group 1	0.6048
875	1	L018	L018	1	L048	L048	0.3952	HMA	Within Group 1	0.6048
876	1	L018	L018	1	L059	L059	-0.0584	NR	Within Group 1	1.0584
877	1	L018	L018	1	L075	L075	0.8488	HMA	Within Group 1	0.1512
878	1	L018	L018	1	L051	L051	0.0928	IMA	Within Group 1	0.9072
879	1	L018	L018	1	L054	L054	0.244	IMA	Within Group 1	0.756
880	1	L018	L018	1	L113	L113	0.0928	IMA	Within Group 1	0.9072
881	1	L018	L018	1	L064	L064	0.244	IMA	Within Group 1	0.756
882	1	L018	L018	1	L096	L096	0.244	IMA	Within Group 1	0.756
883	1	L018	L018	1	L074	L074	0.0928	IMA	Within Group 1	0.9072
884	1	L018	L018	1	L083	L083	-0.3608	NR	Within Group 1	1.3608
885	1	L018	L018	1	L020	L020	0.0928	IMA	Within Group 1	0.9072
886	1	L018	L018	1	L057	L057	0.244	IMA	Within Group 1	0.756
887	1	L018	L018	1	L102	L102	-0.0584	NR	Within Group 1	1.0584
888	1	L018	L018	1	L060	L060	0.244	IMA	Within Group 1	0.756
889	1	L018	L018	1	L025	L025	0.0928	IMA	Within Group 1	0.9072
890	1	L018	L018	1	L087	L087	0.244	IMA	Within Group 1	0.756
891	1	L018	L018	1	L037	L037	-0.3608	NR	Within Group 1	1.3608
892	1	L018	L018	1	L032	L032	0.0928	IMA	Within Group 1	0.9072
893	1	L018	L018	1	L092	L092	0.5464	HMA	Within Group 1	0.4536
894	1	L018	L018	1	L013	L013	0.0928	IMA	Within Group 1	0.9072
895	1	L018	L018	1	L030	L030	0.0928	IMA	Within Group 1	0.9072
896	1	L018	L018	1	L052	L052	0.3952	HMA	Within Group 1	0.6048
897	1	L018	L018	1	L062	L062	0.244	IMA	Within Group 1	0.756
898	1	L018	L018	1	L063	L063	-0.0584	NR	Within Group 1	1.0584
899	1	L018	L018	1	L026	L026	0.244	IMA	Within Group 1	0.756
900	1	L018	L018	1	L035	L035	-0.0584	NR	Within Group 1	1.0584
901	1	L018	L018	1	L094	L094	-0.0584	NR	Within Group 1	1.0584
902	1	L018	L018	1	L114	L114	-0.2096	NR	Within Group 1	1.2096
903	1	L018	L018	1	L027	L027	0.0928	IMA	Within Group 1	0.9072
904	1	L018	L018	1	L073	L073	-0.512	NR	Within Group 1	1.512
905	1	L018	L018	1	L012	L012	0.3952	HMA	Within Group 1	0.6048
906	1	L018	L018	1	L085	L085	0.244	IMA	Within Group 1	0.756
907	1	L018	L018	1	L079	L079	-0.512	NR	Within Group 1	1.512
908	1	L018	L018	1	L082	L082	-0.2096	NR	Within Group 1	1.2096
909	1	L018	L018	1	MORITAII	Morita II	-0.6632	NR	Within Group 1	1.6632
910	1	L018	L018	1	L036	L036	-0.5007	NR	Within Group 1	1.5007
911	1	L018	L018	1	L069	L069	0.7525	HMA	Within Group 1	0.2475
912	1	L018	L018	1	L040	L040	0.6373	HMA	Within Group 1	0.3627
913	1	L018	L018	2	L022	L022	0.244	IMA	Between Group 1 and Group 2	0.756
914	1	L018	L018	2	L089	L089	0.0928	IMA	Between Group 1 and Group 2	0.9072
915	1	L018	L018	2	L017	L017	0.5464	HMA	Between Group 1 and Group 2	0.4536
916	1	L018	L018	2	L034	L034	0.5464	HMA	Between Group 1 and Group 2	0.4536
917	1	L018	L018	2	L044	L044	0.0928	IMA	Between Group 1 and Group 2	0.9072
918	1	L018	L018	2	L045	L045	0.0928	IMA	Between Group 1 and Group 2	0.9072
919	1	L018	L018	2	L028	L028	-0.3608	NR	Between Group 1 and Group 2	1.3608
920	1	L018	L018	2	L076	L076	-0.2096	NR	Between Group 1 and Group 2	1.2096
921	1	L018	L018	2	L100	L100	-0.3608	NR	Between Group 1 and Group 2	1.3608
922	1	L018	L018	2	L008	L008	0.244	IMA	Between Group 1 and Group 2	0.756
923	1	L018	L018	2	L055	L055	0.244	IMA	Between Group 1 and Group 2	0.756
924	1	L018	L018	2	L041	L041	-0.512	NR	Between Group 1 and Group 2	1.512
925	1	L018	L018	2	L078	L078	-0.3608	NR	Between Group 1 and Group 2	1.3608
926	1	L018	L018	2	L046	L046	-0.3608	NR	Between Group 1 and Group 2	1.3608
927	1	L018	L018	2	L061	L061	-1.1168	NR	Between Group 1 and Group 2	2.1168
928	1	L018	L018	2	L049	L049	-0.2096	NR	Between Group 1 and Group 2	1.2096
929	1	L018	L018	2	L047	L047	0.0928	IMA	Between Group 1 and Group 2	0.9072
930	1	L018	L018	2	L011	L011	-0.512	NR	Between Group 1 and Group 2	1.512
931	1	L018	L018	2	L098	L098	-0.512	NR	Between Group 1 and Group 2	1.512
932	1	L018	L018	2	L039	L039	-0.6632	NR	Between Group 1 and Group 2	1.6632
933	1	L018	L018	2	L019	L019	0.0928	IMA	Between Group 1 and Group 2	0.9072
934	1	L018	L018	2	L038	L038	-0.3608	NR	Between Group 1 and Group 2	1.3608
935	1	L018	L018	2	L067	L067	0.0928	IMA	Between Group 1 and Group 2	0.9072
936	1	L018	L018	2	L081	L081	0.0928	IMA	Between Group 1 and Group 2	0.9072
937	1	L018	L018	2	L015	L015	0.0928	IMA	Between Group 1 and Group 2	0.9072
938	1	L018	L018	2	L066	L066	-0.0584	NR	Between Group 1 and Group 2	1.0584
939	1	L018	L018	2	L023	L023	-0.6632	NR	Between Group 1 and Group 2	1.6632
940	1	L018	L018	2	L003	L003	-0.2096	NR	Between Group 1 and Group 2	1.2096
941	1	L018	L018	2	L006	L006	-0.6632	NR	Between Group 1 and Group 2	1.6632
942	1	L018	L018	2	L014	L014	-1.9704	NR	Between Group 1 and Group 2	2.9704
943	1	L072	L072	1	L056	L056	0.3952	HMA	Within Group 1	0.6048
944	1	L072	L072	1	L065	L065	0.5464	HMA	Within Group 1	0.4536
945	1	L072	L072	1	L097	L097	0.5464	HMA	Within Group 1	0.4536
946	1	L072	L072	1	L021	L021	0.5464	HMA	Within Group 1	0.4536
947	1	L072	L072	1	L048	L048	0.3952	HMA	Within Group 1	0.6048
948	1	L072	L072	1	L059	L059	0.244	IMA	Within Group 1	0.756
949	1	L072	L072	1	L075	L075	0.6976	HMA	Within Group 1	0.3024
950	1	L072	L072	1	L051	L051	0.3952	HMA	Within Group 1	0.6048
951	1	L072	L072	1	L054	L054	0.244	IMA	Within Group 1	0.756
952	1	L072	L072	1	L113	L113	0.0928	IMA	Within Group 1	0.9072
953	1	L072	L072	1	L064	L064	0.244	IMA	Within Group 1	0.756
954	1	L072	L072	1	L096	L096	0.244	IMA	Within Group 1	0.756
955	1	L072	L072	1	L074	L074	0.3952	HMA	Within Group 1	0.6048
956	1	L072	L072	1	L083	L083	0.0928	IMA	Within Group 1	0.9072
957	1	L072	L072	1	L020	L020	0.0928	IMA	Within Group 1	0.9072
958	1	L072	L072	1	L057	L057	0.244	IMA	Within Group 1	0.756
959	1	L072	L072	1	L102	L102	0.244	IMA	Within Group 1	0.756
960	1	L072	L072	1	L060	L060	0.244	IMA	Within Group 1	0.756
961	1	L072	L072	1	L025	L025	0.0928	IMA	Within Group 1	0.9072
962	1	L072	L072	1	L087	L087	0.5464	HMA	Within Group 1	0.4536
963	1	L072	L072	1	L037	L037	-0.512	NR	Within Group 1	1.512
964	1	L072	L072	1	L032	L032	0.0928	IMA	Within Group 1	0.9072
965	1	L072	L072	1	L092	L092	0.6976	HMA	Within Group 1	0.3024
966	1	L072	L072	1	L013	L013	0.0928	IMA	Within Group 1	0.9072
967	1	L072	L072	1	L030	L030	0.3952	HMA	Within Group 1	0.6048
968	1	L072	L072	1	L052	L052	0.5464	HMA	Within Group 1	0.4536
969	1	L072	L072	1	L062	L062	0.5464	HMA	Within Group 1	0.4536
970	1	L072	L072	1	L063	L063	0.244	IMA	Within Group 1	0.756
971	1	L072	L072	1	L026	L026	-0.0584	NR	Within Group 1	1.0584
972	1	L072	L072	1	L035	L035	0.0928	IMA	Within Group 1	0.9072
973	1	L072	L072	1	L094	L094	0.244	IMA	Within Group 1	0.756
974	1	L072	L072	1	L114	L114	-0.3608	NR	Within Group 1	1.3608
975	1	L072	L072	1	L027	L027	0.0928	IMA	Within Group 1	0.9072
976	1	L072	L072	1	L073	L073	0.244	IMA	Within Group 1	0.756
977	1	L072	L072	1	L012	L012	0.244	IMA	Within Group 1	0.756
978	1	L072	L072	1	L085	L085	0.244	IMA	Within Group 1	0.756
979	1	L072	L072	1	L079	L079	-0.0584	NR	Within Group 1	1.0584
980	1	L072	L072	1	L082	L082	-0.0584	NR	Within Group 1	1.0584
981	1	L072	L072	1	MORITAII	Morita II	-0.3608	NR	Within Group 1	1.3608
982	1	L072	L072	1	L036	L036	-0.1255	NR	Within Group 1	1.1255
983	1	L072	L072	1	L069	L069	0.7525	HMA	Within Group 1	0.2475
984	1	L072	L072	1	L040	L040	0.2746	HMA	Within Group 1	0.7254
985	1	L072	L072	2	L022	L022	0.244	IMA	Between Group 1 and Group 2	0.756
986	1	L072	L072	2	L089	L089	0.6976	HMA	Between Group 1 and Group 2	0.3024
987	1	L072	L072	2	L017	L017	0.3952	HMA	Between Group 1 and Group 2	0.6048
988	1	L072	L072	2	L034	L034	0.3952	HMA	Between Group 1 and Group 2	0.6048
989	1	L072	L072	2	L044	L044	-0.0584	NR	Between Group 1 and Group 2	1.0584
990	1	L072	L072	2	L045	L045	0.3952	HMA	Between Group 1 and Group 2	0.6048
991	1	L072	L072	2	L028	L028	-0.2096	NR	Between Group 1 and Group 2	1.2096
992	1	L072	L072	2	L076	L076	-0.3608	NR	Between Group 1 and Group 2	1.3608
993	1	L072	L072	2	L100	L100	0.0928	IMA	Between Group 1 and Group 2	0.9072
994	1	L072	L072	2	L008	L008	-0.0584	NR	Between Group 1 and Group 2	1.0584
995	1	L072	L072	2	L055	L055	0.244	IMA	Between Group 1 and Group 2	0.756
996	1	L072	L072	2	L041	L041	-0.8144	NR	Between Group 1 and Group 2	1.8144
997	1	L072	L072	2	L078	L078	-0.512	NR	Between Group 1 and Group 2	1.512
998	1	L072	L072	2	L046	L046	-0.2096	NR	Between Group 1 and Group 2	1.2096
999	1	L072	L072	2	L061	L061	-0.9656	NR	Between Group 1 and Group 2	1.9656
1000	1	L072	L072	2	L049	L049	-0.3608	NR	Between Group 1 and Group 2	1.3608
1001	1	L072	L072	2	L047	L047	0.3952	HMA	Between Group 1 and Group 2	0.6048
1002	1	L072	L072	2	L011	L011	-0.8144	NR	Between Group 1 and Group 2	1.8144
1003	1	L072	L072	2	L098	L098	-0.3608	NR	Between Group 1 and Group 2	1.3608
1004	1	L072	L072	2	L039	L039	-0.3608	NR	Between Group 1 and Group 2	1.3608
1005	1	L072	L072	2	L019	L019	0.3952	HMA	Between Group 1 and Group 2	0.6048
1006	1	L072	L072	2	L038	L038	0.0928	IMA	Between Group 1 and Group 2	0.9072
1007	1	L072	L072	2	L067	L067	0.0928	IMA	Between Group 1 and Group 2	0.9072
1008	1	L072	L072	2	L081	L081	0.0928	IMA	Between Group 1 and Group 2	0.9072
1009	1	L072	L072	2	L015	L015	0.0928	IMA	Between Group 1 and Group 2	0.9072
1010	1	L072	L072	2	L066	L066	-0.0584	NR	Between Group 1 and Group 2	1.0584
1011	1	L072	L072	2	L023	L023	-0.0584	NR	Between Group 1 and Group 2	1.0584
1012	1	L072	L072	2	L003	L003	-0.3608	NR	Between Group 1 and Group 2	1.3608
1013	1	L072	L072	2	L006	L006	-0.512	NR	Between Group 1 and Group 2	1.512
1014	1	L072	L072	2	L014	L014	-1.9704	NR	Between Group 1 and Group 2	2.9704
1015	1	L056	L056	1	L065	L065	0.6976	HMA	Within Group 1	0.3024
1016	1	L056	L056	1	L097	L097	0.6976	HMA	Within Group 1	0.3024
1017	1	L056	L056	1	L021	L021	0.244	IMA	Within Group 1	0.756
1018	1	L056	L056	1	L048	L048	0.5464	HMA	Within Group 1	0.4536
1019	1	L056	L056	1	L059	L059	0.6976	HMA	Within Group 1	0.3024
1020	1	L056	L056	1	L075	L075	0.0928	IMA	Within Group 1	0.9072
1021	1	L056	L056	1	L051	L051	0.5464	HMA	Within Group 1	0.4536
1022	1	L056	L056	1	L054	L054	0.3952	HMA	Within Group 1	0.6048
1023	1	L056	L056	1	L113	L113	0.244	IMA	Within Group 1	0.756
1024	1	L056	L056	1	L064	L064	0.3952	HMA	Within Group 1	0.6048
1025	1	L056	L056	1	L096	L096	0.3952	HMA	Within Group 1	0.6048
1026	1	L056	L056	1	L074	L074	0.5464	HMA	Within Group 1	0.4536
1027	1	L056	L056	1	L083	L083	0.5464	HMA	Within Group 1	0.4536
1028	1	L056	L056	1	L020	L020	0.6976	HMA	Within Group 1	0.3024
1029	1	L056	L056	1	L057	L057	0.8488	HMA	Within Group 1	0.1512
1030	1	L056	L056	1	L102	L102	0.6976	HMA	Within Group 1	0.3024
1031	1	L056	L056	1	L060	L060	0.3952	HMA	Within Group 1	0.6048
1032	1	L056	L056	1	L025	L025	0.244	IMA	Within Group 1	0.756
1033	1	L056	L056	1	L087	L087	-0.0584	NR	Within Group 1	1.0584
1034	1	L056	L056	1	L037	L037	0.0928	IMA	Within Group 1	0.9072
1035	1	L056	L056	1	L032	L032	0.244	IMA	Within Group 1	0.756
1036	1	L056	L056	1	L092	L092	0.0928	IMA	Within Group 1	0.9072
1037	1	L056	L056	1	L013	L013	0.244	IMA	Within Group 1	0.756
1038	1	L056	L056	1	L030	L030	-0.0584	NR	Within Group 1	1.0584
1039	1	L056	L056	1	L052	L052	-0.0584	NR	Within Group 1	1.0584
1040	1	L056	L056	1	L062	L062	0.0928	IMA	Within Group 1	0.9072
1041	1	L056	L056	1	L063	L063	0.3952	HMA	Within Group 1	0.6048
1042	1	L056	L056	1	L026	L026	0.0928	IMA	Within Group 1	0.9072
1043	1	L056	L056	1	L035	L035	-0.512	NR	Within Group 1	1.512
1044	1	L056	L056	1	L094	L094	0.3952	HMA	Within Group 1	0.6048
1045	1	L056	L056	1	L114	L114	0.0928	IMA	Within Group 1	0.9072
1046	1	L056	L056	1	L027	L027	0.244	IMA	Within Group 1	0.756
1047	1	L056	L056	1	L073	L073	0.3952	HMA	Within Group 1	0.6048
1048	1	L056	L056	1	L012	L012	0.3952	HMA	Within Group 1	0.6048
1049	1	L056	L056	1	L085	L085	-0.3608	NR	Within Group 1	1.3608
1050	1	L056	L056	1	L079	L079	0.0928	IMA	Within Group 1	0.9072
1051	1	L056	L056	1	L082	L082	0.0928	IMA	Within Group 1	0.9072
1052	1	L056	L056	1	MORITAII	Morita II	-0.2096	NR	Within Group 1	1.2096
1053	1	L056	L056	1	L036	L036	0.0621	IMA	Within Group 1	0.9379
1054	1	L056	L056	1	L069	L069	0.0099	IMA	Within Group 1	0.9901
1055	1	L056	L056	1	L040	L040	0.6373	HMA	Within Group 1	0.3627
1056	1	L056	L056	2	L022	L022	0.244	IMA	Between Group 1 and Group 2	0.756
1057	1	L056	L056	2	L089	L089	0.0928	IMA	Between Group 1 and Group 2	0.9072
1058	1	L056	L056	2	L017	L017	0.0928	IMA	Between Group 1 and Group 2	0.9072
1059	1	L056	L056	2	L034	L034	0.0928	IMA	Between Group 1 and Group 2	0.9072
1060	1	L056	L056	2	L044	L044	-0.3608	NR	Between Group 1 and Group 2	1.3608
1061	1	L056	L056	2	L045	L045	0.3952	HMA	Between Group 1 and Group 2	0.6048
1062	1	L056	L056	2	L028	L028	0.244	IMA	Between Group 1 and Group 2	0.756
1063	1	L056	L056	2	L076	L076	0.244	IMA	Between Group 1 and Group 2	0.756
1064	1	L056	L056	2	L100	L100	-0.2096	NR	Between Group 1 and Group 2	1.2096
1065	1	L056	L056	2	L008	L008	0.0928	IMA	Between Group 1 and Group 2	0.9072
1066	1	L056	L056	2	L055	L055	-0.2096	NR	Between Group 1 and Group 2	1.2096
1067	1	L056	L056	2	L041	L041	-0.3608	NR	Between Group 1 and Group 2	1.3608
1068	1	L056	L056	2	L078	L078	-0.0584	NR	Between Group 1 and Group 2	1.0584
1069	1	L056	L056	2	L046	L046	0.244	IMA	Between Group 1 and Group 2	0.756
1070	1	L056	L056	2	L061	L061	-0.3608	NR	Between Group 1 and Group 2	1.3608
1071	1	L056	L056	2	L049	L049	0.244	IMA	Between Group 1 and Group 2	0.756
1072	1	L056	L056	2	L047	L047	-0.2096	NR	Between Group 1 and Group 2	1.2096
1073	1	L056	L056	2	L011	L011	-0.2096	NR	Between Group 1 and Group 2	1.2096
1074	1	L056	L056	2	L098	L098	0.0928	IMA	Between Group 1 and Group 2	0.9072
1075	1	L056	L056	2	L039	L039	-0.2096	NR	Between Group 1 and Group 2	1.2096
1076	1	L056	L056	2	L019	L019	0.0928	IMA	Between Group 1 and Group 2	0.9072
1077	1	L056	L056	2	L038	L038	-0.2096	NR	Between Group 1 and Group 2	1.2096
1078	1	L056	L056	2	L067	L067	-0.3608	NR	Between Group 1 and Group 2	1.3608
1079	1	L056	L056	2	L081	L081	-0.2096	NR	Between Group 1 and Group 2	1.2096
1080	1	L056	L056	2	L015	L015	0.244	IMA	Between Group 1 and Group 2	0.756
1081	1	L056	L056	2	L066	L066	-0.3608	NR	Between Group 1 and Group 2	1.3608
1082	1	L056	L056	2	L023	L023	-0.0584	NR	Between Group 1 and Group 2	1.0584
1083	1	L056	L056	2	L003	L003	0.244	IMA	Between Group 1 and Group 2	0.756
1084	1	L056	L056	2	L006	L006	-0.0584	NR	Between Group 1 and Group 2	1.0584
1085	1	L056	L056	2	L014	L014	-1.9704	NR	Between Group 1 and Group 2	2.9704
1086	1	L065	L065	1	L097	L097	0.6976	HMA	Within Group 1	0.3024
1087	1	L065	L065	1	L021	L021	0.3952	HMA	Within Group 1	0.6048
1088	1	L065	L065	1	L048	L048	0.5464	HMA	Within Group 1	0.4536
1089	1	L065	L065	1	L059	L059	0.3952	HMA	Within Group 1	0.6048
1090	1	L065	L065	1	L075	L075	0.5464	HMA	Within Group 1	0.4536
1091	1	L065	L065	1	L051	L051	0.3952	HMA	Within Group 1	0.6048
1092	1	L065	L065	1	L054	L054	0.244	IMA	Within Group 1	0.756
1093	1	L065	L065	1	L113	L113	0.0928	IMA	Within Group 1	0.9072
1094	1	L065	L065	1	L064	L064	0.244	IMA	Within Group 1	0.756
1095	1	L065	L065	1	L096	L096	0.244	IMA	Within Group 1	0.756
1096	1	L065	L065	1	L074	L074	0.3952	HMA	Within Group 1	0.6048
1097	1	L065	L065	1	L083	L083	0.0928	IMA	Within Group 1	0.9072
1098	1	L065	L065	1	L020	L020	0.6976	HMA	Within Group 1	0.3024
1099	1	L065	L065	1	L057	L057	0.5464	HMA	Within Group 1	0.4536
1100	1	L065	L065	1	L102	L102	0.3952	HMA	Within Group 1	0.6048
1101	1	L065	L065	1	L060	L060	0.244	IMA	Within Group 1	0.756
1102	1	L065	L065	1	L025	L025	0.3952	HMA	Within Group 1	0.6048
1103	1	L065	L065	1	L087	L087	-0.0584	NR	Within Group 1	1.0584
1104	1	L065	L065	1	L037	L037	-0.0584	NR	Within Group 1	1.0584
1105	1	L065	L065	1	L032	L032	0.3952	HMA	Within Group 1	0.6048
1106	1	L065	L065	1	L092	L092	0.5464	HMA	Within Group 1	0.4536
1107	1	L065	L065	1	L013	L013	0.0928	IMA	Within Group 1	0.9072
1108	1	L065	L065	1	L030	L030	0.0928	IMA	Within Group 1	0.9072
1109	1	L065	L065	1	L052	L052	0.3952	HMA	Within Group 1	0.6048
1110	1	L065	L065	1	L062	L062	0.244	IMA	Within Group 1	0.756
1111	1	L065	L065	1	L063	L063	0.3952	HMA	Within Group 1	0.6048
1112	1	L065	L065	1	L026	L026	0.244	IMA	Within Group 1	0.756
1113	1	L065	L065	1	L035	L035	-0.512	NR	Within Group 1	1.512
1114	1	L065	L065	1	L094	L094	0.244	IMA	Within Group 1	0.756
1115	1	L065	L065	1	L114	L114	-0.0584	NR	Within Group 1	1.0584
1116	1	L065	L065	1	L027	L027	0.3952	HMA	Within Group 1	0.6048
1117	1	L065	L065	1	L073	L073	-0.0584	NR	Within Group 1	1.0584
1118	1	L065	L065	1	L012	L012	0.6976	HMA	Within Group 1	0.3024
1119	1	L065	L065	1	L085	L085	-0.0584	NR	Within Group 1	1.0584
1120	1	L065	L065	1	L079	L079	-0.0584	NR	Within Group 1	1.0584
1121	1	L065	L065	1	L082	L082	-0.0584	NR	Within Group 1	1.0584
1122	1	L065	L065	1	MORITAII	Morita II	-0.3608	NR	Within Group 1	1.3608
1123	1	L065	L065	1	L036	L036	-0.1255	NR	Within Group 1	1.1255
1124	1	L065	L065	1	L069	L069	0.7525	HMA	Within Group 1	0.2475
1125	1	L065	L065	1	L040	L040	1.0	HMA	Within Group 1	0.0
1126	1	L065	L065	2	L022	L022	0.3952	HMA	Between Group 1 and Group 2	0.6048
1127	1	L065	L065	2	L089	L089	0.0928	IMA	Between Group 1 and Group 2	0.9072
1128	1	L065	L065	2	L017	L017	0.5464	HMA	Between Group 1 and Group 2	0.4536
1129	1	L065	L065	2	L034	L034	0.5464	HMA	Between Group 1 and Group 2	0.4536
1130	1	L065	L065	2	L044	L044	0.0928	IMA	Between Group 1 and Group 2	0.9072
1131	1	L065	L065	2	L045	L045	0.244	IMA	Between Group 1 and Group 2	0.756
1132	1	L065	L065	2	L028	L028	-0.0584	NR	Between Group 1 and Group 2	1.0584
1133	1	L065	L065	2	L076	L076	0.0928	IMA	Between Group 1 and Group 2	0.9072
1134	1	L065	L065	2	L100	L100	-0.2096	NR	Between Group 1 and Group 2	1.2096
1135	1	L065	L065	2	L008	L008	0.244	IMA	Between Group 1 and Group 2	0.756
1136	1	L065	L065	2	L055	L055	0.244	IMA	Between Group 1 and Group 2	0.756
1137	1	L065	L065	2	L041	L041	-0.512	NR	Between Group 1 and Group 2	1.512
1138	1	L065	L065	2	L078	L078	-0.2096	NR	Between Group 1 and Group 2	1.2096
1139	1	L065	L065	2	L046	L046	0.0928	IMA	Between Group 1 and Group 2	0.9072
1140	1	L065	L065	2	L061	L061	-0.512	NR	Between Group 1 and Group 2	1.512
1141	1	L065	L065	2	L049	L049	0.0928	IMA	Between Group 1 and Group 2	0.9072
1142	1	L065	L065	2	L047	L047	0.0928	IMA	Between Group 1 and Group 2	0.9072
1143	1	L065	L065	2	L011	L011	-0.3608	NR	Between Group 1 and Group 2	1.3608
1144	1	L065	L065	2	L098	L098	-0.0584	NR	Between Group 1 and Group 2	1.0584
1145	1	L065	L065	2	L039	L039	-0.3608	NR	Between Group 1 and Group 2	1.3608
1146	1	L065	L065	2	L019	L019	0.244	IMA	Between Group 1 and Group 2	0.756
1147	1	L065	L065	2	L038	L038	-0.2096	NR	Between Group 1 and Group 2	1.2096
1148	1	L065	L065	2	L067	L067	0.0928	IMA	Between Group 1 and Group 2	0.9072
1149	1	L065	L065	2	L081	L081	0.0928	IMA	Between Group 1 and Group 2	0.9072
1150	1	L065	L065	2	L015	L015	0.3952	HMA	Between Group 1 and Group 2	0.6048
1151	1	L065	L065	2	L066	L066	-0.0584	NR	Between Group 1 and Group 2	1.0584
1152	1	L065	L065	2	L023	L023	-0.512	NR	Between Group 1 and Group 2	1.512
1153	1	L065	L065	2	L003	L003	0.244	IMA	Between Group 1 and Group 2	0.756
1154	1	L065	L065	2	L006	L006	-0.2096	NR	Between Group 1 and Group 2	1.2096
1155	1	L065	L065	2	L014	L014	-1.9704	NR	Between Group 1 and Group 2	2.9704
1156	1	L097	L097	1	L021	L021	0.3952	HMA	Within Group 1	0.6048
1157	1	L097	L097	1	L048	L048	0.5464	HMA	Within Group 1	0.4536
1158	1	L097	L097	1	L059	L059	0.3952	HMA	Within Group 1	0.6048
1159	1	L097	L097	1	L075	L075	0.5464	HMA	Within Group 1	0.4536
1160	1	L097	L097	1	L051	L051	0.5464	HMA	Within Group 1	0.4536
1161	1	L097	L097	1	L054	L054	0.6976	HMA	Within Group 1	0.3024
1162	1	L097	L097	1	L113	L113	0.5464	HMA	Within Group 1	0.4536
1163	1	L097	L097	1	L064	L064	0.6976	HMA	Within Group 1	0.3024
1164	1	L097	L097	1	L096	L096	0.6976	HMA	Within Group 1	0.3024
1165	1	L097	L097	1	L074	L074	0.5464	HMA	Within Group 1	0.4536
1166	1	L097	L097	1	L083	L083	0.244	IMA	Within Group 1	0.756
1167	1	L097	L097	1	L020	L020	0.3952	HMA	Within Group 1	0.6048
1168	1	L097	L097	1	L057	L057	0.8488	HMA	Within Group 1	0.1512
1169	1	L097	L097	1	L102	L102	0.3952	HMA	Within Group 1	0.6048
1170	1	L097	L097	1	L060	L060	0.6976	HMA	Within Group 1	0.3024
1171	1	L097	L097	1	L025	L025	0.244	IMA	Within Group 1	0.756
1172	1	L097	L097	1	L087	L087	0.3952	HMA	Within Group 1	0.6048
1173	1	L097	L097	1	L037	L037	0.0928	IMA	Within Group 1	0.9072
1174	1	L097	L097	1	L032	L032	0.244	IMA	Within Group 1	0.756
1175	1	L097	L097	1	L092	L092	0.244	IMA	Within Group 1	0.756
1176	1	L097	L097	1	L013	L013	0.5464	HMA	Within Group 1	0.4536
1177	1	L097	L097	1	L030	L030	0.244	IMA	Within Group 1	0.756
1178	1	L097	L097	1	L052	L052	0.0928	IMA	Within Group 1	0.9072
1179	1	L097	L097	1	L062	L062	0.3952	HMA	Within Group 1	0.6048
1180	1	L097	L097	1	L063	L063	0.0928	IMA	Within Group 1	0.9072
1181	1	L097	L097	1	L026	L026	0.3952	HMA	Within Group 1	0.6048
1182	1	L097	L097	1	L035	L035	0.0928	IMA	Within Group 1	0.9072
1183	1	L097	L097	1	L094	L094	0.3952	HMA	Within Group 1	0.6048
1184	1	L097	L097	1	L114	L114	0.0928	IMA	Within Group 1	0.9072
1185	1	L097	L097	1	L027	L027	0.244	IMA	Within Group 1	0.756
1186	1	L097	L097	1	L073	L073	0.0928	IMA	Within Group 1	0.9072
1187	1	L097	L097	1	L012	L012	0.3952	HMA	Within Group 1	0.6048
1188	1	L097	L097	1	L085	L085	0.0928	IMA	Within Group 1	0.9072
1189	1	L097	L097	1	L079	L079	-0.2096	NR	Within Group 1	1.2096
1190	1	L097	L097	1	L082	L082	0.0928	IMA	Within Group 1	0.9072
1191	1	L097	L097	1	MORITAII	Morita II	-0.2096	NR	Within Group 1	1.2096
1192	1	L097	L097	1	L036	L036	-0.1255	NR	Within Group 1	1.1255
1193	1	L097	L097	1	L069	L069	0.5049	HMA	Within Group 1	0.4951
1194	1	L097	L097	1	L040	L040	1.0	HMA	Within Group 1	0.0
1195	1	L097	L097	2	L022	L022	0.0928	IMA	Between Group 1 and Group 2	0.9072
1196	1	L097	L097	2	L089	L089	0.244	IMA	Between Group 1 and Group 2	0.756
1197	1	L097	L097	2	L017	L017	0.244	IMA	Between Group 1 and Group 2	0.756
1198	1	L097	L097	2	L034	L034	0.244	IMA	Between Group 1 and Group 2	0.756
1199	1	L097	L097	2	L044	L044	-0.2096	NR	Between Group 1 and Group 2	1.2096
1200	1	L097	L097	2	L045	L045	0.244	IMA	Between Group 1 and Group 2	0.756
1201	1	L097	L097	2	L028	L028	0.0928	IMA	Between Group 1 and Group 2	0.9072
1202	1	L097	L097	2	L076	L076	0.244	IMA	Between Group 1 and Group 2	0.756
1203	1	L097	L097	2	L100	L100	-0.3608	NR	Between Group 1 and Group 2	1.3608
1204	1	L097	L097	2	L008	L008	0.3952	HMA	Between Group 1 and Group 2	0.6048
1205	1	L097	L097	2	L055	L055	0.0928	IMA	Between Group 1 and Group 2	0.9072
1206	1	L097	L097	2	L041	L041	-0.2096	NR	Between Group 1 and Group 2	1.2096
1207	1	L097	L097	2	L078	L078	-0.0584	NR	Between Group 1 and Group 2	1.0584
1208	1	L097	L097	2	L046	L046	-0.0584	NR	Between Group 1 and Group 2	1.0584
1209	1	L097	L097	2	L061	L061	-0.6632	NR	Between Group 1 and Group 2	1.6632
1210	1	L097	L097	2	L049	L049	0.244	IMA	Between Group 1 and Group 2	0.756
1211	1	L097	L097	2	L047	L047	-0.0584	NR	Between Group 1 and Group 2	1.0584
1212	1	L097	L097	2	L011	L011	-0.0584	NR	Between Group 1 and Group 2	1.0584
1213	1	L097	L097	2	L098	L098	-0.2096	NR	Between Group 1 and Group 2	1.2096
1214	1	L097	L097	2	L039	L039	-0.2096	NR	Between Group 1 and Group 2	1.2096
1215	1	L097	L097	2	L019	L019	-0.0584	NR	Between Group 1 and Group 2	1.0584
1216	1	L097	L097	2	L038	L038	-0.3608	NR	Between Group 1 and Group 2	1.3608
1217	1	L097	L097	2	L067	L067	-0.0584	NR	Between Group 1 and Group 2	1.0584
1218	1	L097	L097	2	L081	L081	-0.0584	NR	Between Group 1 and Group 2	1.0584
1219	1	L097	L097	2	L015	L015	0.244	IMA	Between Group 1 and Group 2	0.756
1220	1	L097	L097	2	L066	L066	-0.2096	NR	Between Group 1 and Group 2	1.2096
1221	1	L097	L097	2	L023	L023	-0.2096	NR	Between Group 1 and Group 2	1.2096
1222	1	L097	L097	2	L003	L003	0.0928	IMA	Between Group 1 and Group 2	0.9072
1223	1	L097	L097	2	L006	L006	-0.3608	NR	Between Group 1 and Group 2	1.3608
1224	1	L097	L097	2	L014	L014	-1.9704	NR	Between Group 1 and Group 2	2.9704
1225	1	L021	L021	1	L048	L048	-0.0584	NR	Within Group 1	1.0584
1226	1	L021	L021	1	L059	L059	0.0928	IMA	Within Group 1	0.9072
1227	1	L021	L021	1	L075	L075	0.244	IMA	Within Group 1	0.756
1228	1	L021	L021	1	L051	L051	0.244	IMA	Within Group 1	0.756
1229	1	L021	L021	1	L054	L054	0.0928	IMA	Within Group 1	0.9072
1230	1	L021	L021	1	L113	L113	-0.0584	NR	Within Group 1	1.0584
1231	1	L021	L021	1	L064	L064	0.0928	IMA	Within Group 1	0.9072
1232	1	L021	L021	1	L096	L096	0.0928	IMA	Within Group 1	0.9072
1233	1	L021	L021	1	L074	L074	0.244	IMA	Within Group 1	0.756
1234	1	L021	L021	1	L083	L083	0.244	IMA	Within Group 1	0.756
1235	1	L021	L021	1	L020	L020	0.244	IMA	Within Group 1	0.756
1236	1	L021	L021	1	L057	L057	0.0928	IMA	Within Group 1	0.9072
1237	1	L021	L021	1	L102	L102	0.0928	IMA	Within Group 1	0.9072
1238	1	L021	L021	1	L060	L060	0.0928	IMA	Within Group 1	0.9072
1239	1	L021	L021	1	L025	L025	-0.0584	NR	Within Group 1	1.0584
1240	1	L021	L021	1	L087	L087	0.0928	IMA	Within Group 1	0.9072
1241	1	L021	L021	1	L037	L037	-0.6632	NR	Within Group 1	1.6632
1242	1	L021	L021	1	L032	L032	-0.0584	NR	Within Group 1	1.0584
1243	1	L021	L021	1	L092	L092	0.244	IMA	Within Group 1	0.756
1244	1	L021	L021	1	L013	L013	-0.0584	NR	Within Group 1	1.0584
1245	1	L021	L021	1	L030	L030	0.5464	HMA	Within Group 1	0.4536
1246	1	L021	L021	1	L052	L052	0.3952	HMA	Within Group 1	0.6048
1247	1	L021	L021	1	L062	L062	0.3952	HMA	Within Group 1	0.6048
1248	1	L021	L021	1	L063	L063	-0.2096	NR	Within Group 1	1.2096
1249	1	L021	L021	1	L026	L026	-0.2096	NR	Within Group 1	1.2096
1250	1	L021	L021	1	L035	L035	0.0928	IMA	Within Group 1	0.9072
1251	1	L021	L021	1	L094	L094	0.0928	IMA	Within Group 1	0.9072
1252	1	L021	L021	1	L114	L114	-0.512	NR	Within Group 1	1.512
1253	1	L021	L021	1	L027	L027	-0.0584	NR	Within Group 1	1.0584
1254	1	L021	L021	1	L073	L073	0.0928	IMA	Within Group 1	0.9072
1255	1	L021	L021	1	L012	L012	0.3952	HMA	Within Group 1	0.6048
1256	1	L021	L021	1	L085	L085	-0.2096	NR	Within Group 1	1.2096
1257	1	L021	L021	1	L079	L079	-0.512	NR	Within Group 1	1.512
1258	1	L021	L021	1	L082	L082	-0.512	NR	Within Group 1	1.512
1259	1	L021	L021	1	MORITAII	Morita II	-0.2096	NR	Within Group 1	1.2096
1260	1	L021	L021	1	L036	L036	-0.5007	NR	Within Group 1	1.5007
1261	1	L021	L021	1	L069	L069	0.5049	HMA	Within Group 1	0.4951
1262	1	L021	L021	1	L040	L040	0.2746	HMA	Within Group 1	0.7254
1263	1	L021	L021	2	L022	L022	0.3952	HMA	Between Group 1 and Group 2	0.6048
1264	1	L021	L021	2	L089	L089	0.244	IMA	Between Group 1 and Group 2	0.756
1265	1	L021	L021	2	L017	L017	0.5464	HMA	Between Group 1 and Group 2	0.4536
1266	1	L021	L021	2	L034	L034	0.244	IMA	Between Group 1 and Group 2	0.756
1267	1	L021	L021	2	L044	L044	-0.2096	NR	Between Group 1 and Group 2	1.2096
1268	1	L021	L021	2	L045	L045	0.244	IMA	Between Group 1 and Group 2	0.756
1269	1	L021	L021	2	L028	L028	-0.2096	NR	Between Group 1 and Group 2	1.2096
1270	1	L021	L021	2	L076	L076	-0.512	NR	Between Group 1 and Group 2	1.512
1271	1	L021	L021	2	L100	L100	-0.3608	NR	Between Group 1 and Group 2	1.3608
1272	1	L021	L021	2	L008	L008	-0.2096	NR	Between Group 1 and Group 2	1.2096
1273	1	L021	L021	2	L055	L055	0.0928	IMA	Between Group 1 and Group 2	0.9072
1274	1	L021	L021	2	L041	L041	-0.512	NR	Between Group 1 and Group 2	1.512
1275	1	L021	L021	2	L078	L078	-0.6632	NR	Between Group 1 and Group 2	1.6632
1276	1	L021	L021	2	L046	L046	-0.0584	NR	Between Group 1 and Group 2	1.0584
1277	1	L021	L021	2	L061	L061	-0.8144	NR	Between Group 1 and Group 2	1.8144
1278	1	L021	L021	2	L049	L049	-0.512	NR	Between Group 1 and Group 2	1.512
1279	1	L021	L021	2	L047	L047	-0.0584	NR	Between Group 1 and Group 2	1.0584
1280	1	L021	L021	2	L011	L011	-0.512	NR	Between Group 1 and Group 2	1.512
1281	1	L021	L021	2	L098	L098	-0.512	NR	Between Group 1 and Group 2	1.512
1282	1	L021	L021	2	L039	L039	-0.2096	NR	Between Group 1 and Group 2	1.2096
1283	1	L021	L021	2	L019	L019	-0.0584	NR	Between Group 1 and Group 2	1.0584
1284	1	L021	L021	2	L038	L038	-0.3608	NR	Between Group 1 and Group 2	1.3608
1285	1	L021	L021	2	L067	L067	-0.0584	NR	Between Group 1 and Group 2	1.0584
1286	1	L021	L021	2	L081	L081	-0.0584	NR	Between Group 1 and Group 2	1.0584
1287	1	L021	L021	2	L015	L015	-0.0584	NR	Between Group 1 and Group 2	1.0584
1288	1	L021	L021	2	L066	L066	-0.2096	NR	Between Group 1 and Group 2	1.2096
1289	1	L021	L021	2	L023	L023	0.0928	IMA	Between Group 1 and Group 2	0.9072
1290	1	L021	L021	2	L003	L003	-0.3608	NR	Between Group 1 and Group 2	1.3608
1291	1	L021	L021	2	L006	L006	-0.6632	NR	Between Group 1 and Group 2	1.6632
1292	1	L021	L021	2	L014	L014	-1.9704	NR	Between Group 1 and Group 2	2.9704
1293	1	L048	L048	1	L059	L059	0.244	IMA	Within Group 1	0.756
1294	1	L048	L048	1	L075	L075	0.6976	HMA	Within Group 1	0.3024
1295	1	L048	L048	1	L051	L051	-0.0584	NR	Within Group 1	1.0584
1296	1	L048	L048	1	L054	L054	0.0928	IMA	Within Group 1	0.9072
1297	1	L048	L048	1	L113	L113	-0.0584	NR	Within Group 1	1.0584
1298	1	L048	L048	1	L064	L064	0.0928	IMA	Within Group 1	0.9072
1299	1	L048	L048	1	L096	L096	0.0928	IMA	Within Group 1	0.9072
1300	1	L048	L048	1	L074	L074	-0.0584	NR	Within Group 1	1.0584
1301	1	L048	L048	1	L083	L083	-0.0584	NR	Within Group 1	1.0584
1302	1	L048	L048	1	L020	L020	0.5464	HMA	Within Group 1	0.4536
1303	1	L048	L048	1	L057	L057	0.6976	HMA	Within Group 1	0.3024
1304	1	L048	L048	1	L102	L102	0.244	IMA	Within Group 1	0.756
1305	1	L048	L048	1	L060	L060	0.0928	IMA	Within Group 1	0.9072
1306	1	L048	L048	1	L025	L025	-0.0584	NR	Within Group 1	1.0584
1307	1	L048	L048	1	L087	L087	0.0928	IMA	Within Group 1	0.9072
1308	1	L048	L048	1	L037	L037	0.0928	IMA	Within Group 1	0.9072
1309	1	L048	L048	1	L032	L032	-0.0584	NR	Within Group 1	1.0584
1310	1	L048	L048	1	L092	L092	0.3952	HMA	Within Group 1	0.6048
1311	1	L048	L048	1	L013	L013	-0.0584	NR	Within Group 1	1.0584
1312	1	L048	L048	1	L030	L030	-0.512	NR	Within Group 1	1.512
1313	1	L048	L048	1	L052	L052	0.244	IMA	Within Group 1	0.756
1314	1	L048	L048	1	L062	L062	-0.3608	NR	Within Group 1	1.3608
1315	1	L048	L048	1	L063	L063	0.5464	HMA	Within Group 1	0.4536
1316	1	L048	L048	1	L026	L026	0.0928	IMA	Within Group 1	0.9072
1317	1	L048	L048	1	L035	L035	-0.2096	NR	Within Group 1	1.2096
1318	1	L048	L048	1	L094	L094	-0.2096	NR	Within Group 1	1.2096
1319	1	L048	L048	1	L114	L114	0.0928	IMA	Within Group 1	0.9072
1320	1	L048	L048	1	L027	L027	-0.0584	NR	Within Group 1	1.0584
1321	1	L048	L048	1	L073	L073	0.0928	IMA	Within Group 1	0.9072
1322	1	L048	L048	1	L012	L012	0.244	IMA	Within Group 1	0.756
1323	1	L048	L048	1	L085	L085	0.0928	IMA	Within Group 1	0.9072
1324	1	L048	L048	1	L079	L079	0.0928	IMA	Within Group 1	0.9072
1325	1	L048	L048	1	L082	L082	0.3952	HMA	Within Group 1	0.6048
1326	1	L048	L048	1	MORITAII	Morita II	-0.8144	NR	Within Group 1	1.8144
1327	1	L048	L048	1	L036	L036	0.2497	IMA	Within Group 1	0.7503
1328	1	L048	L048	1	L069	L069	-0.2377	NR	Within Group 1	1.2377
1329	1	L048	L048	1	L040	L040	0.2746	HMA	Within Group 1	0.7254
1330	1	L048	L048	2	L022	L022	0.244	IMA	Between Group 1 and Group 2	0.756
1331	1	L048	L048	2	L089	L089	-0.0584	NR	Between Group 1 and Group 2	1.0584
1332	1	L048	L048	2	L017	L017	0.0928	IMA	Between Group 1 and Group 2	0.9072
1333	1	L048	L048	2	L034	L034	0.0928	IMA	Between Group 1 and Group 2	0.9072
1334	1	L048	L048	2	L044	L044	-0.3608	NR	Between Group 1 and Group 2	1.3608
1335	1	L048	L048	2	L045	L045	0.0928	IMA	Between Group 1 and Group 2	0.9072
1336	1	L048	L048	2	L028	L028	-0.0584	NR	Between Group 1 and Group 2	1.0584
1337	1	L048	L048	2	L076	L076	0.244	IMA	Between Group 1 and Group 2	0.756
1338	1	L048	L048	2	L100	L100	-0.0584	NR	Between Group 1 and Group 2	1.0584
1339	1	L048	L048	2	L008	L008	0.0928	IMA	Between Group 1 and Group 2	0.9072
1340	1	L048	L048	2	L055	L055	-0.3608	NR	Between Group 1 and Group 2	1.3608
1341	1	L048	L048	2	L041	L041	-0.2096	NR	Between Group 1 and Group 2	1.2096
1342	1	L048	L048	2	L078	L078	-0.0584	NR	Between Group 1 and Group 2	1.0584
1343	1	L048	L048	2	L046	L046	-0.0584	NR	Between Group 1 and Group 2	1.0584
1344	1	L048	L048	2	L061	L061	-0.6632	NR	Between Group 1 and Group 2	1.6632
1345	1	L048	L048	2	L049	L049	0.244	IMA	Between Group 1 and Group 2	0.756
1346	1	L048	L048	2	L047	L047	-0.0584	NR	Between Group 1 and Group 2	1.0584
1347	1	L048	L048	2	L011	L011	-0.0584	NR	Between Group 1 and Group 2	1.0584
1348	1	L048	L048	2	L098	L098	-0.2096	NR	Between Group 1 and Group 2	1.2096
1349	1	L048	L048	2	L039	L039	-0.8144	NR	Between Group 1 and Group 2	1.8144
1350	1	L048	L048	2	L019	L019	0.3952	HMA	Between Group 1 and Group 2	0.6048
1351	1	L048	L048	2	L038	L038	-0.0584	NR	Between Group 1 and Group 2	1.0584
1352	1	L048	L048	2	L067	L067	-0.512	NR	Between Group 1 and Group 2	1.512
1353	1	L048	L048	2	L081	L081	-0.3608	NR	Between Group 1 and Group 2	1.3608
1354	1	L048	L048	2	L015	L015	-0.0584	NR	Between Group 1 and Group 2	1.0584
1355	1	L048	L048	2	L066	L066	-0.512	NR	Between Group 1 and Group 2	1.512
1356	1	L048	L048	2	L023	L023	-0.6632	NR	Between Group 1 and Group 2	1.6632
1357	1	L048	L048	2	L003	L003	0.244	IMA	Between Group 1 and Group 2	0.756
1358	1	L048	L048	2	L006	L006	-0.3608	NR	Between Group 1 and Group 2	1.3608
1359	1	L048	L048	2	L014	L014	-1.9704	NR	Between Group 1 and Group 2	2.9704
1360	1	L059	L059	1	L075	L075	-0.0584	NR	Within Group 1	1.0584
1361	1	L059	L059	1	L051	L051	0.244	IMA	Within Group 1	0.756
1362	1	L059	L059	1	L054	L054	0.0928	IMA	Within Group 1	0.9072
1363	1	L059	L059	1	L113	L113	0.244	IMA	Within Group 1	0.756
1364	1	L059	L059	1	L064	L064	0.0928	IMA	Within Group 1	0.9072
1365	1	L059	L059	1	L096	L096	0.0928	IMA	Within Group 1	0.9072
1366	1	L059	L059	1	L074	L074	0.244	IMA	Within Group 1	0.756
1367	1	L059	L059	1	L083	L083	0.244	IMA	Within Group 1	0.756
1368	1	L059	L059	1	L020	L020	0.3952	HMA	Within Group 1	0.6048
1369	1	L059	L059	1	L057	L057	0.5464	HMA	Within Group 1	0.4536
1370	1	L059	L059	1	L102	L102	1.0	HMA	Within Group 1	0.0
1371	1	L059	L059	1	L060	L060	0.0928	IMA	Within Group 1	0.9072
1372	1	L059	L059	1	L025	L025	-0.0584	NR	Within Group 1	1.0584
1373	1	L059	L059	1	L087	L087	-0.2096	NR	Within Group 1	1.2096
1374	1	L059	L059	1	L037	L037	-0.2096	NR	Within Group 1	1.2096
1375	1	L059	L059	1	L032	L032	-0.0584	NR	Within Group 1	1.0584
1376	1	L059	L059	1	L092	L092	-0.0584	NR	Within Group 1	1.0584
1377	1	L059	L059	1	L013	L013	0.244	IMA	Within Group 1	0.756
1378	1	L059	L059	1	L030	L030	-0.2096	NR	Within Group 1	1.2096
1379	1	L059	L059	1	L052	L052	-0.2096	NR	Within Group 1	1.2096
1380	1	L059	L059	1	L062	L062	-0.0584	NR	Within Group 1	1.0584
1381	1	L059	L059	1	L063	L063	0.3952	HMA	Within Group 1	0.6048
1382	1	L059	L059	1	L026	L026	-0.2096	NR	Within Group 1	1.2096
1383	1	L059	L059	1	L035	L035	-0.6632	NR	Within Group 1	1.6632
1384	1	L059	L059	1	L094	L094	0.3952	HMA	Within Group 1	0.6048
1385	1	L059	L059	1	L114	L114	0.0928	IMA	Within Group 1	0.9072
1386	1	L059	L059	1	L027	L027	-0.0584	NR	Within Group 1	1.0584
1387	1	L059	L059	1	L073	L073	0.0928	IMA	Within Group 1	0.9072
1388	1	L059	L059	1	L012	L012	0.0928	IMA	Within Group 1	0.9072
1389	1	L059	L059	1	L085	L085	-0.512	NR	Within Group 1	1.512
1390	1	L059	L059	1	L079	L079	-0.2096	NR	Within Group 1	1.2096
1391	1	L059	L059	1	L082	L082	-0.2096	NR	Within Group 1	1.2096
1392	1	L059	L059	1	MORITAII	Morita II	0.0928	IMA	Within Group 1	0.9072
1393	1	L059	L059	1	L036	L036	-0.3131	NR	Within Group 1	1.3131
1394	1	L059	L059	1	L069	L069	-0.2377	NR	Within Group 1	1.2377
1395	1	L059	L059	1	L040	L040	-0.0881	NR	Within Group 1	1.0881
1396	1	L059	L059	2	L022	L022	0.0928	IMA	Between Group 1 and Group 2	0.9072
1397	1	L059	L059	2	L089	L089	-0.0584	NR	Between Group 1 and Group 2	1.0584
1398	1	L059	L059	2	L017	L017	-0.0584	NR	Between Group 1 and Group 2	1.0584
1399	1	L059	L059	2	L034	L034	0.244	IMA	Between Group 1 and Group 2	0.756
1400	1	L059	L059	2	L044	L044	0.0928	IMA	Between Group 1 and Group 2	0.9072
1401	1	L059	L059	2	L045	L045	0.5464	HMA	Between Group 1 and Group 2	0.4536
1402	1	L059	L059	2	L028	L028	-0.0584	NR	Between Group 1 and Group 2	1.0584
1403	1	L059	L059	2	L076	L076	-0.0584	NR	Between Group 1 and Group 2	1.0584
1404	1	L059	L059	2	L100	L100	-0.3608	NR	Between Group 1 and Group 2	1.3608
1405	1	L059	L059	2	L008	L008	-0.2096	NR	Between Group 1 and Group 2	1.2096
1406	1	L059	L059	2	L055	L055	-0.3608	NR	Between Group 1 and Group 2	1.3608
1407	1	L059	L059	2	L041	L041	-0.3608	NR	Between Group 1 and Group 2	1.3608
1408	1	L059	L059	2	L078	L078	-0.0584	NR	Between Group 1 and Group 2	1.0584
1409	1	L059	L059	2	L046	L046	-0.0584	NR	Between Group 1 and Group 2	1.0584
1410	1	L059	L059	2	L061	L061	-0.512	NR	Between Group 1 and Group 2	1.512
1411	1	L059	L059	2	L049	L049	-0.0584	NR	Between Group 1 and Group 2	1.0584
1412	1	L059	L059	2	L047	L047	-0.3608	NR	Between Group 1 and Group 2	1.3608
1413	1	L059	L059	2	L011	L011	-0.512	NR	Between Group 1 and Group 2	1.512
1414	1	L059	L059	2	L098	L098	-0.2096	NR	Between Group 1 and Group 2	1.2096
1415	1	L059	L059	2	L039	L039	0.0928	IMA	Between Group 1 and Group 2	0.9072
1416	1	L059	L059	2	L019	L019	-0.0584	NR	Between Group 1 and Group 2	1.0584
1417	1	L059	L059	2	L038	L038	-0.3608	NR	Between Group 1 and Group 2	1.3608
1418	1	L059	L059	2	L067	L067	-0.512	NR	Between Group 1 and Group 2	1.512
1419	1	L059	L059	2	L081	L081	-0.0584	NR	Between Group 1 and Group 2	1.0584
1420	1	L059	L059	2	L015	L015	-0.0584	NR	Between Group 1 and Group 2	1.0584
1421	1	L059	L059	2	L066	L066	-0.512	NR	Between Group 1 and Group 2	1.512
1422	1	L059	L059	2	L023	L023	0.0928	IMA	Between Group 1 and Group 2	0.9072
1423	1	L059	L059	2	L003	L003	-0.0584	NR	Between Group 1 and Group 2	1.0584
1424	1	L059	L059	2	L006	L006	0.244	IMA	Between Group 1 and Group 2	0.756
1425	1	L059	L059	2	L014	L014	-1.2278	NR	Between Group 1 and Group 2	2.2278
1426	1	L075	L075	1	L051	L051	-0.0584	NR	Within Group 1	1.0584
1427	1	L075	L075	1	L054	L054	0.0928	IMA	Within Group 1	0.9072
1428	1	L075	L075	1	L113	L113	-0.0584	NR	Within Group 1	1.0584
1429	1	L075	L075	1	L064	L064	0.0928	IMA	Within Group 1	0.9072
1430	1	L075	L075	1	L096	L096	0.0928	IMA	Within Group 1	0.9072
1431	1	L075	L075	1	L074	L074	-0.0584	NR	Within Group 1	1.0584
1432	1	L075	L075	1	L083	L083	-0.3608	NR	Within Group 1	1.3608
1433	1	L075	L075	1	L020	L020	0.0928	IMA	Within Group 1	0.9072
1434	1	L075	L075	1	L057	L057	0.244	IMA	Within Group 1	0.756
1435	1	L075	L075	1	L102	L102	-0.0584	NR	Within Group 1	1.0584
1436	1	L075	L075	1	L060	L060	0.0928	IMA	Within Group 1	0.9072
1437	1	L075	L075	1	L025	L025	-0.0584	NR	Within Group 1	1.0584
1438	1	L075	L075	1	L087	L087	0.3952	HMA	Within Group 1	0.6048
1439	1	L075	L075	1	L037	L037	-0.3608	NR	Within Group 1	1.3608
1440	1	L075	L075	1	L032	L032	-0.0584	NR	Within Group 1	1.0584
1441	1	L075	L075	1	L092	L092	0.6976	HMA	Within Group 1	0.3024
1442	1	L075	L075	1	L013	L013	-0.0584	NR	Within Group 1	1.0584
1443	1	L075	L075	1	L030	L030	-0.0584	NR	Within Group 1	1.0584
1444	1	L075	L075	1	L052	L052	0.5464	HMA	Within Group 1	0.4536
1445	1	L075	L075	1	L062	L062	0.0928	IMA	Within Group 1	0.9072
1446	1	L075	L075	1	L063	L063	0.244	IMA	Within Group 1	0.756
1447	1	L075	L075	1	L026	L026	0.0928	IMA	Within Group 1	0.9072
1448	1	L075	L075	1	L035	L035	0.0928	IMA	Within Group 1	0.9072
1449	1	L075	L075	1	L094	L094	-0.2096	NR	Within Group 1	1.2096
1450	1	L075	L075	1	L114	L114	-0.2096	NR	Within Group 1	1.2096
1451	1	L075	L075	1	L027	L027	-0.0584	NR	Within Group 1	1.0584
1452	1	L075	L075	1	L073	L073	-0.2096	NR	Within Group 1	1.2096
1453	1	L075	L075	1	L012	L012	0.244	IMA	Within Group 1	0.756
1454	1	L075	L075	1	L085	L085	0.3952	HMA	Within Group 1	0.6048
1455	1	L075	L075	1	L079	L079	-0.2096	NR	Within Group 1	1.2096
1456	1	L075	L075	1	L082	L082	0.0928	IMA	Within Group 1	0.9072
1457	1	L075	L075	1	MORITAII	Morita II	-0.8144	NR	Within Group 1	1.8144
1458	1	L075	L075	1	L036	L036	-0.1255	NR	Within Group 1	1.1255
1459	1	L075	L075	1	L069	L069	0.5049	HMA	Within Group 1	0.4951
1460	1	L075	L075	1	L040	L040	0.2746	HMA	Within Group 1	0.7254
1461	1	L075	L075	2	L022	L022	0.244	IMA	Between Group 1 and Group 2	0.756
1462	1	L075	L075	2	L089	L089	0.244	IMA	Between Group 1 and Group 2	0.756
1463	1	L075	L075	2	L017	L017	0.3952	HMA	Between Group 1 and Group 2	0.6048
1464	1	L075	L075	2	L034	L034	0.3952	HMA	Between Group 1 and Group 2	0.6048
1465	1	L075	L075	2	L044	L044	-0.0584	NR	Between Group 1 and Group 2	1.0584
1466	1	L075	L075	2	L045	L045	0.0928	IMA	Between Group 1 and Group 2	0.9072
1467	1	L075	L075	2	L028	L028	-0.3608	NR	Between Group 1 and Group 2	1.3608
1468	1	L075	L075	2	L076	L076	-0.2096	NR	Between Group 1 and Group 2	1.2096
1469	1	L075	L075	2	L100	L100	-0.0584	NR	Between Group 1 and Group 2	1.0584
1470	1	L075	L075	2	L008	L008	0.0928	IMA	Between Group 1 and Group 2	0.9072
1471	1	L075	L075	2	L055	L055	0.0928	IMA	Between Group 1 and Group 2	0.9072
1472	1	L075	L075	2	L041	L041	-0.512	NR	Between Group 1 and Group 2	1.512
1473	1	L075	L075	2	L078	L078	-0.3608	NR	Between Group 1 and Group 2	1.3608
1474	1	L075	L075	2	L046	L046	-0.3608	NR	Between Group 1 and Group 2	1.3608
1475	1	L075	L075	2	L061	L061	-1.1168	NR	Between Group 1 and Group 2	2.1168
1476	1	L075	L075	2	L049	L049	-0.2096	NR	Between Group 1 and Group 2	1.2096
1477	1	L075	L075	2	L047	L047	0.244	IMA	Between Group 1 and Group 2	0.756
1478	1	L075	L075	2	L011	L011	-0.512	NR	Between Group 1 and Group 2	1.512
1479	1	L075	L075	2	L098	L098	-0.512	NR	Between Group 1 and Group 2	1.512
1480	1	L075	L075	2	L039	L039	-0.8144	NR	Between Group 1 and Group 2	1.8144
1481	1	L075	L075	2	L019	L019	0.3952	HMA	Between Group 1 and Group 2	0.6048
1482	1	L075	L075	2	L038	L038	-0.0584	NR	Between Group 1 and Group 2	1.0584
1483	1	L075	L075	2	L067	L067	-0.0584	NR	Between Group 1 and Group 2	1.0584
1484	1	L075	L075	2	L081	L081	-0.0584	NR	Between Group 1 and Group 2	1.0584
1485	1	L075	L075	2	L015	L015	-0.0584	NR	Between Group 1 and Group 2	1.0584
1486	1	L075	L075	2	L066	L066	-0.2096	NR	Between Group 1 and Group 2	1.2096
1487	1	L075	L075	2	L023	L023	-0.6632	NR	Between Group 1 and Group 2	1.6632
1488	1	L075	L075	2	L003	L003	-0.2096	NR	Between Group 1 and Group 2	1.2096
1489	1	L075	L075	2	L006	L006	-0.6632	NR	Between Group 1 and Group 2	1.6632
1490	1	L075	L075	2	L014	L014	-1.9704	NR	Between Group 1 and Group 2	2.9704
1491	1	L051	L051	1	L054	L054	0.8488	HMA	Within Group 1	0.1512
1492	1	L051	L051	1	L113	L113	0.6976	HMA	Within Group 1	0.3024
1493	1	L051	L051	1	L064	L064	0.8488	HMA	Within Group 1	0.1512
1494	1	L051	L051	1	L096	L096	0.8488	HMA	Within Group 1	0.1512
1495	1	L051	L051	1	L074	L074	1.0	HMA	Within Group 1	0.0
1496	1	L051	L051	1	L083	L083	0.6976	HMA	Within Group 1	0.3024
1497	1	L051	L051	1	L020	L020	0.0928	IMA	Within Group 1	0.9072
1498	1	L051	L051	1	L057	L057	0.3952	HMA	Within Group 1	0.6048
1499	1	L051	L051	1	L102	L102	0.244	IMA	Within Group 1	0.756
1500	1	L051	L051	1	L060	L060	0.8488	HMA	Within Group 1	0.1512
1501	1	L051	L051	1	L025	L025	0.8488	HMA	Within Group 1	0.1512
1502	1	L051	L051	1	L087	L087	0.5464	HMA	Within Group 1	0.4536
1503	1	L051	L051	1	L037	L037	0.3952	HMA	Within Group 1	0.6048
1504	1	L051	L051	1	L032	L032	0.8488	HMA	Within Group 1	0.1512
1505	1	L051	L051	1	L092	L092	0.0928	IMA	Within Group 1	0.9072
1506	1	L051	L051	1	L013	L013	0.6976	HMA	Within Group 1	0.3024
1507	1	L051	L051	1	L030	L030	0.6976	HMA	Within Group 1	0.3024
1508	1	L051	L051	1	L052	L052	0.244	IMA	Within Group 1	0.756
1509	1	L051	L051	1	L062	L062	0.8488	HMA	Within Group 1	0.1512
1510	1	L051	L051	1	L063	L063	0.244	IMA	Within Group 1	0.756
1511	1	L051	L051	1	L026	L026	0.5464	HMA	Within Group 1	0.4536
1512	1	L051	L051	1	L035	L035	0.0928	IMA	Within Group 1	0.9072
1513	1	L051	L051	1	L094	L094	0.8488	HMA	Within Group 1	0.1512
1514	1	L051	L051	1	L114	L114	0.3952	HMA	Within Group 1	0.6048
1515	1	L051	L051	1	L027	L027	0.6976	HMA	Within Group 1	0.3024
1516	1	L051	L051	1	L073	L073	0.5464	HMA	Within Group 1	0.4536
1517	1	L051	L051	1	L012	L012	0.5464	HMA	Within Group 1	0.4536
1518	1	L051	L051	1	L085	L085	0.3952	HMA	Within Group 1	0.6048
1519	1	L051	L051	1	L079	L079	0.3952	HMA	Within Group 1	0.6048
1520	1	L051	L051	1	L082	L082	0.244	IMA	Within Group 1	0.756
1521	1	L051	L051	1	MORITAII	Morita II	0.244	IMA	Within Group 1	0.756
1522	1	L051	L051	1	L036	L036	0.4373	HMA	Within Group 1	0.5627
1523	1	L051	L051	1	L069	L069	0.7525	HMA	Within Group 1	0.2475
1524	1	L051	L051	1	L040	L040	1.0	HMA	Within Group 1	0.0
1525	1	L051	L051	2	L022	L022	-0.2096	NR	Between Group 1 and Group 2	1.2096
1526	1	L051	L051	2	L089	L089	0.3952	HMA	Between Group 1 and Group 2	0.6048
1527	1	L051	L051	2	L017	L017	-0.0584	NR	Between Group 1 and Group 2	1.0584
1528	1	L051	L051	2	L034	L034	-0.0584	NR	Between Group 1 and Group 2	1.0584
1529	1	L051	L051	2	L044	L044	-0.512	NR	Between Group 1 and Group 2	1.512
1530	1	L051	L051	2	L045	L045	0.0928	IMA	Between Group 1 and Group 2	0.9072
1531	1	L051	L051	2	L028	L028	-0.2096	NR	Between Group 1 and Group 2	1.2096
1532	1	L051	L051	2	L076	L076	0.0928	IMA	Between Group 1 and Group 2	0.9072
1533	1	L051	L051	2	L100	L100	-0.2096	NR	Between Group 1 and Group 2	1.2096
1534	1	L051	L051	2	L008	L008	0.244	IMA	Between Group 1 and Group 2	0.756
1535	1	L051	L051	2	L055	L055	0.244	IMA	Between Group 1 and Group 2	0.756
1536	1	L051	L051	2	L041	L041	-0.512	NR	Between Group 1 and Group 2	1.512
1537	1	L051	L051	2	L078	L078	-0.2096	NR	Between Group 1 and Group 2	1.2096
1538	1	L051	L051	2	L046	L046	0.0928	IMA	Between Group 1 and Group 2	0.9072
1539	1	L051	L051	2	L061	L061	-0.512	NR	Between Group 1 and Group 2	1.512
1540	1	L051	L051	2	L049	L049	0.0928	IMA	Between Group 1 and Group 2	0.9072
1541	1	L051	L051	2	L047	L047	0.0928	IMA	Between Group 1 and Group 2	0.9072
1542	1	L051	L051	2	L011	L011	-0.3608	NR	Between Group 1 and Group 2	1.3608
1543	1	L051	L051	2	L098	L098	0.244	IMA	Between Group 1 and Group 2	0.756
1544	1	L051	L051	2	L039	L039	-0.0584	NR	Between Group 1 and Group 2	1.0584
1545	1	L051	L051	2	L019	L019	-0.2096	NR	Between Group 1 and Group 2	1.2096
1546	1	L051	L051	2	L038	L038	-0.2096	NR	Between Group 1 and Group 2	1.2096
1547	1	L051	L051	2	L067	L067	0.3952	HMA	Between Group 1 and Group 2	0.6048
1548	1	L051	L051	2	L081	L081	0.0928	IMA	Between Group 1 and Group 2	0.9072
1549	1	L051	L051	2	L015	L015	0.3952	HMA	Between Group 1 and Group 2	0.6048
1550	1	L051	L051	2	L066	L066	-0.0584	NR	Between Group 1 and Group 2	1.0584
1551	1	L051	L051	2	L023	L023	-0.0584	NR	Between Group 1 and Group 2	1.0584
1552	1	L051	L051	2	L003	L003	-0.3608	NR	Between Group 1 and Group 2	1.3608
1553	1	L051	L051	2	L006	L006	-0.2096	NR	Between Group 1 and Group 2	1.2096
1554	1	L051	L051	2	L014	L014	-1.9704	NR	Between Group 1 and Group 2	2.9704
1555	1	L054	L054	1	L113	L113	0.8488	HMA	Within Group 1	0.1512
1556	1	L054	L054	1	L064	L064	1.0	HMA	Within Group 1	0.0
1557	1	L054	L054	1	L096	L096	1.0	HMA	Within Group 1	0.0
1558	1	L054	L054	1	L074	L074	0.8488	HMA	Within Group 1	0.1512
1559	1	L054	L054	1	L083	L083	0.5464	HMA	Within Group 1	0.4536
1560	1	L054	L054	1	L020	L020	-0.0584	NR	Within Group 1	1.0584
1561	1	L054	L054	1	L057	L057	0.5464	HMA	Within Group 1	0.4536
1562	1	L054	L054	1	L102	L102	0.0928	IMA	Within Group 1	0.9072
1563	1	L054	L054	1	L060	L060	1.0	HMA	Within Group 1	0.0
1564	1	L054	L054	1	L025	L025	0.6976	HMA	Within Group 1	0.3024
1565	1	L054	L054	1	L087	L087	0.6976	HMA	Within Group 1	0.3024
1566	1	L054	L054	1	L037	L037	0.5464	HMA	Within Group 1	0.4536
1567	1	L054	L054	1	L032	L032	0.6976	HMA	Within Group 1	0.3024
1568	1	L054	L054	1	L092	L092	-0.0584	NR	Within Group 1	1.0584
1569	1	L054	L054	1	L013	L013	0.8488	HMA	Within Group 1	0.1512
1570	1	L054	L054	1	L030	L030	0.5464	HMA	Within Group 1	0.4536
1571	1	L054	L054	1	L052	L052	0.0928	IMA	Within Group 1	0.9072
1572	1	L054	L054	1	L062	L062	0.6976	HMA	Within Group 1	0.3024
1573	1	L054	L054	1	L063	L063	0.0928	IMA	Within Group 1	0.9072
1574	1	L054	L054	1	L026	L026	0.6976	HMA	Within Group 1	0.3024
1575	1	L054	L054	1	L035	L035	0.3952	HMA	Within Group 1	0.6048
1576	1	L054	L054	1	L094	L094	0.6976	HMA	Within Group 1	0.3024
1577	1	L054	L054	1	L114	L114	0.5464	HMA	Within Group 1	0.4536
1578	1	L054	L054	1	L027	L027	0.5464	HMA	Within Group 1	0.4536
1579	1	L054	L054	1	L073	L073	0.3952	HMA	Within Group 1	0.6048
1580	1	L054	L054	1	L012	L012	0.3952	HMA	Within Group 1	0.6048
1581	1	L054	L054	1	L085	L085	0.5464	HMA	Within Group 1	0.4536
1582	1	L054	L054	1	L079	L079	0.244	IMA	Within Group 1	0.756
1583	1	L054	L054	1	L082	L082	0.3952	HMA	Within Group 1	0.6048
1584	1	L054	L054	1	MORITAII	Morita II	0.0928	IMA	Within Group 1	0.9072
1585	1	L054	L054	1	L036	L036	0.4373	HMA	Within Group 1	0.5627
1586	1	L054	L054	1	L069	L069	0.5049	HMA	Within Group 1	0.4951
1587	1	L054	L054	1	L040	L040	1.0	HMA	Within Group 1	0.0
1588	1	L054	L054	2	L022	L022	-0.3608	NR	Between Group 1 and Group 2	1.3608
1589	1	L054	L054	2	L089	L089	0.244	IMA	Between Group 1 and Group 2	0.756
1590	1	L054	L054	2	L017	L017	-0.2096	NR	Between Group 1 and Group 2	1.2096
1591	1	L054	L054	2	L034	L034	-0.2096	NR	Between Group 1 and Group 2	1.2096
1592	1	L054	L054	2	L044	L044	-0.6632	NR	Between Group 1 and Group 2	1.6632
1593	1	L054	L054	2	L045	L045	-0.0584	NR	Between Group 1 and Group 2	1.0584
1594	1	L054	L054	2	L028	L028	-0.2096	NR	Between Group 1 and Group 2	1.2096
1595	1	L054	L054	2	L076	L076	0.244	IMA	Between Group 1 and Group 2	0.756
1596	1	L054	L054	2	L100	L100	-0.3608	NR	Between Group 1 and Group 2	1.3608
1597	1	L054	L054	2	L008	L008	0.3952	HMA	Between Group 1 and Group 2	0.6048
1598	1	L054	L054	2	L055	L055	0.0928	IMA	Between Group 1 and Group 2	0.9072
1599	1	L054	L054	2	L041	L041	-0.2096	NR	Between Group 1 and Group 2	1.2096
1600	1	L054	L054	2	L078	L078	-0.0584	NR	Between Group 1 and Group 2	1.0584
1601	1	L054	L054	2	L046	L046	-0.0584	NR	Between Group 1 and Group 2	1.0584
1602	1	L054	L054	2	L061	L061	-0.6632	NR	Between Group 1 and Group 2	1.6632
1603	1	L054	L054	2	L049	L049	0.244	IMA	Between Group 1 and Group 2	0.756
1604	1	L054	L054	2	L047	L047	-0.0584	NR	Between Group 1 and Group 2	1.0584
1605	1	L054	L054	2	L011	L011	-0.0584	NR	Between Group 1 and Group 2	1.0584
1606	1	L054	L054	2	L098	L098	0.0928	IMA	Between Group 1 and Group 2	0.9072
1607	1	L054	L054	2	L039	L039	-0.2096	NR	Between Group 1 and Group 2	1.2096
1608	1	L054	L054	2	L019	L019	-0.3608	NR	Between Group 1 and Group 2	1.3608
1609	1	L054	L054	2	L038	L038	-0.3608	NR	Between Group 1 and Group 2	1.3608
1610	1	L054	L054	2	L067	L067	0.244	IMA	Between Group 1 and Group 2	0.756
1611	1	L054	L054	2	L081	L081	-0.0584	NR	Between Group 1 and Group 2	1.0584
1612	1	L054	L054	2	L015	L015	0.244	IMA	Between Group 1 and Group 2	0.756
1613	1	L054	L054	2	L066	L066	-0.2096	NR	Between Group 1 and Group 2	1.2096
1614	1	L054	L054	2	L023	L023	-0.2096	NR	Between Group 1 and Group 2	1.2096
1615	1	L054	L054	2	L003	L003	-0.3608	NR	Between Group 1 and Group 2	1.3608
1616	1	L054	L054	2	L006	L006	-0.3608	NR	Between Group 1 and Group 2	1.3608
1617	1	L054	L054	2	L014	L014	-1.9704	NR	Between Group 1 and Group 2	2.9704
1618	1	L113	L113	1	L064	L064	0.8488	HMA	Within Group 1	0.1512
1619	1	L113	L113	1	L096	L096	0.8488	HMA	Within Group 1	0.1512
1620	1	L113	L113	1	L074	L074	0.6976	HMA	Within Group 1	0.3024
1621	1	L113	L113	1	L083	L083	0.3952	HMA	Within Group 1	0.6048
1622	1	L113	L113	1	L020	L020	-0.2096	NR	Within Group 1	1.2096
1623	1	L113	L113	1	L057	L057	0.3952	HMA	Within Group 1	0.6048
1624	1	L113	L113	1	L102	L102	0.244	IMA	Within Group 1	0.756
1625	1	L113	L113	1	L060	L060	0.8488	HMA	Within Group 1	0.1512
1626	1	L113	L113	1	L025	L025	0.5464	HMA	Within Group 1	0.4536
1627	1	L113	L113	1	L087	L087	0.5464	HMA	Within Group 1	0.4536
1628	1	L113	L113	1	L037	L037	0.3952	HMA	Within Group 1	0.6048
1629	1	L113	L113	1	L032	L032	0.5464	HMA	Within Group 1	0.4536
1630	1	L113	L113	1	L092	L092	-0.2096	NR	Within Group 1	1.2096
1631	1	L113	L113	1	L013	L013	1.0	HMA	Within Group 1	0.0
1632	1	L113	L113	1	L030	L030	0.3952	HMA	Within Group 1	0.6048
1633	1	L113	L113	1	L052	L052	-0.0584	NR	Within Group 1	1.0584
1634	1	L113	L113	1	L062	L062	0.5464	HMA	Within Group 1	0.4536
1635	1	L113	L113	1	L063	L063	0.244	IMA	Within Group 1	0.756
1636	1	L113	L113	1	L026	L026	0.5464	HMA	Within Group 1	0.4536
1637	1	L113	L113	1	L035	L035	0.244	IMA	Within Group 1	0.756
1638	1	L113	L113	1	L094	L094	0.8488	HMA	Within Group 1	0.1512
1639	1	L113	L113	1	L114	L114	0.3952	HMA	Within Group 1	0.6048
1640	1	L113	L113	1	L027	L027	0.3952	HMA	Within Group 1	0.6048
1641	1	L113	L113	1	L073	L073	0.244	IMA	Within Group 1	0.756
1642	1	L113	L113	1	L012	L012	0.244	IMA	Within Group 1	0.756
1643	1	L113	L113	1	L085	L085	0.3952	HMA	Within Group 1	0.6048
1644	1	L113	L113	1	L079	L079	0.0928	IMA	Within Group 1	0.9072
1645	1	L113	L113	1	L082	L082	0.244	IMA	Within Group 1	0.756
1646	1	L113	L113	1	MORITAII	Morita II	0.5464	HMA	Within Group 1	0.4536
1647	1	L113	L113	1	L036	L036	0.2497	IMA	Within Group 1	0.7503
1648	1	L113	L113	1	L069	L069	0.2574	HMA	Within Group 1	0.7426
1649	1	L113	L113	1	L040	L040	0.6373	HMA	Within Group 1	0.3627
1650	1	L113	L113	2	L022	L022	-0.512	NR	Between Group 1 and Group 2	1.512
1651	1	L113	L113	2	L089	L089	0.0928	IMA	Between Group 1 and Group 2	0.9072
1652	1	L113	L113	2	L017	L017	-0.3608	NR	Between Group 1 and Group 2	1.3608
1653	1	L113	L113	2	L034	L034	-0.0584	NR	Between Group 1 and Group 2	1.0584
1654	1	L113	L113	2	L044	L044	-0.2096	NR	Between Group 1 and Group 2	1.2096
1655	1	L113	L113	2	L045	L045	-0.2096	NR	Between Group 1 and Group 2	1.2096
1656	1	L113	L113	2	L028	L028	-0.3608	NR	Between Group 1 and Group 2	1.3608
1657	1	L113	L113	2	L076	L076	0.0928	IMA	Between Group 1 and Group 2	0.9072
1658	1	L113	L113	2	L100	L100	-0.512	NR	Between Group 1 and Group 2	1.512
1659	1	L113	L113	2	L008	L008	0.244	IMA	Between Group 1 and Group 2	0.756
1660	1	L113	L113	2	L055	L055	-0.0584	NR	Between Group 1 and Group 2	1.0584
1661	1	L113	L113	2	L041	L041	-0.3608	NR	Between Group 1 and Group 2	1.3608
1662	1	L113	L113	2	L078	L078	-0.2096	NR	Between Group 1 and Group 2	1.2096
1663	1	L113	L113	2	L046	L046	-0.2096	NR	Between Group 1 and Group 2	1.2096
1664	1	L113	L113	2	L061	L061	-0.6632	NR	Between Group 1 and Group 2	1.6632
1665	1	L113	L113	2	L049	L049	0.0928	IMA	Between Group 1 and Group 2	0.9072
1666	1	L113	L113	2	L047	L047	-0.2096	NR	Between Group 1 and Group 2	1.2096
1667	1	L113	L113	2	L011	L011	-0.2096	NR	Between Group 1 and Group 2	1.2096
1668	1	L113	L113	2	L098	L098	-0.0584	NR	Between Group 1 and Group 2	1.0584
1669	1	L113	L113	2	L039	L039	0.244	IMA	Between Group 1 and Group 2	0.756
1670	1	L113	L113	2	L019	L019	-0.512	NR	Between Group 1 and Group 2	1.512
1671	1	L113	L113	2	L038	L038	-0.512	NR	Between Group 1 and Group 2	1.512
1672	1	L113	L113	2	L067	L067	0.0928	IMA	Between Group 1 and Group 2	0.9072
1673	1	L113	L113	2	L081	L081	-0.2096	NR	Between Group 1 and Group 2	1.2096
1674	1	L113	L113	2	L015	L015	0.0928	IMA	Between Group 1 and Group 2	0.9072
1675	1	L113	L113	2	L066	L066	-0.3608	NR	Between Group 1 and Group 2	1.3608
1676	1	L113	L113	2	L023	L023	-0.0584	NR	Between Group 1 and Group 2	1.0584
1677	1	L113	L113	2	L003	L003	-0.512	NR	Between Group 1 and Group 2	1.512
1678	1	L113	L113	2	L006	L006	-0.2096	NR	Between Group 1 and Group 2	1.2096
1679	1	L113	L113	2	L014	L014	-1.2278	NR	Between Group 1 and Group 2	2.2278
1680	1	L064	L064	1	L096	L096	1.0	HMA	Within Group 1	0.0
1681	1	L064	L064	1	L074	L074	0.8488	HMA	Within Group 1	0.1512
1682	1	L064	L064	1	L083	L083	0.5464	HMA	Within Group 1	0.4536
1683	1	L064	L064	1	L020	L020	-0.0584	NR	Within Group 1	1.0584
1684	1	L064	L064	1	L057	L057	0.5464	HMA	Within Group 1	0.4536
1685	1	L064	L064	1	L102	L102	0.0928	IMA	Within Group 1	0.9072
1686	1	L064	L064	1	L060	L060	1.0	HMA	Within Group 1	0.0
1687	1	L064	L064	1	L025	L025	0.6976	HMA	Within Group 1	0.3024
1688	1	L064	L064	1	L087	L087	0.6976	HMA	Within Group 1	0.3024
1689	1	L064	L064	1	L037	L037	0.5464	HMA	Within Group 1	0.4536
1690	1	L064	L064	1	L032	L032	0.6976	HMA	Within Group 1	0.3024
1691	1	L064	L064	1	L092	L092	-0.0584	NR	Within Group 1	1.0584
1692	1	L064	L064	1	L013	L013	0.8488	HMA	Within Group 1	0.1512
1693	1	L064	L064	1	L030	L030	0.5464	HMA	Within Group 1	0.4536
1694	1	L064	L064	1	L052	L052	0.0928	IMA	Within Group 1	0.9072
1695	1	L064	L064	1	L062	L062	0.6976	HMA	Within Group 1	0.3024
1696	1	L064	L064	1	L063	L063	0.0928	IMA	Within Group 1	0.9072
1697	1	L064	L064	1	L026	L026	0.6976	HMA	Within Group 1	0.3024
1698	1	L064	L064	1	L035	L035	0.3952	HMA	Within Group 1	0.6048
1699	1	L064	L064	1	L094	L094	0.6976	HMA	Within Group 1	0.3024
1700	1	L064	L064	1	L114	L114	0.5464	HMA	Within Group 1	0.4536
1701	1	L064	L064	1	L027	L027	0.5464	HMA	Within Group 1	0.4536
1702	1	L064	L064	1	L073	L073	0.3952	HMA	Within Group 1	0.6048
1703	1	L064	L064	1	L012	L012	0.3952	HMA	Within Group 1	0.6048
1704	1	L064	L064	1	L085	L085	0.5464	HMA	Within Group 1	0.4536
1705	1	L064	L064	1	L079	L079	0.244	IMA	Within Group 1	0.756
1706	1	L064	L064	1	L082	L082	0.3952	HMA	Within Group 1	0.6048
1707	1	L064	L064	1	MORITAII	Morita II	0.0928	IMA	Within Group 1	0.9072
1708	1	L064	L064	1	L036	L036	0.4373	HMA	Within Group 1	0.5627
1709	1	L064	L064	1	L069	L069	0.5049	HMA	Within Group 1	0.4951
1710	1	L064	L064	1	L040	L040	1.0	HMA	Within Group 1	0.0
1711	1	L064	L064	2	L022	L022	-0.3608	NR	Between Group 1 and Group 2	1.3608
1712	1	L064	L064	2	L089	L089	0.244	IMA	Between Group 1 and Group 2	0.756
1713	1	L064	L064	2	L017	L017	-0.2096	NR	Between Group 1 and Group 2	1.2096
1714	1	L064	L064	2	L034	L034	-0.2096	NR	Between Group 1 and Group 2	1.2096
1715	1	L064	L064	2	L044	L044	-0.6632	NR	Between Group 1 and Group 2	1.6632
1716	1	L064	L064	2	L045	L045	-0.0584	NR	Between Group 1 and Group 2	1.0584
1717	1	L064	L064	2	L028	L028	-0.2096	NR	Between Group 1 and Group 2	1.2096
1718	1	L064	L064	2	L076	L076	0.244	IMA	Between Group 1 and Group 2	0.756
1719	1	L064	L064	2	L100	L100	-0.3608	NR	Between Group 1 and Group 2	1.3608
1720	1	L064	L064	2	L008	L008	0.3952	HMA	Between Group 1 and Group 2	0.6048
1721	1	L064	L064	2	L055	L055	0.0928	IMA	Between Group 1 and Group 2	0.9072
1722	1	L064	L064	2	L041	L041	-0.2096	NR	Between Group 1 and Group 2	1.2096
1723	1	L064	L064	2	L078	L078	-0.0584	NR	Between Group 1 and Group 2	1.0584
1724	1	L064	L064	2	L046	L046	-0.0584	NR	Between Group 1 and Group 2	1.0584
1725	1	L064	L064	2	L061	L061	-0.6632	NR	Between Group 1 and Group 2	1.6632
1726	1	L064	L064	2	L049	L049	0.244	IMA	Between Group 1 and Group 2	0.756
1727	1	L064	L064	2	L047	L047	-0.0584	NR	Between Group 1 and Group 2	1.0584
1728	1	L064	L064	2	L011	L011	-0.0584	NR	Between Group 1 and Group 2	1.0584
1729	1	L064	L064	2	L098	L098	0.0928	IMA	Between Group 1 and Group 2	0.9072
1730	1	L064	L064	2	L039	L039	-0.2096	NR	Between Group 1 and Group 2	1.2096
1731	1	L064	L064	2	L019	L019	-0.3608	NR	Between Group 1 and Group 2	1.3608
1732	1	L064	L064	2	L038	L038	-0.3608	NR	Between Group 1 and Group 2	1.3608
1733	1	L064	L064	2	L067	L067	0.244	IMA	Between Group 1 and Group 2	0.756
1734	1	L064	L064	2	L081	L081	-0.0584	NR	Between Group 1 and Group 2	1.0584
1735	1	L064	L064	2	L015	L015	0.244	IMA	Between Group 1 and Group 2	0.756
1736	1	L064	L064	2	L066	L066	-0.2096	NR	Between Group 1 and Group 2	1.2096
1737	1	L064	L064	2	L023	L023	-0.2096	NR	Between Group 1 and Group 2	1.2096
1738	1	L064	L064	2	L003	L003	-0.3608	NR	Between Group 1 and Group 2	1.3608
1739	1	L064	L064	2	L006	L006	-0.3608	NR	Between Group 1 and Group 2	1.3608
1740	1	L064	L064	2	L014	L014	-1.9704	NR	Between Group 1 and Group 2	2.9704
1741	1	L096	L096	1	L074	L074	0.8488	HMA	Within Group 1	0.1512
1742	1	L096	L096	1	L083	L083	0.5464	HMA	Within Group 1	0.4536
1743	1	L096	L096	1	L020	L020	-0.0584	NR	Within Group 1	1.0584
1744	1	L096	L096	1	L057	L057	0.5464	HMA	Within Group 1	0.4536
1745	1	L096	L096	1	L102	L102	0.0928	IMA	Within Group 1	0.9072
1746	1	L096	L096	1	L060	L060	1.0	HMA	Within Group 1	0.0
1747	1	L096	L096	1	L025	L025	0.6976	HMA	Within Group 1	0.3024
1748	1	L096	L096	1	L087	L087	0.6976	HMA	Within Group 1	0.3024
1749	1	L096	L096	1	L037	L037	0.5464	HMA	Within Group 1	0.4536
1750	1	L096	L096	1	L032	L032	0.6976	HMA	Within Group 1	0.3024
1751	1	L096	L096	1	L092	L092	-0.0584	NR	Within Group 1	1.0584
1752	1	L096	L096	1	L013	L013	0.8488	HMA	Within Group 1	0.1512
1753	1	L096	L096	1	L030	L030	0.5464	HMA	Within Group 1	0.4536
1754	1	L096	L096	1	L052	L052	0.0928	IMA	Within Group 1	0.9072
1755	1	L096	L096	1	L062	L062	0.6976	HMA	Within Group 1	0.3024
1756	1	L096	L096	1	L063	L063	0.0928	IMA	Within Group 1	0.9072
1757	1	L096	L096	1	L026	L026	0.6976	HMA	Within Group 1	0.3024
1758	1	L096	L096	1	L035	L035	0.3952	HMA	Within Group 1	0.6048
1759	1	L096	L096	1	L094	L094	0.6976	HMA	Within Group 1	0.3024
1760	1	L096	L096	1	L114	L114	0.5464	HMA	Within Group 1	0.4536
1761	1	L096	L096	1	L027	L027	0.5464	HMA	Within Group 1	0.4536
1762	1	L096	L096	1	L073	L073	0.3952	HMA	Within Group 1	0.6048
1763	1	L096	L096	1	L012	L012	0.3952	HMA	Within Group 1	0.6048
1764	1	L096	L096	1	L085	L085	0.5464	HMA	Within Group 1	0.4536
1765	1	L096	L096	1	L079	L079	0.244	IMA	Within Group 1	0.756
1766	1	L096	L096	1	L082	L082	0.3952	HMA	Within Group 1	0.6048
1767	1	L096	L096	1	MORITAII	Morita II	0.0928	IMA	Within Group 1	0.9072
1768	1	L096	L096	1	L036	L036	0.4373	HMA	Within Group 1	0.5627
1769	1	L096	L096	1	L069	L069	0.5049	HMA	Within Group 1	0.4951
1770	1	L096	L096	1	L040	L040	1.0	HMA	Within Group 1	0.0
1771	1	L096	L096	2	L022	L022	-0.3608	NR	Between Group 1 and Group 2	1.3608
1772	1	L096	L096	2	L089	L089	0.244	IMA	Between Group 1 and Group 2	0.756
1773	1	L096	L096	2	L017	L017	-0.2096	NR	Between Group 1 and Group 2	1.2096
1774	1	L096	L096	2	L034	L034	-0.2096	NR	Between Group 1 and Group 2	1.2096
1775	1	L096	L096	2	L044	L044	-0.6632	NR	Between Group 1 and Group 2	1.6632
1776	1	L096	L096	2	L045	L045	-0.0584	NR	Between Group 1 and Group 2	1.0584
1777	1	L096	L096	2	L028	L028	-0.2096	NR	Between Group 1 and Group 2	1.2096
1778	1	L096	L096	2	L076	L076	0.244	IMA	Between Group 1 and Group 2	0.756
1779	1	L096	L096	2	L100	L100	-0.3608	NR	Between Group 1 and Group 2	1.3608
1780	1	L096	L096	2	L008	L008	0.3952	HMA	Between Group 1 and Group 2	0.6048
1781	1	L096	L096	2	L055	L055	0.0928	IMA	Between Group 1 and Group 2	0.9072
1782	1	L096	L096	2	L041	L041	-0.2096	NR	Between Group 1 and Group 2	1.2096
1783	1	L096	L096	2	L078	L078	-0.0584	NR	Between Group 1 and Group 2	1.0584
1784	1	L096	L096	2	L046	L046	-0.0584	NR	Between Group 1 and Group 2	1.0584
1785	1	L096	L096	2	L061	L061	-0.6632	NR	Between Group 1 and Group 2	1.6632
1786	1	L096	L096	2	L049	L049	0.244	IMA	Between Group 1 and Group 2	0.756
1787	1	L096	L096	2	L047	L047	-0.0584	NR	Between Group 1 and Group 2	1.0584
1788	1	L096	L096	2	L011	L011	-0.0584	NR	Between Group 1 and Group 2	1.0584
1789	1	L096	L096	2	L098	L098	0.0928	IMA	Between Group 1 and Group 2	0.9072
1790	1	L096	L096	2	L039	L039	-0.2096	NR	Between Group 1 and Group 2	1.2096
1791	1	L096	L096	2	L019	L019	-0.3608	NR	Between Group 1 and Group 2	1.3608
1792	1	L096	L096	2	L038	L038	-0.3608	NR	Between Group 1 and Group 2	1.3608
1793	1	L096	L096	2	L067	L067	0.244	IMA	Between Group 1 and Group 2	0.756
1794	1	L096	L096	2	L081	L081	-0.0584	NR	Between Group 1 and Group 2	1.0584
1795	1	L096	L096	2	L015	L015	0.244	IMA	Between Group 1 and Group 2	0.756
1796	1	L096	L096	2	L066	L066	-0.2096	NR	Between Group 1 and Group 2	1.2096
1797	1	L096	L096	2	L023	L023	-0.2096	NR	Between Group 1 and Group 2	1.2096
1798	1	L096	L096	2	L003	L003	-0.3608	NR	Between Group 1 and Group 2	1.3608
1799	1	L096	L096	2	L006	L006	-0.3608	NR	Between Group 1 and Group 2	1.3608
1800	1	L096	L096	2	L014	L014	-1.9704	NR	Between Group 1 and Group 2	2.9704
1801	1	L074	L074	1	L083	L083	0.6976	HMA	Within Group 1	0.3024
1802	1	L074	L074	1	L020	L020	0.0928	IMA	Within Group 1	0.9072
1803	1	L074	L074	1	L057	L057	0.3952	HMA	Within Group 1	0.6048
1804	1	L074	L074	1	L102	L102	0.244	IMA	Within Group 1	0.756
1805	1	L074	L074	1	L060	L060	0.8488	HMA	Within Group 1	0.1512
1806	1	L074	L074	1	L025	L025	0.8488	HMA	Within Group 1	0.1512
1807	1	L074	L074	1	L087	L087	0.5464	HMA	Within Group 1	0.4536
1808	1	L074	L074	1	L037	L037	0.3952	HMA	Within Group 1	0.6048
1809	1	L074	L074	1	L032	L032	0.8488	HMA	Within Group 1	0.1512
1810	1	L074	L074	1	L092	L092	0.0928	IMA	Within Group 1	0.9072
1811	1	L074	L074	1	L013	L013	0.6976	HMA	Within Group 1	0.3024
1812	1	L074	L074	1	L030	L030	0.6976	HMA	Within Group 1	0.3024
1813	1	L074	L074	1	L052	L052	0.244	IMA	Within Group 1	0.756
1814	1	L074	L074	1	L062	L062	0.8488	HMA	Within Group 1	0.1512
1815	1	L074	L074	1	L063	L063	0.244	IMA	Within Group 1	0.756
1816	1	L074	L074	1	L026	L026	0.5464	HMA	Within Group 1	0.4536
1817	1	L074	L074	1	L035	L035	0.0928	IMA	Within Group 1	0.9072
1818	1	L074	L074	1	L094	L094	0.8488	HMA	Within Group 1	0.1512
1819	1	L074	L074	1	L114	L114	0.3952	HMA	Within Group 1	0.6048
1820	1	L074	L074	1	L027	L027	0.6976	HMA	Within Group 1	0.3024
1821	1	L074	L074	1	L073	L073	0.5464	HMA	Within Group 1	0.4536
1822	1	L074	L074	1	L012	L012	0.5464	HMA	Within Group 1	0.4536
1823	1	L074	L074	1	L085	L085	0.3952	HMA	Within Group 1	0.6048
1824	1	L074	L074	1	L079	L079	0.3952	HMA	Within Group 1	0.6048
1825	1	L074	L074	1	L082	L082	0.244	IMA	Within Group 1	0.756
1826	1	L074	L074	1	MORITAII	Morita II	0.244	IMA	Within Group 1	0.756
1827	1	L074	L074	1	L036	L036	0.4373	HMA	Within Group 1	0.5627
1828	1	L074	L074	1	L069	L069	0.7525	HMA	Within Group 1	0.2475
1829	1	L074	L074	1	L040	L040	1.0	HMA	Within Group 1	0.0
1830	1	L074	L074	2	L022	L022	-0.2096	NR	Between Group 1 and Group 2	1.2096
1831	1	L074	L074	2	L089	L089	0.3952	HMA	Between Group 1 and Group 2	0.6048
1832	1	L074	L074	2	L017	L017	-0.0584	NR	Between Group 1 and Group 2	1.0584
1833	1	L074	L074	2	L034	L034	-0.0584	NR	Between Group 1 and Group 2	1.0584
1834	1	L074	L074	2	L044	L044	-0.512	NR	Between Group 1 and Group 2	1.512
1835	1	L074	L074	2	L045	L045	0.0928	IMA	Between Group 1 and Group 2	0.9072
1836	1	L074	L074	2	L028	L028	-0.2096	NR	Between Group 1 and Group 2	1.2096
1837	1	L074	L074	2	L076	L076	0.0928	IMA	Between Group 1 and Group 2	0.9072
1838	1	L074	L074	2	L100	L100	-0.2096	NR	Between Group 1 and Group 2	1.2096
1839	1	L074	L074	2	L008	L008	0.244	IMA	Between Group 1 and Group 2	0.756
1840	1	L074	L074	2	L055	L055	0.244	IMA	Between Group 1 and Group 2	0.756
1841	1	L074	L074	2	L041	L041	-0.512	NR	Between Group 1 and Group 2	1.512
1842	1	L074	L074	2	L078	L078	-0.2096	NR	Between Group 1 and Group 2	1.2096
1843	1	L074	L074	2	L046	L046	0.0928	IMA	Between Group 1 and Group 2	0.9072
1844	1	L074	L074	2	L061	L061	-0.512	NR	Between Group 1 and Group 2	1.512
1845	1	L074	L074	2	L049	L049	0.0928	IMA	Between Group 1 and Group 2	0.9072
1846	1	L074	L074	2	L047	L047	0.0928	IMA	Between Group 1 and Group 2	0.9072
1847	1	L074	L074	2	L011	L011	-0.3608	NR	Between Group 1 and Group 2	1.3608
1848	1	L074	L074	2	L098	L098	0.244	IMA	Between Group 1 and Group 2	0.756
1849	1	L074	L074	2	L039	L039	-0.0584	NR	Between Group 1 and Group 2	1.0584
1850	1	L074	L074	2	L019	L019	-0.2096	NR	Between Group 1 and Group 2	1.2096
1851	1	L074	L074	2	L038	L038	-0.2096	NR	Between Group 1 and Group 2	1.2096
1852	1	L074	L074	2	L067	L067	0.3952	HMA	Between Group 1 and Group 2	0.6048
1853	1	L074	L074	2	L081	L081	0.0928	IMA	Between Group 1 and Group 2	0.9072
1854	1	L074	L074	2	L015	L015	0.3952	HMA	Between Group 1 and Group 2	0.6048
1855	1	L074	L074	2	L066	L066	-0.0584	NR	Between Group 1 and Group 2	1.0584
1856	1	L074	L074	2	L023	L023	-0.0584	NR	Between Group 1 and Group 2	1.0584
1857	1	L074	L074	2	L003	L003	-0.3608	NR	Between Group 1 and Group 2	1.3608
1858	1	L074	L074	2	L006	L006	-0.2096	NR	Between Group 1 and Group 2	1.2096
1859	1	L074	L074	2	L014	L014	-1.9704	NR	Between Group 1 and Group 2	2.9704
1860	1	L083	L083	1	L020	L020	0.0928	IMA	Within Group 1	0.9072
1861	1	L083	L083	1	L057	L057	0.3952	HMA	Within Group 1	0.6048
1862	1	L083	L083	1	L102	L102	0.244	IMA	Within Group 1	0.756
1863	1	L083	L083	1	L060	L060	0.5464	HMA	Within Group 1	0.4536
1864	1	L083	L083	1	L025	L025	0.5464	HMA	Within Group 1	0.4536
1865	1	L083	L083	1	L087	L087	0.244	IMA	Within Group 1	0.756
1866	1	L083	L083	1	L037	L037	0.3952	HMA	Within Group 1	0.6048
1867	1	L083	L083	1	L032	L032	0.5464	HMA	Within Group 1	0.4536
1868	1	L083	L083	1	L092	L092	-0.2096	NR	Within Group 1	1.2096
1869	1	L083	L083	1	L013	L013	0.3952	HMA	Within Group 1	0.6048
1870	1	L083	L083	1	L030	L030	0.244	IMA	Within Group 1	0.756
1871	1	L083	L083	1	L052	L052	-0.0584	NR	Within Group 1	1.0584
1872	1	L083	L083	1	L062	L062	0.3952	HMA	Within Group 1	0.6048
1873	1	L083	L083	1	L063	L063	0.244	IMA	Within Group 1	0.756
1874	1	L083	L083	1	L026	L026	0.244	IMA	Within Group 1	0.756
1875	1	L083	L083	1	L035	L035	-0.2096	NR	Within Group 1	1.2096
1876	1	L083	L083	1	L094	L094	0.5464	HMA	Within Group 1	0.4536
1877	1	L083	L083	1	L114	L114	0.3952	HMA	Within Group 1	0.6048
1878	1	L083	L083	1	L027	L027	0.3952	HMA	Within Group 1	0.6048
1879	1	L083	L083	1	L073	L073	0.5464	HMA	Within Group 1	0.4536
1880	1	L083	L083	1	L012	L012	0.244	IMA	Within Group 1	0.756
1881	1	L083	L083	1	L085	L085	0.0928	IMA	Within Group 1	0.9072
1882	1	L083	L083	1	L079	L079	0.3952	HMA	Within Group 1	0.6048
1883	1	L083	L083	1	L082	L082	0.244	IMA	Within Group 1	0.756
1884	1	L083	L083	1	MORITAII	Morita II	-0.0584	NR	Within Group 1	1.0584
1885	1	L083	L083	1	L036	L036	0.4373	HMA	Within Group 1	0.5627
1886	1	L083	L083	1	L069	L069	0.0099	IMA	Within Group 1	0.9901
1887	1	L083	L083	1	L040	L040	0.2746	HMA	Within Group 1	0.7254
1888	1	L083	L083	2	L022	L022	0.0928	IMA	Between Group 1 and Group 2	0.9072
1889	1	L083	L083	2	L089	L089	0.0928	IMA	Between Group 1 and Group 2	0.9072
1890	1	L083	L083	2	L017	L017	-0.3608	NR	Between Group 1 and Group 2	1.3608
1891	1	L083	L083	2	L034	L034	-0.3608	NR	Between Group 1 and Group 2	1.3608
1892	1	L083	L083	2	L044	L044	-0.8144	NR	Between Group 1 and Group 2	1.8144
1893	1	L083	L083	2	L045	L045	0.0928	IMA	Between Group 1 and Group 2	0.9072
1894	1	L083	L083	2	L028	L028	-0.2096	NR	Between Group 1 and Group 2	1.2096
1895	1	L083	L083	2	L076	L076	0.0928	IMA	Between Group 1 and Group 2	0.9072
1896	1	L083	L083	2	L100	L100	-0.2096	NR	Between Group 1 and Group 2	1.2096
1897	1	L083	L083	2	L008	L008	-0.0584	NR	Between Group 1 and Group 2	1.0584
1898	1	L083	L083	2	L055	L055	-0.2096	NR	Between Group 1 and Group 2	1.2096
1899	1	L083	L083	2	L041	L041	-0.512	NR	Between Group 1 and Group 2	1.512
1900	1	L083	L083	2	L078	L078	-0.2096	NR	Between Group 1 and Group 2	1.2096
1901	1	L083	L083	2	L046	L046	0.3952	HMA	Between Group 1 and Group 2	0.6048
1902	1	L083	L083	2	L061	L061	-0.512	NR	Between Group 1 and Group 2	1.512
1903	1	L083	L083	2	L049	L049	0.0928	IMA	Between Group 1 and Group 2	0.9072
1904	1	L083	L083	2	L047	L047	-0.2096	NR	Between Group 1 and Group 2	1.2096
1905	1	L083	L083	2	L011	L011	-0.3608	NR	Between Group 1 and Group 2	1.3608
1906	1	L083	L083	2	L098	L098	0.244	IMA	Between Group 1 and Group 2	0.756
1907	1	L083	L083	2	L039	L039	-0.3608	NR	Between Group 1 and Group 2	1.3608
1908	1	L083	L083	2	L019	L019	-0.2096	NR	Between Group 1 and Group 2	1.2096
1909	1	L083	L083	2	L038	L038	-0.2096	NR	Between Group 1 and Group 2	1.2096
1910	1	L083	L083	2	L067	L067	-0.0584	NR	Between Group 1 and Group 2	1.0584
1911	1	L083	L083	2	L081	L081	-0.2096	NR	Between Group 1 and Group 2	1.2096
1912	1	L083	L083	2	L015	L015	0.0928	IMA	Between Group 1 and Group 2	0.9072
1913	1	L083	L083	2	L066	L066	-0.3608	NR	Between Group 1 and Group 2	1.3608
1914	1	L083	L083	2	L023	L023	0.244	IMA	Between Group 1 and Group 2	0.756
1915	1	L083	L083	2	L003	L003	-0.3608	NR	Between Group 1 and Group 2	1.3608
1916	1	L083	L083	2	L006	L006	-0.2096	NR	Between Group 1 and Group 2	1.2096
1917	1	L083	L083	2	L014	L014	-1.9704	NR	Between Group 1 and Group 2	2.9704
1918	1	L020	L020	1	L057	L057	0.5464	HMA	Within Group 1	0.4536
1919	1	L020	L020	1	L102	L102	0.3952	HMA	Within Group 1	0.6048
1920	1	L020	L020	1	L060	L060	-0.0584	NR	Within Group 1	1.0584
1921	1	L020	L020	1	L025	L025	0.0928	IMA	Within Group 1	0.9072
1922	1	L020	L020	1	L087	L087	-0.512	NR	Within Group 1	1.512
1923	1	L020	L020	1	L037	L037	-0.0584	NR	Within Group 1	1.0584
1924	1	L020	L020	1	L032	L032	0.0928	IMA	Within Group 1	0.9072
1925	1	L020	L020	1	L092	L092	0.0928	IMA	Within Group 1	0.9072
1926	1	L020	L020	1	L013	L013	-0.2096	NR	Within Group 1	1.2096
1927	1	L020	L020	1	L030	L030	-0.2096	NR	Within Group 1	1.2096
1928	1	L020	L020	1	L052	L052	0.244	IMA	Within Group 1	0.756
1929	1	L020	L020	1	L062	L062	-0.3608	NR	Within Group 1	1.3608
1930	1	L020	L020	1	L063	L063	0.3952	HMA	Within Group 1	0.6048
1931	1	L020	L020	1	L026	L026	-0.0584	NR	Within Group 1	1.0584
1932	1	L020	L020	1	L035	L035	-0.512	NR	Within Group 1	1.512
1933	1	L020	L020	1	L094	L094	-0.0584	NR	Within Group 1	1.0584
1934	1	L020	L020	1	L114	L114	-0.0584	NR	Within Group 1	1.0584
1935	1	L020	L020	1	L027	L027	0.0928	IMA	Within Group 1	0.9072
1936	1	L020	L020	1	L073	L073	0.244	IMA	Within Group 1	0.756
1937	1	L020	L020	1	L012	L012	0.6976	HMA	Within Group 1	0.3024
1938	1	L020	L020	1	L085	L085	-0.512	NR	Within Group 1	1.512
1939	1	L020	L020	1	L079	L079	-0.0584	NR	Within Group 1	1.0584
1940	1	L020	L020	1	L082	L082	-0.0584	NR	Within Group 1	1.0584
1941	1	L020	L020	1	MORITAII	Morita II	-0.3608	NR	Within Group 1	1.3608
1942	1	L020	L020	1	L036	L036	0.0621	IMA	Within Group 1	0.9379
1943	1	L020	L020	1	L069	L069	-0.2377	NR	Within Group 1	1.2377
1944	1	L020	L020	1	L040	L040	0.6373	HMA	Within Group 1	0.3627
1945	1	L020	L020	2	L022	L022	0.244	IMA	Between Group 1 and Group 2	0.756
1946	1	L020	L020	2	L089	L089	-0.3608	NR	Between Group 1 and Group 2	1.3608
1947	1	L020	L020	2	L017	L017	0.3952	HMA	Between Group 1 and Group 2	0.6048
1948	1	L020	L020	2	L034	L034	0.0928	IMA	Between Group 1 and Group 2	0.9072
1949	1	L020	L020	2	L044	L044	-0.3608	NR	Between Group 1 and Group 2	1.3608
1950	1	L020	L020	2	L045	L045	0.0928	IMA	Between Group 1 and Group 2	0.9072
1951	1	L020	L020	2	L028	L028	0.0928	IMA	Between Group 1 and Group 2	0.9072
1952	1	L020	L020	2	L076	L076	0.0928	IMA	Between Group 1 and Group 2	0.9072
1953	1	L020	L020	2	L100	L100	-0.3608	NR	Between Group 1 and Group 2	1.3608
1954	1	L020	L020	2	L008	L008	-0.0584	NR	Between Group 1 and Group 2	1.0584
1955	1	L020	L020	2	L055	L055	-0.3608	NR	Between Group 1 and Group 2	1.3608
1956	1	L020	L020	2	L041	L041	-0.0584	NR	Between Group 1 and Group 2	1.0584
1957	1	L020	L020	2	L078	L078	-0.2096	NR	Between Group 1 and Group 2	1.2096
1958	1	L020	L020	2	L046	L046	0.0928	IMA	Between Group 1 and Group 2	0.9072
1959	1	L020	L020	2	L061	L061	-0.2096	NR	Between Group 1 and Group 2	1.2096
1960	1	L020	L020	2	L049	L049	0.0928	IMA	Between Group 1 and Group 2	0.9072
1961	1	L020	L020	2	L047	L047	-0.3608	NR	Between Group 1 and Group 2	1.3608
1962	1	L020	L020	2	L011	L011	0.0928	IMA	Between Group 1 and Group 2	0.9072
1963	1	L020	L020	2	L098	L098	-0.0584	NR	Between Group 1 and Group 2	1.0584
1964	1	L020	L020	2	L039	L039	-0.3608	NR	Between Group 1 and Group 2	1.3608
1965	1	L020	L020	2	L019	L019	0.0928	IMA	Between Group 1 and Group 2	0.9072
1966	1	L020	L020	2	L038	L038	-0.3608	NR	Between Group 1 and Group 2	1.3608
1967	1	L020	L020	2	L067	L067	-0.512	NR	Between Group 1 and Group 2	1.512
1968	1	L020	L020	2	L081	L081	-0.3608	NR	Between Group 1 and Group 2	1.3608
1969	1	L020	L020	2	L015	L015	0.0928	IMA	Between Group 1 and Group 2	0.9072
1970	1	L020	L020	2	L066	L066	-0.512	NR	Between Group 1 and Group 2	1.512
1971	1	L020	L020	2	L023	L023	-0.6632	NR	Between Group 1 and Group 2	1.6632
1972	1	L020	L020	2	L003	L003	0.3952	HMA	Between Group 1 and Group 2	0.6048
1973	1	L020	L020	2	L006	L006	-0.2096	NR	Between Group 1 and Group 2	1.2096
1974	1	L020	L020	2	L014	L014	-1.9704	NR	Between Group 1 and Group 2	2.9704
1975	1	L057	L057	1	L102	L102	0.5464	HMA	Within Group 1	0.4536
1976	1	L057	L057	1	L060	L060	0.5464	HMA	Within Group 1	0.4536
1977	1	L057	L057	1	L025	L025	0.0928	IMA	Within Group 1	0.9072
1978	1	L057	L057	1	L087	L087	0.0928	IMA	Within Group 1	0.9072
1979	1	L057	L057	1	L037	L037	0.244	IMA	Within Group 1	0.756
1980	1	L057	L057	1	L032	L032	0.0928	IMA	Within Group 1	0.9072
1981	1	L057	L057	1	L092	L092	-0.0584	NR	Within Group 1	1.0584
1982	1	L057	L057	1	L013	L013	0.3952	HMA	Within Group 1	0.6048
1983	1	L057	L057	1	L030	L030	-0.2096	NR	Within Group 1	1.2096
1984	1	L057	L057	1	L052	L052	-0.2096	NR	Within Group 1	1.2096
1985	1	L057	L057	1	L062	L062	-0.0584	NR	Within Group 1	1.0584
1986	1	L057	L057	1	L063	L063	0.244	IMA	Within Group 1	0.756
1987	1	L057	L057	1	L026	L026	0.244	IMA	Within Group 1	0.756
1988	1	L057	L057	1	L035	L035	-0.2096	NR	Within Group 1	1.2096
1989	1	L057	L057	1	L094	L094	0.244	IMA	Within Group 1	0.756
1990	1	L057	L057	1	L114	L114	0.244	IMA	Within Group 1	0.756
1991	1	L057	L057	1	L027	L027	0.0928	IMA	Within Group 1	0.9072
1992	1	L057	L057	1	L073	L073	0.244	IMA	Within Group 1	0.756
1993	1	L057	L057	1	L012	L012	0.244	IMA	Within Group 1	0.756
1994	1	L057	L057	1	L085	L085	-0.2096	NR	Within Group 1	1.2096
1995	1	L057	L057	1	L079	L079	-0.0584	NR	Within Group 1	1.0584
1996	1	L057	L057	1	L082	L082	0.244	IMA	Within Group 1	0.756
1997	1	L057	L057	1	MORITAII	Morita II	-0.3608	NR	Within Group 1	1.3608
1998	1	L057	L057	1	L036	L036	0.0621	IMA	Within Group 1	0.9379
1999	1	L057	L057	1	L069	L069	-0.2377	NR	Within Group 1	1.2377
[truncated: 1,571 more rows]
