# Supplementary material for: A Five-Locus SSR Molecular-Affinity Framework Provides Redundancy Context for Previously Identified Elite-Relevant Lines in a ‘Morita II’-Derived Stevia rebaudiana Breeding Collection
Source: Int J Mol Sci. 2026 Jun 10;27(12):5277. doi: 10.3390/ijms27125277 (PMC13299656; doi:10.3390/ijms27125277)
Supplement: Supplementary file 1 [file ijms-27-05277-s001.zip › Stevia_85genotypes_5SSR_curated.csv]

Dataset_ID	Harmonised_label	Reference_group	Group_label	gi16949765_AL1	gi16949765_AL2	SUGMS28_AL1	SUGMS28_AL2	gi18465444_AL1	gi18465444_AL2	SUGMS43_AL1	SUGMS43_AL2	gi18465673_AL1	gi18465673_AL2	Loci_with_zero_or_missing
L068	L068	1	Group 1	186	186	206	206	374	377	205	205	236	284	0
L031	L031	1	Group 1	186	186	200	215	377	377	205	205	236	266	0
L077	L077	1	Group 1	186	186	206	212	377	377	201	205	236	266	0
L088	L088	1	Group 1	186	186	200	212	374	377	205	205	236	236	0
L016	L016	1	Group 1	186	186	200	206	374	377	205	205	236	266	0
L024	L024	1	Group 1	186	186	200	212	377	377	201	205	236	266	0
L070	L070	1	Group 1	186	186	206	212	374	377	205	205	236	284	0
L105	L105	1	Group 1	186	186	212	212	374	377	205	205	266	266	0
L009	L009	1	Group 1	186	186	206	206	374	377	205	205	266	266	0
L071	L071	1	Group 1	186	186	206	206	377	377	205	205	266	266	0
L010	L010	1	Group 1	186	186	206	212	374	377	205	205	236	266	0
L018	L018	1	Group 1	186	186	206	206	374	377	205	205	266	266	0
L072	L072	1	Group 1	186	186	206	215	377	377	205	205	236	266	0
L056	L056	1	Group 1	186	186	212	212	377	377	205	205	236	266	0
L065	L065	1	Group 1	186	186	206	212	377	377	205	205	266	266	0
L097	L097	1	Group 1	186	186	206	212	374	377	205	205	236	266	0
L021	L021	1	Group 1	186	186	194	206	377	398	205	205	236	266	0
L048	L048	1	Group 1	186	186	212	215	374	377	205	205	266	266	0
L059	L059	1	Group 1	186	186	200	212	377	377	201	205	236	266	0
L075	L075	1	Group 1	186	186	206	215	374	377	205	205	266	266	0
L051	L051	1	Group 1	186	186	206	212	377	377	205	205	170	236	0
L054	L054	1	Group 1	186	186	206	212	374	377	205	205	170	236	0
L113	L113	1	Group 1	186	186	206	212	374	377	201	205	170	236	0
L064	L064	1	Group 1	186	186	206	212	374	377	205	205	170	236	0
L096	L096	1	Group 1	186	186	206	212	374	377	205	205	170	236	0
L074	L074	1	Group 1	186	186	206	212	377	377	205	205	170	236	0
L083	L083	1	Group 1	186	186	194	212	377	377	205	205	170	236	0
L020	L020	1	Group 1	186	186	212	212	377	398	205	205	266	266	0
L057	L057	1	Group 1	186	186	212	212	374	377	205	205	236	266	0
L102	L102	1	Group 1	186	186	200	212	377	377	201	205	236	266	0
L060	L060	1	Group 1	186	186	206	212	374	377	205	205	170	236	0
L025	L025	1	Group 1	186	186	206	212	377	377	205	205	170	170	0
L087	L087	1	Group 1	186	186	206	215	374	377	205	205	170	236	0
L037	L037	1	Group 1	99	186	212	212	374	377	205	205	170	170	0
L032	L032	1	Group 1	186	186	206	212	377	377	205	205	170	170	0
L092	L092	1	Group 1	186	186	206	215	377	377	205	205	182	266	0
L013	L013	1	Group 1	186	186	206	212	374	377	201	205	170	236	0
L030	L030	1	Group 1	186	186	206	206	377	398	205	205	170	236	0
L052	L052	1	Group 1	186	186	206	215	377	398	205	205	170	266	0
L062	L062	1	Group 1	186	186	206	206	377	377	205	205	170	236	0
L063	L063	1	Group 1	186	186	212	215	377	377	201	205	170	266	0
L026	L026	1	Group 1	186	186	206	212	374	377	205	205	170	182	0
L035	L035	1	Group 1	186	186	206	215	374	398	205	205	170	236	0
L094	L094	1	Group 1	186	186	206	212	377	377	201	205	170	236	0
L114	L114	1	Group 1	186	186	200	212	374	377	205	205	170	170	0
L027	L027	1	Group 1	186	186	206	212	377	377	205	205	170	206	0
L073	L073	1	Group 1	186	186	212	215	377	398	205	205	170	236	0
L012	L012	1	Group 1	186	186	206	212	377	398	205	205	170	266	0
L085	L085	1	Group 1	186	186	206	215	374	377	205	205	170	170	0
L079	L079	1	Group 1	186	186	212	215	329	377	205	205	170	170	0
L082	L082	1	Group 1	186	186	212	215	374	377	205	205	170	206	0
MORITAII	Morita II	1	Group 1	186	186	206	212	377	398	201	201	170	236	0
L036	L036	1	Group 1	186	186	212	215	0	0	205	205	170	170	1
L069	L069	1	Group 1	186	186	206	206	377	377	205	205	0	0	1
L040	L040	1	Group 1	186	186	206	212	0	0	205	205	0	0	2
L022	L022	2	Group 2	186	186	191	194	377	377	205	205	266	266	0
L089	L089	2	Group 2	186	186	206	215	377	377	205	205	236	356	0
L017	L017	2	Group 2	186	186	206	377	377	398	205	205	266	266	0
L034	L034	2	Group 2	186	186	191	206	377	377	201	205	266	266	0
L044	L044	2	Group 2	186	186	206	377	377	377	201	201	266	266	0
L045	L045	2	Group 2	186	186	200	209	377	377	205	205	236	266	0
L028	L028	2	Group 2	186	186	212	245	380	383	205	205	236	266	0
L076	L076	2	Group 2	186	186	212	212	374	377	205	205	233	233	0
L100	L100	2	Group 2	186	186	203	215	377	377	205	205	233	233	0
L008	L008	2	Group 2	186	186	206	212	374	377	205	205	233	233	0
L055	L055	2	Group 2	186	186	206	206	377	377	205	205	233	233	0
L041	L041	2	Group 2	186	186	200	212	374	398	205	205	233	233	0
L078	L078	2	Group 2	186	186	200	212	374	377	101	205	233	233	0
L046	L046	2	Group 2	186	186	194	212	377	377	205	205	233	233	0
L061	L061	2	Group 2	186	186	212	212	377	398	209	209	203	203	0
L049	L049	2	Group 2	186	186	212	212	374	377	205	205	107	233	0
L047	L047	2	Group 2	186	186	206	215	377	377	205	205	107	233	0
L011	L011	2	Group 2	186	186	212	212	374	398	205	205	107	233	0
L098	L098	2	Group 2	186	189	212	239	377	377	205	205	149	170	0
L039	L039	2	Group 2	186	186	206	212	377	398	201	201	119	236	0
L019	L019	2	Group 2	186	186	215	239	377	377	205	205	182	266	0
L038	L038	2	Group 2	186	186	209	215	377	377	205	205	173	272	0
L067	L067	2	Group 2	186	189	206	206	377	377	205	205	149	170	0
L081	L081	2	Group 2	186	186	200	206	377	377	205	205	101	233	0
L015	L015	2	Group 2	186	186	206	212	377	377	205	205	122	122	0
L066	L066	2	Group 2	186	186	191	206	122	377	205	205	233	233	0
L023	L023	2	Group 2	186	186	191	194	191	377	201	205	236	236	0
L003	L003	2	Group 2	186	186	212	212	176	176	205	205	266	266	0
L006	L006	2	Group 2	186	186	200	212	185	377	201	205	233	233	0
L014	L014	2	Group 2	186	186	191	245	308	380	201	201	0	0	1
