# Supplementary material for: A Five-Locus SSR Molecular-Affinity Framework Provides Redundancy Context for Previously Identified Elite-Relevant Lines in a ‘Morita II’-Derived Stevia rebaudiana Breeding Collection
Source: Int J Mol Sci. 2026 Jun 10;27(12):5277. doi: 10.3390/ijms27125277 (PMC13299656; doi:10.3390/ijms27125277)
Supplement: Supplementary file 1 [file ijms-27-05277-s001.zip › Wang_pairwise_relatedness_curated.csv]

pair_no	group_i	ind1_id	ind1_label	group_j	ind2_id	ind2_label	wang	Molecular_affinity_class	Comparison_context	wang_derived_dissimilarity
1	1	L068	L068	1	L031	L031	-0.0444	NR	Within Group 1	1.0444
2	1	L068	L068	1	L077	L077	0.2201	IMA	Within Group 1	0.7799
3	1	L068	L068	1	L088	L088	0.1043	IMA	Within Group 1	0.8957
4	1	L068	L068	1	L016	L016	0.4869	HMA	Within Group 1	0.5131
5	1	L068	L068	1	L024	L024	-0.1607	NR	Within Group 1	1.1607
6	1	L068	L068	1	L070	L070	0.7719	HMA	Within Group 1	0.2281
7	1	L068	L068	1	L105	L105	-0.3746	NR	Within Group 1	1.3746
8	1	L068	L068	1	L009	L009	0.2343	IMA	Within Group 1	0.7657
9	1	L068	L068	1	L071	L071	0.0838	IMA	Within Group 1	0.9162
10	1	L068	L068	1	L010	L010	0.4869	HMA	Within Group 1	0.5131
11	1	L068	L068	1	L018	L018	0.2343	IMA	Within Group 1	0.7657
12	1	L068	L068	1	L072	L072	0.3363	HMA	Within Group 1	0.6637
13	1	L068	L068	1	L056	L056	-0.0444	NR	Within Group 1	1.0444
14	1	L068	L068	1	L065	L065	-0.1443	NR	Within Group 1	1.1443
15	1	L068	L068	1	L097	L097	0.4869	HMA	Within Group 1	0.5131
16	1	L068	L068	1	L021	L021	0.3373	HMA	Within Group 1	0.6627
17	1	L068	L068	1	L048	L048	-0.3746	NR	Within Group 1	1.3746
18	1	L068	L068	1	L059	L059	-0.1607	NR	Within Group 1	1.1607
19	1	L068	L068	1	L075	L075	0.0062	IMA	Within Group 1	0.9938
20	1	L068	L068	1	L051	L051	0.3363	HMA	Within Group 1	0.6637
21	1	L068	L068	1	L054	L054	0.4869	HMA	Within Group 1	0.5131
22	1	L068	L068	1	L113	L113	0.3707	HMA	Within Group 1	0.6293
23	1	L068	L068	1	L064	L064	0.4869	HMA	Within Group 1	0.5131
24	1	L068	L068	1	L096	L096	0.4869	HMA	Within Group 1	0.5131
25	1	L068	L068	1	L074	L074	0.3363	HMA	Within Group 1	0.6637
26	1	L068	L068	1	L083	L083	-0.0444	NR	Within Group 1	1.0444
27	1	L068	L068	1	L020	L020	-0.5242	NR	Within Group 1	1.5242
28	1	L068	L068	1	L057	L057	0.1061	IMA	Within Group 1	0.8939
29	1	L068	L068	1	L102	L102	-0.1607	NR	Within Group 1	1.1607
30	1	L068	L068	1	L060	L060	0.4869	HMA	Within Group 1	0.5131
31	1	L068	L068	1	L025	L025	-0.1443	NR	Within Group 1	1.1443
32	1	L068	L068	1	L087	L087	0.4869	HMA	Within Group 1	0.5131
33	1	L068	L068	1	L037	L037	-0.4787	NR	Within Group 1	1.4787
34	1	L068	L068	1	L032	L032	-0.1443	NR	Within Group 1	1.1443
35	1	L068	L068	1	L092	L092	-0.1443	NR	Within Group 1	1.1443
36	1	L068	L068	1	L013	L013	0.3707	HMA	Within Group 1	0.6293
37	1	L068	L068	1	L030	L030	0.5654	HMA	Within Group 1	0.4346
38	1	L068	L068	1	L052	L052	-0.1434	NR	Within Group 1	1.1434
39	1	L068	L068	1	L062	L062	0.5644	HMA	Within Group 1	0.4356
40	1	L068	L068	1	L063	L063	-0.6413	NR	Within Group 1	1.6413
41	1	L068	L068	1	L026	L026	0.0062	IMA	Within Group 1	0.9938
42	1	L068	L068	1	L035	L035	0.3373	HMA	Within Group 1	0.6627
43	1	L068	L068	1	L094	L094	0.2201	IMA	Within Group 1	0.7799
44	1	L068	L068	1	L114	L114	-0.3746	NR	Within Group 1	1.3746
45	1	L068	L068	1	L027	L027	-0.1443	NR	Within Group 1	1.1443
46	1	L068	L068	1	L073	L073	-0.0435	NR	Within Group 1	1.0435
47	1	L068	L068	1	L012	L012	-0.1434	NR	Within Group 1	1.1434
48	1	L068	L068	1	L085	L085	0.0062	IMA	Within Group 1	0.9938
49	1	L068	L068	1	L079	L079	-0.5242	NR	Within Group 1	1.5242
50	1	L068	L068	1	L082	L082	-0.3746	NR	Within Group 1	1.3746
51	1	L068	L068	1	MORITAII	Morita II	0.027	IMA	Within Group 1	0.973
52	1	L068	L068	1	L036	L036	-0.5891	NR	Within Group 1	1.5891
53	1	L068	L068	1	L069	L069	0.7072	HMA	Within Group 1	0.2928
54	1	L068	L068	1	L040	L040	0.3965	HMA	Within Group 1	0.6035
55	1	L068	L068	2	L022	L022	-0.5251	NR	Between Group 1 and Group 2	1.5251
56	1	L068	L068	2	L089	L089	0.3363	HMA	Between Group 1 and Group 2	0.6637
57	1	L068	L068	2	L017	L017	-0.1434	NR	Between Group 1 and Group 2	1.1434
58	1	L068	L068	2	L034	L034	-0.2606	NR	Between Group 1 and Group 2	1.2606
59	1	L068	L068	2	L044	L044	-0.4546	NR	Between Group 1 and Group 2	1.4546
60	1	L068	L068	2	L045	L045	-0.0444	NR	Between Group 1 and Group 2	1.0444
61	1	L068	L068	2	L028	L028	-0.2958	NR	Between Group 1 and Group 2	1.2958
62	1	L068	L068	2	L076	L076	-0.3746	NR	Between Group 1 and Group 2	1.3746
63	1	L068	L068	2	L100	L100	-0.5251	NR	Between Group 1 and Group 2	1.5251
64	1	L068	L068	2	L008	L008	0.0062	IMA	Between Group 1 and Group 2	0.9938
65	1	L068	L068	2	L055	L055	0.0838	IMA	Between Group 1 and Group 2	0.9162
66	1	L068	L068	2	L041	L041	-0.5242	NR	Between Group 1 and Group 2	1.5242
67	1	L068	L068	2	L078	L078	-0.4908	NR	Between Group 1 and Group 2	1.4908
68	1	L068	L068	2	L046	L046	-0.5251	NR	Between Group 1 and Group 2	1.5251
69	1	L068	L068	2	L061	L061	-0.8344	NR	Between Group 1 and Group 2	1.8344
70	1	L068	L068	2	L049	L049	-0.3746	NR	Between Group 1 and Group 2	1.3746
71	1	L068	L068	2	L047	L047	-0.1443	NR	Between Group 1 and Group 2	1.1443
72	1	L068	L068	2	L011	L011	-0.5242	NR	Between Group 1 and Group 2	1.5242
73	1	L068	L068	2	L098	L098	-0.6292	NR	Between Group 1 and Group 2	1.6292
74	1	L068	L068	2	L039	L039	0.027	IMA	Between Group 1 and Group 2	0.973
75	1	L068	L068	2	L019	L019	-0.5251	NR	Between Group 1 and Group 2	1.5251
76	1	L068	L068	2	L038	L038	-0.5251	NR	Between Group 1 and Group 2	1.5251
77	1	L068	L068	2	L067	L067	-0.0203	NR	Between Group 1 and Group 2	1.0203
78	1	L068	L068	2	L081	L081	-0.1443	NR	Between Group 1 and Group 2	1.1443
79	1	L068	L068	2	L015	L015	-0.1443	NR	Between Group 1 and Group 2	1.1443
80	1	L068	L068	2	L066	L066	-0.1434	NR	Between Group 1 and Group 2	1.1434
81	1	L068	L068	2	L023	L023	-0.1615	NR	Between Group 1 and Group 2	1.1615
82	1	L068	L068	2	L003	L003	-0.7764	NR	Between Group 1 and Group 2	1.7764
83	1	L068	L068	2	L006	L006	-0.6404	NR	Between Group 1 and Group 2	1.6404
84	1	L068	L068	2	L014	L014	-1.5648	NR	Between Group 1 and Group 2	2.5648
85	1	L031	L031	1	L077	L077	0.2749	HMA	Within Group 1	0.7251
86	1	L031	L031	1	L088	L088	0.336	HMA	Within Group 1	0.664
87	1	L031	L031	1	L016	L016	0.6228	HMA	Within Group 1	0.3772
88	1	L031	L031	1	L024	L024	0.6571	HMA	Within Group 1	0.3429
89	1	L031	L031	1	L070	L070	-0.0444	NR	Within Group 1	1.0444
90	1	L031	L031	1	L105	L105	-0.0463	NR	Within Group 1	1.0463
91	1	L031	L031	1	L009	L009	-0.0463	NR	Within Group 1	1.0463
92	1	L031	L031	1	L071	L071	0.1043	IMA	Within Group 1	0.8957
93	1	L031	L031	1	L010	L010	0.2406	IMA	Within Group 1	0.7594
94	1	L031	L031	1	L018	L018	-0.0463	NR	Within Group 1	1.0463
95	1	L031	L031	1	L072	L072	0.7734	HMA	Within Group 1	0.2266
96	1	L031	L031	1	L056	L056	0.3911	HMA	Within Group 1	0.6089
97	1	L031	L031	1	L065	L065	0.1043	IMA	Within Group 1	0.8957
98	1	L031	L031	1	L097	L097	0.2406	IMA	Within Group 1	0.7594
99	1	L031	L031	1	L021	L021	0.2406	IMA	Within Group 1	0.7594
100	1	L031	L031	1	L048	L048	0.336	HMA	Within Group 1	0.664
101	1	L031	L031	1	L059	L059	0.6571	HMA	Within Group 1	0.3429
102	1	L031	L031	1	L075	L075	0.336	HMA	Within Group 1	0.664
103	1	L031	L031	1	L051	L051	0.1061	IMA	Within Group 1	0.8939
104	1	L031	L031	1	L054	L054	-0.0444	NR	Within Group 1	1.0444
105	1	L031	L031	1	L113	L113	-0.1607	NR	Within Group 1	1.1607
106	1	L031	L031	1	L064	L064	-0.0444	NR	Within Group 1	1.0444
107	1	L031	L031	1	L096	L096	-0.0444	NR	Within Group 1	1.0444
108	1	L031	L031	1	L074	L074	0.1061	IMA	Within Group 1	0.8939
109	1	L031	L031	1	L083	L083	0.1061	IMA	Within Group 1	0.8939
110	1	L031	L031	1	L020	L020	-0.0463	NR	Within Group 1	1.0463
111	1	L031	L031	1	L057	L057	0.2406	IMA	Within Group 1	0.7594
112	1	L031	L031	1	L102	L102	0.6571	HMA	Within Group 1	0.3429
113	1	L031	L031	1	L060	L060	-0.0444	NR	Within Group 1	1.0444
114	1	L031	L031	1	L025	L025	-0.3746	NR	Within Group 1	1.3746
115	1	L031	L031	1	L087	L087	0.3378	HMA	Within Group 1	0.6622
116	1	L031	L031	1	L037	L037	-0.6292	NR	Within Group 1	1.6292
117	1	L031	L031	1	L032	L032	-0.3746	NR	Within Group 1	1.3746
118	1	L031	L031	1	L092	L092	0.4883	HMA	Within Group 1	0.5117
119	1	L031	L031	1	L013	L013	-0.1607	NR	Within Group 1	1.1607
120	1	L031	L031	1	L030	L030	-0.0444	NR	Within Group 1	1.0444
121	1	L031	L031	1	L052	L052	0.3378	HMA	Within Group 1	0.6622
122	1	L031	L031	1	L062	L062	0.1061	IMA	Within Group 1	0.8939
123	1	L031	L031	1	L063	L063	0.3721	HMA	Within Group 1	0.6279
124	1	L031	L031	1	L026	L026	-0.5251	NR	Within Group 1	1.5251
125	1	L031	L031	1	L035	L035	0.0864	IMA	Within Group 1	0.9136
126	1	L031	L031	1	L094	L094	-0.0101	NR	Within Group 1	1.0101
127	1	L031	L031	1	L114	L114	-0.1429	NR	Within Group 1	1.1429
128	1	L031	L031	1	L027	L027	-0.3746	NR	Within Group 1	1.3746
129	1	L031	L031	1	L073	L073	0.3378	HMA	Within Group 1	0.6622
130	1	L031	L031	1	L012	L012	-0.0444	NR	Within Group 1	1.0444
131	1	L031	L031	1	L085	L085	-0.1429	NR	Within Group 1	1.1429
132	1	L031	L031	1	L079	L079	-0.1429	NR	Within Group 1	1.1429
133	1	L031	L031	1	L082	L082	-0.1429	NR	Within Group 1	1.1429
134	1	L031	L031	1	MORITAII	Morita II	-0.3547	NR	Within Group 1	1.3547
135	1	L031	L031	1	L036	L036	-0.1706	NR	Within Group 1	1.1706
136	1	L031	L031	1	L069	L069	-0.1821	NR	Within Group 1	1.1821
137	1	L031	L031	1	L040	L040	-0.5971	NR	Within Group 1	1.5971
138	1	L031	L031	2	L022	L022	0.1043	IMA	Between Group 1 and Group 2	0.8957
139	1	L031	L031	2	L089	L089	0.4883	HMA	Between Group 1 and Group 2	0.5117
140	1	L031	L031	2	L017	L017	-0.0463	NR	Between Group 1 and Group 2	1.0463
141	1	L031	L031	2	L034	L034	-0.0119	NR	Between Group 1 and Group 2	1.0119
142	1	L031	L031	2	L044	L044	-0.206	NR	Between Group 1 and Group 2	1.206
143	1	L031	L031	2	L045	L045	0.7734	HMA	Between Group 1 and Group 2	0.2266
144	1	L031	L031	2	L028	L028	-0.0107	NR	Between Group 1 and Group 2	1.0107
145	1	L031	L031	2	L076	L076	-0.5251	NR	Between Group 1 and Group 2	1.5251
146	1	L031	L031	2	L100	L100	0.0077	IMA	Between Group 1 and Group 2	0.9923
147	1	L031	L031	2	L008	L008	-0.5251	NR	Between Group 1 and Group 2	1.5251
148	1	L031	L031	2	L055	L055	-0.3746	NR	Between Group 1 and Group 2	1.3746
149	1	L031	L031	2	L041	L041	-0.3942	NR	Between Group 1 and Group 2	1.3942
150	1	L031	L031	2	L078	L078	-0.2591	NR	Between Group 1 and Group 2	1.2591
151	1	L031	L031	2	L046	L046	-0.3746	NR	Between Group 1 and Group 2	1.3746
152	1	L031	L031	2	L061	L061	-0.8354	NR	Between Group 1 and Group 2	1.8354
153	1	L031	L031	2	L049	L049	-0.5251	NR	Between Group 1 and Group 2	1.5251
154	1	L031	L031	2	L047	L047	0.0077	IMA	Between Group 1 and Group 2	0.9923
155	1	L031	L031	2	L011	L011	-0.7764	NR	Between Group 1 and Group 2	1.7764
156	1	L031	L031	2	L098	L098	-0.4787	NR	Between Group 1 and Group 2	1.4787
157	1	L031	L031	2	L039	L039	-0.3547	NR	Between Group 1 and Group 2	1.3547
158	1	L031	L031	2	L019	L019	0.4883	HMA	Between Group 1 and Group 2	0.5117
159	1	L031	L031	2	L038	L038	0.0077	IMA	Between Group 1 and Group 2	0.9923
160	1	L031	L031	2	L067	L067	-0.4787	NR	Between Group 1 and Group 2	1.4787
161	1	L031	L031	2	L081	L081	0.0077	IMA	Between Group 1 and Group 2	0.9923
162	1	L031	L031	2	L015	L015	-0.3746	NR	Between Group 1 and Group 2	1.3746
163	1	L031	L031	2	L066	L066	-0.5251	NR	Between Group 1 and Group 2	1.5251
164	1	L031	L031	2	L023	L023	-0.1625	NR	Between Group 1 and Group 2	1.1625
165	1	L031	L031	2	L003	L003	-0.2976	NR	Between Group 1 and Group 2	1.2976
166	1	L031	L031	2	L006	L006	-0.2591	NR	Between Group 1 and Group 2	1.2591
167	1	L031	L031	2	L014	L014	-1.5648	NR	Between Group 1 and Group 2	2.5648
168	1	L077	L077	1	L088	L088	0.2197	IMA	Within Group 1	0.7803
169	1	L077	L077	1	L016	L016	0.5066	HMA	Within Group 1	0.4934
170	1	L077	L077	1	L024	L024	0.7734	HMA	Within Group 1	0.2266
171	1	L077	L077	1	L070	L070	0.4482	HMA	Within Group 1	0.5518
172	1	L077	L077	1	L105	L105	0.2183	IMA	Within Group 1	0.7817
173	1	L077	L077	1	L009	L009	0.2183	IMA	Within Group 1	0.7817
174	1	L077	L077	1	L071	L071	0.3688	HMA	Within Group 1	0.6312
175	1	L077	L077	1	L010	L010	0.7332	HMA	Within Group 1	0.2668
176	1	L077	L077	1	L018	L018	0.2183	IMA	Within Group 1	0.7817
177	1	L077	L077	1	L072	L072	0.6571	HMA	Within Group 1	0.3429
178	1	L077	L077	1	L056	L056	0.6557	HMA	Within Group 1	0.3443
179	1	L077	L077	1	L065	L065	0.5969	HMA	Within Group 1	0.4031
180	1	L077	L077	1	L097	L097	0.7332	HMA	Within Group 1	0.2668
181	1	L077	L077	1	L021	L021	0.5066	HMA	Within Group 1	0.4934
182	1	L077	L077	1	L048	L048	0.2197	IMA	Within Group 1	0.7803
183	1	L077	L077	1	L059	L059	0.7734	HMA	Within Group 1	0.2266
184	1	L077	L077	1	L075	L075	0.2197	IMA	Within Group 1	0.7803
185	1	L077	L077	1	L051	L051	0.5987	HMA	Within Group 1	0.4013
186	1	L077	L077	1	L054	L054	0.4482	HMA	Within Group 1	0.5518
187	1	L077	L077	1	L113	L113	0.5644	HMA	Within Group 1	0.4356
188	1	L077	L077	1	L064	L064	0.4482	HMA	Within Group 1	0.5518
189	1	L077	L077	1	L096	L096	0.4482	HMA	Within Group 1	0.5518
190	1	L077	L077	1	L074	L074	0.5987	HMA	Within Group 1	0.4013
191	1	L077	L077	1	L083	L083	0.3721	HMA	Within Group 1	0.6279
192	1	L077	L077	1	L020	L020	0.2183	IMA	Within Group 1	0.7817
193	1	L077	L077	1	L057	L057	0.5051	HMA	Within Group 1	0.4949
194	1	L077	L077	1	L102	L102	0.7734	HMA	Within Group 1	0.2266
195	1	L077	L077	1	L060	L060	0.4482	HMA	Within Group 1	0.5518
196	1	L077	L077	1	L025	L025	0.1181	IMA	Within Group 1	0.8819
197	1	L077	L077	1	L087	L087	0.2216	IMA	Within Group 1	0.7784
198	1	L077	L077	1	L037	L037	-0.3647	NR	Within Group 1	1.3647
199	1	L077	L077	1	L032	L032	0.1181	IMA	Within Group 1	0.8819
200	1	L077	L077	1	L092	L092	0.3721	HMA	Within Group 1	0.6279
201	1	L077	L077	1	L013	L013	0.5644	HMA	Within Group 1	0.4356
202	1	L077	L077	1	L030	L030	0.2201	IMA	Within Group 1	0.7799
203	1	L077	L077	1	L052	L052	0.2216	IMA	Within Group 1	0.7784
204	1	L077	L077	1	L062	L062	0.3707	HMA	Within Group 1	0.6293
205	1	L077	L077	1	L063	L063	0.4883	HMA	Within Group 1	0.5117
206	1	L077	L077	1	L026	L026	-0.0325	NR	Within Group 1	1.0325
207	1	L077	L077	1	L035	L035	-0.0298	NR	Within Group 1	1.0298
208	1	L077	L077	1	L094	L094	0.715	HMA	Within Group 1	0.285
209	1	L077	L077	1	L114	L114	-0.2591	NR	Within Group 1	1.2591
210	1	L077	L077	1	L027	L027	0.1181	IMA	Within Group 1	0.8819
211	1	L077	L077	1	L073	L073	0.2216	IMA	Within Group 1	0.7784
212	1	L077	L077	1	L012	L012	0.4482	HMA	Within Group 1	0.5518
213	1	L077	L077	1	L085	L085	-0.2591	NR	Within Group 1	1.2591
214	1	L077	L077	1	L079	L079	-0.2591	NR	Within Group 1	1.2591
215	1	L077	L077	1	L082	L082	-0.2591	NR	Within Group 1	1.2591
216	1	L077	L077	1	MORITAII	Morita II	0.4482	HMA	Within Group 1	0.5518
217	1	L077	L077	1	L036	L036	-0.2969	NR	Within Group 1	1.2969
218	1	L077	L077	1	L069	L069	0.3302	HMA	Within Group 1	0.6698
219	1	L077	L077	1	L040	L040	0.6925	HMA	Within Group 1	0.3075
220	1	L077	L077	2	L022	L022	-0.0119	NR	Between Group 1 and Group 2	1.0119
221	1	L077	L077	2	L089	L089	0.3721	HMA	Between Group 1 and Group 2	0.6279
222	1	L077	L077	2	L017	L017	0.2197	IMA	Between Group 1 and Group 2	0.7803
223	1	L077	L077	2	L034	L034	0.4865	HMA	Between Group 1 and Group 2	0.5135
224	1	L077	L077	2	L044	L044	0.3703	HMA	Between Group 1 and Group 2	0.6297
225	1	L077	L077	2	L045	L045	0.2749	HMA	Between Group 1 and Group 2	0.7251
226	1	L077	L077	2	L028	L028	0.2553	HMA	Between Group 1 and Group 2	0.7447
227	1	L077	L077	2	L076	L076	-0.2606	NR	Between Group 1 and Group 2	1.2606
228	1	L077	L077	2	L100	L100	-0.4908	NR	Between Group 1 and Group 2	1.4908
229	1	L077	L077	2	L008	L008	-0.0325	NR	Between Group 1 and Group 2	1.0325
230	1	L077	L077	2	L055	L055	-0.11	NR	Between Group 1 and Group 2	1.11
231	1	L077	L077	2	L041	L041	-0.5104	NR	Between Group 1 and Group 2	1.5104
232	1	L077	L077	2	L078	L078	-0.2584	NR	Between Group 1 and Group 2	1.2584
233	1	L077	L077	2	L046	L046	-0.1086	NR	Between Group 1 and Group 2	1.1086
234	1	L077	L077	2	L061	L061	-0.4546	NR	Between Group 1 and Group 2	1.4546
235	1	L077	L077	2	L049	L049	-0.2606	NR	Between Group 1 and Group 2	1.2606
236	1	L077	L077	2	L047	L047	-0.1086	NR	Between Group 1 and Group 2	1.1086
237	1	L077	L077	2	L011	L011	-0.5119	NR	Between Group 1 and Group 2	1.5119
238	1	L077	L077	2	L098	L098	-0.2127	NR	Between Group 1 and Group 2	1.2127
239	1	L077	L077	2	L039	L039	0.4482	HMA	Between Group 1 and Group 2	0.5518
240	1	L077	L077	2	L019	L019	-0.0101	NR	Between Group 1 and Group 2	1.0101
241	1	L077	L077	2	L038	L038	-0.4908	NR	Between Group 1 and Group 2	1.4908
242	1	L077	L077	2	L067	L067	-0.2141	NR	Between Group 1 and Group 2	1.2141
243	1	L077	L077	2	L081	L081	-0.1086	NR	Between Group 1 and Group 2	1.1086
244	1	L077	L077	2	L015	L015	0.1181	IMA	Between Group 1 and Group 2	0.8819
245	1	L077	L077	2	L066	L066	-0.2591	NR	Between Group 1 and Group 2	1.2591
246	1	L077	L077	2	L023	L023	-0.0463	NR	Between Group 1 and Group 2	1.0463
247	1	L077	L077	2	L003	L003	-0.033	NR	Between Group 1 and Group 2	1.033
248	1	L077	L077	2	L006	L006	-0.1429	NR	Between Group 1 and Group 2	1.1429
249	1	L077	L077	2	L014	L014	-1.1885	NR	Between Group 1 and Group 2	2.1885
250	1	L088	L088	1	L016	L016	0.4865	HMA	Within Group 1	0.5135
251	1	L088	L088	1	L024	L024	0.4464	HMA	Within Group 1	0.5536
252	1	L088	L088	1	L070	L070	0.4865	HMA	Within Group 1	0.5135
253	1	L088	L088	1	L105	L105	0.0062	IMA	Within Group 1	0.9938
254	1	L088	L088	1	L009	L009	-0.3746	NR	Within Group 1	1.3746
255	1	L088	L088	1	L071	L071	-0.5251	NR	Within Group 1	1.5251
256	1	L088	L088	1	L010	L010	0.4865	HMA	Within Group 1	0.5135
257	1	L088	L088	1	L018	L018	-0.3746	NR	Within Group 1	1.3746
258	1	L088	L088	1	L072	L072	-0.0463	NR	Within Group 1	1.0463
259	1	L088	L088	1	L056	L056	0.3345	HMA	Within Group 1	0.6655
260	1	L088	L088	1	L065	L065	-0.1429	NR	Within Group 1	1.1429
261	1	L088	L088	1	L097	L097	0.4865	HMA	Within Group 1	0.5135
262	1	L088	L088	1	L021	L021	-0.0453	NR	Within Group 1	1.0453
263	1	L088	L088	1	L048	L048	0.0077	IMA	Within Group 1	0.9923
264	1	L088	L088	1	L059	L059	0.4464	HMA	Within Group 1	0.5536
265	1	L088	L088	1	L075	L075	-0.3746	NR	Within Group 1	1.3746
266	1	L088	L088	1	L051	L051	0.336	HMA	Within Group 1	0.664
267	1	L088	L088	1	L054	L054	0.4865	HMA	Within Group 1	0.5135
268	1	L088	L088	1	L113	L113	0.3703	HMA	Within Group 1	0.6297
269	1	L088	L088	1	L064	L064	0.4865	HMA	Within Group 1	0.5135
270	1	L088	L088	1	L096	L096	0.4865	HMA	Within Group 1	0.5135
271	1	L088	L088	1	L074	L074	0.336	HMA	Within Group 1	0.664
272	1	L088	L088	1	L083	L083	0.336	HMA	Within Group 1	0.664
273	1	L088	L088	1	L020	L020	-0.1434	NR	Within Group 1	1.1434
274	1	L088	L088	1	L057	L057	0.4851	HMA	Within Group 1	0.5149
275	1	L088	L088	1	L102	L102	0.4464	HMA	Within Group 1	0.5536
276	1	L088	L088	1	L060	L060	0.4865	HMA	Within Group 1	0.5135
277	1	L088	L088	1	L025	L025	-0.1429	NR	Within Group 1	1.1429
278	1	L088	L088	1	L087	L087	0.1043	IMA	Within Group 1	0.8957
279	1	L088	L088	1	L037	L037	-0.0979	NR	Within Group 1	1.0979
280	1	L088	L088	1	L032	L032	-0.1429	NR	Within Group 1	1.1429
281	1	L088	L088	1	L092	L092	-0.5251	NR	Within Group 1	1.5251
282	1	L088	L088	1	L013	L013	0.3703	HMA	Within Group 1	0.6297
283	1	L088	L088	1	L030	L030	-0.0453	NR	Within Group 1	1.0453
284	1	L088	L088	1	L052	L052	-0.5242	NR	Within Group 1	1.5242
285	1	L088	L088	1	L062	L062	-0.0463	NR	Within Group 1	1.0463
286	1	L088	L088	1	L063	L063	-0.2591	NR	Within Group 1	1.2591
287	1	L088	L088	1	L026	L026	0.0077	IMA	Within Group 1	0.9923
288	1	L088	L088	1	L035	L035	-0.0453	NR	Within Group 1	1.0453
289	1	L088	L088	1	L094	L094	0.2197	IMA	Within Group 1	0.7803
290	1	L088	L088	1	L114	L114	0.2343	IMA	Within Group 1	0.7657
291	1	L088	L088	1	L027	L027	-0.1429	NR	Within Group 1	1.1429
292	1	L088	L088	1	L073	L073	0.3369	HMA	Within Group 1	0.6631
293	1	L088	L088	1	L012	L012	-0.1419	NR	Within Group 1	1.1419
294	1	L088	L088	1	L085	L085	-0.3746	NR	Within Group 1	1.3746
295	1	L088	L088	1	L079	L079	-0.1419	NR	Within Group 1	1.1419
296	1	L088	L088	1	L082	L082	0.0077	IMA	Within Group 1	0.9923
297	1	L088	L088	1	MORITAII	Morita II	0.0267	IMA	Within Group 1	0.9733
298	1	L088	L088	1	L036	L036	-0.1706	NR	Within Group 1	1.1706
299	1	L088	L088	1	L069	L069	-0.475	NR	Within Group 1	1.475
300	1	L088	L088	1	L040	L040	0.4525	HMA	Within Group 1	0.5475
301	1	L088	L088	2	L022	L022	-0.5251	NR	Between Group 1 and Group 2	1.5251
302	1	L088	L088	2	L089	L089	-0.0463	NR	Between Group 1 and Group 2	1.0463
303	1	L088	L088	2	L017	L017	-0.5242	NR	Between Group 1 and Group 2	1.5242
304	1	L088	L088	2	L034	L034	-0.6413	NR	Between Group 1 and Group 2	1.6413
305	1	L088	L088	2	L044	L044	-0.8354	NR	Between Group 1 and Group 2	1.8354
306	1	L088	L088	2	L045	L045	0.336	HMA	Between Group 1 and Group 2	0.664
307	1	L088	L088	2	L028	L028	0.0846	IMA	Between Group 1 and Group 2	0.9154
308	1	L088	L088	2	L076	L076	0.0062	IMA	Between Group 1 and Group 2	0.9938
309	1	L088	L088	2	L100	L100	-0.5251	NR	Between Group 1 and Group 2	1.5251
310	1	L088	L088	2	L008	L008	0.0077	IMA	Between Group 1 and Group 2	0.9923
311	1	L088	L088	2	L055	L055	-0.5251	NR	Between Group 1 and Group 2	1.5251
312	1	L088	L088	2	L041	L041	0.0847	IMA	Between Group 1 and Group 2	0.9153
313	1	L088	L088	2	L078	L078	0.1181	IMA	Between Group 1 and Group 2	0.8819
314	1	L088	L088	2	L046	L046	-0.1429	NR	Between Group 1 and Group 2	1.1429
315	1	L088	L088	2	L061	L061	-0.4536	NR	Between Group 1 and Group 2	1.4536
316	1	L088	L088	2	L049	L049	0.0062	IMA	Between Group 1 and Group 2	0.9938
317	1	L088	L088	2	L047	L047	-0.5251	NR	Between Group 1 and Group 2	1.5251
318	1	L088	L088	2	L011	L011	-0.1434	NR	Between Group 1 and Group 2	1.1434
319	1	L088	L088	2	L098	L098	-0.247	NR	Between Group 1 and Group 2	1.247
320	1	L088	L088	2	L039	L039	0.0267	IMA	Between Group 1 and Group 2	0.9733
321	1	L088	L088	2	L019	L019	-0.5251	NR	Between Group 1 and Group 2	1.5251
322	1	L088	L088	2	L038	L038	-0.5251	NR	Between Group 1 and Group 2	1.5251
323	1	L088	L088	2	L067	L067	-0.6292	NR	Between Group 1 and Group 2	1.6292
324	1	L088	L088	2	L081	L081	-0.1429	NR	Between Group 1 and Group 2	1.1429
325	1	L088	L088	2	L015	L015	-0.1429	NR	Between Group 1 and Group 2	1.1429
326	1	L088	L088	2	L066	L066	-0.5242	NR	Between Group 1 and Group 2	1.5242
327	1	L088	L088	2	L023	L023	0.1253	IMA	Between Group 1 and Group 2	0.8747
328	1	L088	L088	2	L003	L003	-0.3957	NR	Between Group 1 and Group 2	1.3957
329	1	L088	L088	2	L006	L006	-0.0315	NR	Between Group 1 and Group 2	1.0315
330	1	L088	L088	2	L014	L014	-1.5648	NR	Between Group 1 and Group 2	2.5648
331	1	L016	L016	1	L024	L024	0.5066	HMA	Within Group 1	0.4934
332	1	L016	L016	1	L070	L070	0.4883	HMA	Within Group 1	0.5117
333	1	L016	L016	1	L105	L105	0.1043	IMA	Within Group 1	0.8957
334	1	L016	L016	1	L009	L009	0.4851	HMA	Within Group 1	0.5149
335	1	L016	L016	1	L071	L071	0.3345	HMA	Within Group 1	0.6655
336	1	L016	L016	1	L010	L010	0.7734	HMA	Within Group 1	0.2266
337	1	L016	L016	1	L018	L018	0.4851	HMA	Within Group 1	0.5149
338	1	L016	L016	1	L072	L072	0.6228	HMA	Within Group 1	0.3772
339	1	L016	L016	1	L056	L056	0.2406	IMA	Within Group 1	0.7594
340	1	L016	L016	1	L065	L065	0.336	HMA	Within Group 1	0.664
341	1	L016	L016	1	L097	L097	0.7734	HMA	Within Group 1	0.2266
342	1	L016	L016	1	L021	L021	0.6238	HMA	Within Group 1	0.3762
343	1	L016	L016	1	L048	L048	0.1043	IMA	Within Group 1	0.8957
344	1	L016	L016	1	L059	L059	0.5066	HMA	Within Group 1	0.4934
345	1	L016	L016	1	L075	L075	0.4865	HMA	Within Group 1	0.5135
346	1	L016	L016	1	L051	L051	0.3378	HMA	Within Group 1	0.6622
347	1	L016	L016	1	L054	L054	0.4883	HMA	Within Group 1	0.5117
348	1	L016	L016	1	L113	L113	0.3721	HMA	Within Group 1	0.6279
349	1	L016	L016	1	L064	L064	0.4883	HMA	Within Group 1	0.5117
350	1	L016	L016	1	L096	L096	0.4883	HMA	Within Group 1	0.5117
351	1	L016	L016	1	L074	L074	0.3378	HMA	Within Group 1	0.6622
352	1	L016	L016	1	L083	L083	-0.0444	NR	Within Group 1	1.0444
353	1	L016	L016	1	L020	L020	-0.0453	NR	Within Group 1	1.0453
354	1	L016	L016	1	L057	L057	0.3911	HMA	Within Group 1	0.6089
355	1	L016	L016	1	L102	L102	0.5066	HMA	Within Group 1	0.4934
356	1	L016	L016	1	L060	L060	0.4883	HMA	Within Group 1	0.5117
357	1	L016	L016	1	L025	L025	-0.1429	NR	Within Group 1	1.1429
358	1	L016	L016	1	L087	L087	0.4883	HMA	Within Group 1	0.5117
359	1	L016	L016	1	L037	L037	-0.4787	NR	Within Group 1	1.4787
360	1	L016	L016	1	L032	L032	-0.1429	NR	Within Group 1	1.1429
361	1	L016	L016	1	L092	L092	0.3378	HMA	Within Group 1	0.6622
362	1	L016	L016	1	L013	L013	0.3721	HMA	Within Group 1	0.6279
363	1	L016	L016	1	L030	L030	0.3373	HMA	Within Group 1	0.6627
364	1	L016	L016	1	L052	L052	0.3387	HMA	Within Group 1	0.6613
365	1	L016	L016	1	L062	L062	0.3363	HMA	Within Group 1	0.6637
366	1	L016	L016	1	L063	L063	-0.1607	NR	Within Group 1	1.1607
367	1	L016	L016	1	L026	L026	0.0077	IMA	Within Group 1	0.9923
368	1	L016	L016	1	L035	L035	0.3387	HMA	Within Group 1	0.6613
369	1	L016	L016	1	L094	L094	0.2216	IMA	Within Group 1	0.7784
370	1	L016	L016	1	L114	L114	0.0077	IMA	Within Group 1	0.9923
371	1	L016	L016	1	L027	L027	-0.1429	NR	Within Group 1	1.1429
372	1	L016	L016	1	L073	L073	-0.0435	NR	Within Group 1	1.0435
373	1	L016	L016	1	L012	L012	0.3387	HMA	Within Group 1	0.6613
374	1	L016	L016	1	L085	L085	0.0077	IMA	Within Group 1	0.9923
375	1	L016	L016	1	L079	L079	-0.5242	NR	Within Group 1	1.5242
376	1	L016	L016	1	L082	L082	-0.3746	NR	Within Group 1	1.3746
377	1	L016	L016	1	MORITAII	Morita II	0.0285	IMA	Within Group 1	0.9715
378	1	L016	L016	1	L036	L036	-0.5891	NR	Within Group 1	1.5891
379	1	L016	L016	1	L069	L069	0.2635	HMA	Within Group 1	0.7365
380	1	L016	L016	1	L040	L040	0.4525	HMA	Within Group 1	0.5475
381	1	L016	L016	2	L022	L022	-0.0463	NR	Between Group 1 and Group 2	1.0463
382	1	L016	L016	2	L089	L089	0.3378	HMA	Between Group 1 and Group 2	0.6622
383	1	L016	L016	2	L017	L017	0.3369	HMA	Between Group 1 and Group 2	0.6631
384	1	L016	L016	2	L034	L034	0.2197	IMA	Between Group 1 and Group 2	0.7803
385	1	L016	L016	2	L044	L044	0.0257	IMA	Between Group 1 and Group 2	0.9743
386	1	L016	L016	2	L045	L045	0.6228	HMA	Between Group 1 and Group 2	0.3772
387	1	L016	L016	2	L028	L028	-0.0107	NR	Between Group 1 and Group 2	1.0107
388	1	L016	L016	2	L076	L076	-0.3746	NR	Between Group 1 and Group 2	1.3746
389	1	L016	L016	2	L100	L100	-0.5251	NR	Between Group 1 and Group 2	1.5251
390	1	L016	L016	2	L008	L008	0.0077	IMA	Between Group 1 and Group 2	0.9923
391	1	L016	L016	2	L055	L055	-0.1443	NR	Between Group 1 and Group 2	1.1443
392	1	L016	L016	2	L041	L041	-0.1419	NR	Between Group 1 and Group 2	1.1419
393	1	L016	L016	2	L078	L078	-0.1086	NR	Between Group 1 and Group 2	1.1086
394	1	L016	L016	2	L046	L046	-0.5251	NR	Between Group 1 and Group 2	1.5251
395	1	L016	L016	2	L061	L061	-0.8344	NR	Between Group 1 and Group 2	1.8344
396	1	L016	L016	2	L049	L049	-0.3746	NR	Between Group 1 and Group 2	1.3746
397	1	L016	L016	2	L047	L047	-0.1429	NR	Between Group 1 and Group 2	1.1429
398	1	L016	L016	2	L011	L011	-0.5242	NR	Between Group 1 and Group 2	1.5242
399	1	L016	L016	2	L098	L098	-0.6292	NR	Between Group 1 and Group 2	1.6292
400	1	L016	L016	2	L039	L039	0.0285	IMA	Between Group 1 and Group 2	0.9715
401	1	L016	L016	2	L019	L019	-0.0444	NR	Between Group 1 and Group 2	1.0444
402	1	L016	L016	2	L038	L038	-0.5251	NR	Between Group 1 and Group 2	1.5251
403	1	L016	L016	2	L067	L067	-0.2484	NR	Between Group 1 and Group 2	1.2484
404	1	L016	L016	2	L081	L081	0.0838	IMA	Between Group 1 and Group 2	0.9162
405	1	L016	L016	2	L015	L015	-0.1429	NR	Between Group 1 and Group 2	1.1429
406	1	L016	L016	2	L066	L066	-0.1419	NR	Between Group 1 and Group 2	1.1419
407	1	L016	L016	2	L023	L023	-0.1615	NR	Between Group 1 and Group 2	1.1615
408	1	L016	L016	2	L003	L003	-0.2976	NR	Between Group 1 and Group 2	1.2976
409	1	L016	L016	2	L006	L006	-0.2582	NR	Between Group 1 and Group 2	1.2582
410	1	L016	L016	2	L014	L014	-1.5648	NR	Between Group 1 and Group 2	2.5648
411	1	L024	L024	1	L070	L070	0.2216	IMA	Within Group 1	0.7784
412	1	L024	L024	1	L105	L105	0.2183	IMA	Within Group 1	0.7817
413	1	L024	L024	1	L009	L009	-0.1625	NR	Within Group 1	1.1625
414	1	L024	L024	1	L071	L071	-0.0119	NR	Within Group 1	1.0119
415	1	L024	L024	1	L010	L010	0.5066	HMA	Within Group 1	0.4934
416	1	L024	L024	1	L018	L018	-0.1625	NR	Within Group 1	1.1625
417	1	L024	L024	1	L072	L072	0.2749	HMA	Within Group 1	0.7251
418	1	L024	L024	1	L056	L056	0.6557	HMA	Within Group 1	0.3443
419	1	L024	L024	1	L065	L065	0.3703	HMA	Within Group 1	0.6297
420	1	L024	L024	1	L097	L097	0.5066	HMA	Within Group 1	0.4934
421	1	L024	L024	1	L021	L021	0.1244	IMA	Within Group 1	0.8756
422	1	L024	L024	1	L048	L048	0.2197	IMA	Within Group 1	0.7803
423	1	L024	L024	1	L059	L059	1.0	HMA	Within Group 1	0.0
424	1	L024	L024	1	L075	L075	-0.1625	NR	Within Group 1	1.1625
425	1	L024	L024	1	L051	L051	0.3721	HMA	Within Group 1	0.6279
426	1	L024	L024	1	L054	L054	0.2216	IMA	Within Group 1	0.7784
427	1	L024	L024	1	L113	L113	0.3378	HMA	Within Group 1	0.6622
428	1	L024	L024	1	L064	L064	0.2216	IMA	Within Group 1	0.7784
429	1	L024	L024	1	L096	L096	0.2216	IMA	Within Group 1	0.7784
430	1	L024	L024	1	L074	L074	0.3721	HMA	Within Group 1	0.6279
431	1	L024	L024	1	L083	L083	0.3721	HMA	Within Group 1	0.6279
432	1	L024	L024	1	L020	L020	0.2183	IMA	Within Group 1	0.7817
433	1	L024	L024	1	L057	L057	0.5051	HMA	Within Group 1	0.4949
434	1	L024	L024	1	L102	L102	1.0	HMA	Within Group 1	0.0
435	1	L024	L024	1	L060	L060	0.2216	IMA	Within Group 1	0.7784
436	1	L024	L024	1	L025	L025	-0.1086	NR	Within Group 1	1.1086
437	1	L024	L024	1	L087	L087	-0.1607	NR	Within Group 1	1.1607
438	1	L024	L024	1	L037	L037	-0.3647	NR	Within Group 1	1.3647
439	1	L024	L024	1	L032	L032	-0.1086	NR	Within Group 1	1.1086
440	1	L024	L024	1	L092	L092	-0.0101	NR	Within Group 1	1.0101
441	1	L024	L024	1	L013	L013	0.3378	HMA	Within Group 1	0.6622
442	1	L024	L024	1	L030	L030	-0.1607	NR	Within Group 1	1.1607
443	1	L024	L024	1	L052	L052	-0.1607	NR	Within Group 1	1.1607
444	1	L024	L024	1	L062	L062	-0.0101	NR	Within Group 1	1.0101
445	1	L024	L024	1	L063	L063	0.4883	HMA	Within Group 1	0.5117
446	1	L024	L024	1	L026	L026	-0.2591	NR	Within Group 1	1.2591
447	1	L024	L024	1	L035	L035	-0.412	NR	Within Group 1	1.412
448	1	L024	L024	1	L094	L094	0.4883	HMA	Within Group 1	0.5117
449	1	L024	L024	1	L114	L114	-0.0325	NR	Within Group 1	1.0325
450	1	L024	L024	1	L027	L027	-0.1086	NR	Within Group 1	1.1086
451	1	L024	L024	1	L073	L073	0.2216	IMA	Within Group 1	0.7784
452	1	L024	L024	1	L012	L012	0.2216	IMA	Within Group 1	0.7784
453	1	L024	L024	1	L085	L085	-0.6413	NR	Within Group 1	1.6413
454	1	L024	L024	1	L079	L079	-0.2591	NR	Within Group 1	1.2591
455	1	L024	L024	1	L082	L082	-0.2591	NR	Within Group 1	1.2591
456	1	L024	L024	1	MORITAII	Morita II	0.2216	IMA	Within Group 1	0.7784
457	1	L024	L024	1	L036	L036	-0.2969	NR	Within Group 1	1.2969
458	1	L024	L024	1	L069	L069	-0.4082	NR	Within Group 1	1.4082
459	1	L024	L024	1	L040	L040	0.145	IMA	Within Group 1	0.855
460	1	L024	L024	2	L022	L022	-0.0119	NR	Between Group 1 and Group 2	1.0119
461	1	L024	L024	2	L089	L089	-0.0101	NR	Between Group 1 and Group 2	1.0101
462	1	L024	L024	2	L017	L017	-0.1625	NR	Between Group 1 and Group 2	1.1625
463	1	L024	L024	2	L034	L034	0.1043	IMA	Between Group 1 and Group 2	0.8957
464	1	L024	L024	2	L044	L044	-0.0119	NR	Between Group 1 and Group 2	1.0119
465	1	L024	L024	2	L045	L045	0.6571	HMA	Between Group 1 and Group 2	0.3429
466	1	L024	L024	2	L028	L028	0.2553	HMA	Between Group 1 and Group 2	0.7447
467	1	L024	L024	2	L076	L076	-0.2606	NR	Between Group 1 and Group 2	1.2606
468	1	L024	L024	2	L100	L100	-0.4908	NR	Between Group 1 and Group 2	1.4908
469	1	L024	L024	2	L008	L008	-0.2591	NR	Between Group 1 and Group 2	1.2591
470	1	L024	L024	2	L055	L055	-0.4908	NR	Between Group 1 and Group 2	1.4908
471	1	L024	L024	2	L041	L041	-0.2838	NR	Between Group 1 and Group 2	1.2838
472	1	L024	L024	2	L078	L078	-0.0317	NR	Between Group 1 and Group 2	1.0317
473	1	L024	L024	2	L046	L046	-0.1086	NR	Between Group 1 and Group 2	1.1086
474	1	L024	L024	2	L061	L061	-0.4546	NR	Between Group 1 and Group 2	1.4546
475	1	L024	L024	2	L049	L049	-0.2606	NR	Between Group 1 and Group 2	1.2606
476	1	L024	L024	2	L047	L047	-0.4908	NR	Between Group 1 and Group 2	1.4908
477	1	L024	L024	2	L011	L011	-0.5119	NR	Between Group 1 and Group 2	1.5119
478	1	L024	L024	2	L098	L098	-0.2127	NR	Between Group 1 and Group 2	1.2127
479	1	L024	L024	2	L039	L039	0.2216	IMA	Between Group 1 and Group 2	0.7784
480	1	L024	L024	2	L019	L019	-0.0101	NR	Between Group 1 and Group 2	1.0101
481	1	L024	L024	2	L038	L038	-0.4908	NR	Between Group 1 and Group 2	1.4908
482	1	L024	L024	2	L067	L067	-0.5949	NR	Between Group 1 and Group 2	1.5949
483	1	L024	L024	2	L081	L081	-0.1086	NR	Between Group 1 and Group 2	1.1086
484	1	L024	L024	2	L015	L015	-0.1086	NR	Between Group 1 and Group 2	1.1086
485	1	L024	L024	2	L066	L066	-0.6413	NR	Between Group 1 and Group 2	1.6413
486	1	L024	L024	2	L023	L023	-0.0463	NR	Between Group 1 and Group 2	1.0463
487	1	L024	L024	2	L003	L003	-0.033	NR	Between Group 1 and Group 2	1.033
488	1	L024	L024	2	L006	L006	0.0838	IMA	Between Group 1 and Group 2	0.9162
489	1	L024	L024	2	L014	L014	-1.1885	NR	Between Group 1 and Group 2	2.1885
490	1	L070	L070	1	L105	L105	0.0062	IMA	Within Group 1	0.9938
491	1	L070	L070	1	L009	L009	0.0062	IMA	Within Group 1	0.9938
492	1	L070	L070	1	L071	L071	-0.1443	NR	Within Group 1	1.1443
493	1	L070	L070	1	L010	L010	0.715	HMA	Within Group 1	0.285
494	1	L070	L070	1	L018	L018	0.0062	IMA	Within Group 1	0.9938
495	1	L070	L070	1	L072	L072	0.3378	HMA	Within Group 1	0.6622
496	1	L070	L070	1	L056	L056	0.3363	HMA	Within Group 1	0.6637
497	1	L070	L070	1	L065	L065	0.0838	IMA	Within Group 1	0.9162
498	1	L070	L070	1	L097	L097	0.715	HMA	Within Group 1	0.285
499	1	L070	L070	1	L021	L021	0.3387	HMA	Within Group 1	0.6613
500	1	L070	L070	1	L048	L048	0.0077	IMA	Within Group 1	0.9923
501	1	L070	L070	1	L059	L059	0.2216	IMA	Within Group 1	0.7784
502	1	L070	L070	1	L075	L075	0.0077	IMA	Within Group 1	0.9923
503	1	L070	L070	1	L051	L051	0.5644	HMA	Within Group 1	0.4356
504	1	L070	L070	1	L054	L054	0.715	HMA	Within Group 1	0.285
505	1	L070	L070	1	L113	L113	0.5987	HMA	Within Group 1	0.4013
506	1	L070	L070	1	L064	L064	0.715	HMA	Within Group 1	0.285
507	1	L070	L070	1	L096	L096	0.715	HMA	Within Group 1	0.285
508	1	L070	L070	1	L074	L074	0.5644	HMA	Within Group 1	0.4356
509	1	L070	L070	1	L083	L083	0.3378	HMA	Within Group 1	0.6622
510	1	L070	L070	1	L020	L020	-0.1434	NR	Within Group 1	1.1434
511	1	L070	L070	1	L057	L057	0.4869	HMA	Within Group 1	0.5131
512	1	L070	L070	1	L102	L102	0.2216	IMA	Within Group 1	0.7784
513	1	L070	L070	1	L060	L060	0.715	HMA	Within Group 1	0.285
514	1	L070	L070	1	L025	L025	0.0838	IMA	Within Group 1	0.9162
515	1	L070	L070	1	L087	L087	0.4883	HMA	Within Group 1	0.5117
516	1	L070	L070	1	L037	L037	-0.0979	NR	Within Group 1	1.0979
517	1	L070	L070	1	L032	L032	0.0838	IMA	Within Group 1	0.9162
518	1	L070	L070	1	L092	L092	-0.1429	NR	Within Group 1	1.1429
519	1	L070	L070	1	L013	L013	0.5987	HMA	Within Group 1	0.4013
520	1	L070	L070	1	L030	L030	0.3373	HMA	Within Group 1	0.6627
521	1	L070	L070	1	L052	L052	-0.1419	NR	Within Group 1	1.1419
522	1	L070	L070	1	L062	L062	0.3363	HMA	Within Group 1	0.6637
523	1	L070	L070	1	L063	L063	-0.2591	NR	Within Group 1	1.2591
524	1	L070	L070	1	L026	L026	0.2343	IMA	Within Group 1	0.7657
525	1	L070	L070	1	L035	L035	0.3387	HMA	Within Group 1	0.6613
526	1	L070	L070	1	L094	L094	0.4482	HMA	Within Group 1	0.5518
527	1	L070	L070	1	L114	L114	0.0077	IMA	Within Group 1	0.9923
528	1	L070	L070	1	L027	L027	0.0838	IMA	Within Group 1	0.9162
529	1	L070	L070	1	L073	L073	0.3387	HMA	Within Group 1	0.6613
530	1	L070	L070	1	L012	L012	0.0847	IMA	Within Group 1	0.9153
531	1	L070	L070	1	L085	L085	0.0077	IMA	Within Group 1	0.9923
532	1	L070	L070	1	L079	L079	-0.1419	NR	Within Group 1	1.1419
533	1	L070	L070	1	L082	L082	0.0077	IMA	Within Group 1	0.9923
534	1	L070	L070	1	MORITAII	Morita II	0.2551	HMA	Within Group 1	0.7449
535	1	L070	L070	1	L036	L036	-0.1706	NR	Within Group 1	1.1706
536	1	L070	L070	1	L069	L069	0.2635	HMA	Within Group 1	0.7365
537	1	L070	L070	1	L040	L040	1.0	HMA	Within Group 1	0.0
538	1	L070	L070	2	L022	L022	-0.5251	NR	Between Group 1 and Group 2	1.5251
539	1	L070	L070	2	L089	L089	0.3378	HMA	Between Group 1 and Group 2	0.6622
540	1	L070	L070	2	L017	L017	-0.1419	NR	Between Group 1 and Group 2	1.1419
541	1	L070	L070	2	L034	L034	-0.2591	NR	Between Group 1 and Group 2	1.2591
542	1	L070	L070	2	L044	L044	-0.4531	NR	Between Group 1 and Group 2	1.4531
543	1	L070	L070	2	L045	L045	-0.0444	NR	Between Group 1 and Group 2	1.0444
544	1	L070	L070	2	L028	L028	0.0864	IMA	Between Group 1 and Group 2	0.9136
545	1	L070	L070	2	L076	L076	0.0062	IMA	Between Group 1 and Group 2	0.9938
546	1	L070	L070	2	L100	L100	-0.5251	NR	Between Group 1 and Group 2	1.5251
547	1	L070	L070	2	L008	L008	0.2343	IMA	Between Group 1 and Group 2	0.7657
548	1	L070	L070	2	L055	L055	-0.1443	NR	Between Group 1 and Group 2	1.1443
549	1	L070	L070	2	L041	L041	-0.1419	NR	Between Group 1 and Group 2	1.1419
550	1	L070	L070	2	L078	L078	-0.1086	NR	Between Group 1 and Group 2	1.1086
551	1	L070	L070	2	L046	L046	-0.1429	NR	Between Group 1 and Group 2	1.1429
552	1	L070	L070	2	L061	L061	-0.4536	NR	Between Group 1 and Group 2	1.4536
553	1	L070	L070	2	L049	L049	0.0062	IMA	Between Group 1 and Group 2	0.9938
554	1	L070	L070	2	L047	L047	-0.1429	NR	Between Group 1 and Group 2	1.1429
555	1	L070	L070	2	L011	L011	-0.1434	NR	Between Group 1 and Group 2	1.1434
556	1	L070	L070	2	L098	L098	-0.247	NR	Between Group 1 and Group 2	1.247
557	1	L070	L070	2	L039	L039	0.2551	HMA	Between Group 1 and Group 2	0.7449
558	1	L070	L070	2	L019	L019	-0.5251	NR	Between Group 1 and Group 2	1.5251
559	1	L070	L070	2	L038	L038	-0.5251	NR	Between Group 1 and Group 2	1.5251
560	1	L070	L070	2	L067	L067	-0.2484	NR	Between Group 1 and Group 2	1.2484
561	1	L070	L070	2	L081	L081	-0.1429	NR	Between Group 1 and Group 2	1.1429
562	1	L070	L070	2	L015	L015	0.0838	IMA	Between Group 1 and Group 2	0.9162
563	1	L070	L070	2	L066	L066	-0.1419	NR	Between Group 1 and Group 2	1.1419
564	1	L070	L070	2	L023	L023	-0.1615	NR	Between Group 1 and Group 2	1.1615
565	1	L070	L070	2	L003	L003	-0.3957	NR	Between Group 1 and Group 2	1.3957
566	1	L070	L070	2	L006	L006	-0.2582	NR	Between Group 1 and Group 2	1.2582
567	1	L070	L070	2	L014	L014	-1.5648	NR	Between Group 1 and Group 2	2.5648
568	1	L105	L105	1	L009	L009	0.3911	HMA	Within Group 1	0.6089
569	1	L105	L105	1	L071	L071	0.2406	IMA	Within Group 1	0.7594
570	1	L105	L105	1	L010	L010	0.4851	HMA	Within Group 1	0.5149
571	1	L105	L105	1	L018	L018	0.3911	HMA	Within Group 1	0.6089
572	1	L105	L105	1	L072	L072	-0.0463	NR	Within Group 1	1.0463
573	1	L105	L105	1	L056	L056	0.5626	HMA	Within Group 1	0.4374
574	1	L105	L105	1	L065	L065	0.6214	HMA	Within Group 1	0.3786
575	1	L105	L105	1	L097	L097	0.4851	HMA	Within Group 1	0.5149
576	1	L105	L105	1	L021	L021	-0.0453	NR	Within Group 1	1.0453
577	1	L105	L105	1	L048	L048	0.7719	HMA	Within Group 1	0.2281
578	1	L105	L105	1	L059	L059	0.2183	IMA	Within Group 1	0.7817
579	1	L105	L105	1	L075	L075	0.3911	HMA	Within Group 1	0.6089
580	1	L105	L105	1	L051	L051	-0.1443	NR	Within Group 1	1.1443
581	1	L105	L105	1	L054	L054	0.0062	IMA	Within Group 1	0.9938
582	1	L105	L105	1	L113	L113	-0.11	NR	Within Group 1	1.11
583	1	L105	L105	1	L064	L064	0.0062	IMA	Within Group 1	0.9938
584	1	L105	L105	1	L096	L096	0.0062	IMA	Within Group 1	0.9938
585	1	L105	L105	1	L074	L074	-0.1443	NR	Within Group 1	1.1443
586	1	L105	L105	1	L083	L083	-0.1443	NR	Within Group 1	1.1443
587	1	L105	L105	1	L020	L020	0.8504	HMA	Within Group 1	0.1496
588	1	L105	L105	1	L057	L057	0.7132	HMA	Within Group 1	0.2868
589	1	L105	L105	1	L102	L102	0.2183	IMA	Within Group 1	0.7817
590	1	L105	L105	1	L060	L060	0.0062	IMA	Within Group 1	0.9938
591	1	L105	L105	1	L025	L025	-0.1443	NR	Within Group 1	1.1443
592	1	L105	L105	1	L087	L087	-0.3746	NR	Within Group 1	1.3746
593	1	L105	L105	1	L037	L037	0.1302	IMA	Within Group 1	0.8698
594	1	L105	L105	1	L032	L032	-0.1443	NR	Within Group 1	1.1443
595	1	L105	L105	1	L092	L092	-0.0463	NR	Within Group 1	1.0463
596	1	L105	L105	1	L013	L013	-0.11	NR	Within Group 1	1.11
597	1	L105	L105	1	L030	L030	-0.5242	NR	Within Group 1	1.5242
598	1	L105	L105	1	L052	L052	-0.0453	NR	Within Group 1	1.0453
599	1	L105	L105	1	L062	L062	-0.5251	NR	Within Group 1	1.5251
600	1	L105	L105	1	L063	L063	0.2183	IMA	Within Group 1	0.7817
601	1	L105	L105	1	L026	L026	0.0062	IMA	Within Group 1	0.9938
602	1	L105	L105	1	L035	L035	-0.5242	NR	Within Group 1	1.5242
603	1	L105	L105	1	L094	L094	-0.2606	NR	Within Group 1	1.2606
604	1	L105	L105	1	L114	L114	0.0062	IMA	Within Group 1	0.9938
605	1	L105	L105	1	L027	L027	-0.1443	NR	Within Group 1	1.1443
606	1	L105	L105	1	L073	L073	-0.1434	NR	Within Group 1	1.1434
607	1	L105	L105	1	L012	L012	0.3355	HMA	Within Group 1	0.6645
608	1	L105	L105	1	L085	L085	-0.3746	NR	Within Group 1	1.3746
609	1	L105	L105	1	L079	L079	-0.1434	NR	Within Group 1	1.1434
610	1	L105	L105	1	L082	L082	0.0062	IMA	Within Group 1	0.9938
611	1	L105	L105	1	MORITAII	Morita II	-0.4536	NR	Within Group 1	1.4536
612	1	L105	L105	1	L036	L036	-0.1331	NR	Within Group 1	1.1331
613	1	L105	L105	1	L069	L069	-0.475	NR	Within Group 1	1.475
614	1	L105	L105	1	L040	L040	0.3965	HMA	Within Group 1	0.6035
615	1	L105	L105	2	L022	L022	0.2406	IMA	Between Group 1 and Group 2	0.7594
616	1	L105	L105	2	L089	L089	-0.5251	NR	Between Group 1 and Group 2	1.5251
617	1	L105	L105	2	L017	L017	0.2415	IMA	Between Group 1 and Group 2	0.7585
618	1	L105	L105	2	L034	L034	0.1244	IMA	Between Group 1 and Group 2	0.8756
619	1	L105	L105	2	L044	L044	-0.0697	NR	Between Group 1 and Group 2	1.0697
620	1	L105	L105	2	L045	L045	-0.0463	NR	Between Group 1 and Group 2	1.0463
621	1	L105	L105	2	L028	L028	0.0832	IMA	Between Group 1 and Group 2	0.9168
622	1	L105	L105	2	L076	L076	0.2343	IMA	Between Group 1 and Group 2	0.7657
623	1	L105	L105	2	L100	L100	-0.5251	NR	Between Group 1 and Group 2	1.5251
624	1	L105	L105	2	L008	L008	0.0062	IMA	Between Group 1 and Group 2	0.9938
625	1	L105	L105	2	L055	L055	-0.5251	NR	Between Group 1 and Group 2	1.5251
626	1	L105	L105	2	L041	L041	-0.1434	NR	Between Group 1 and Group 2	1.1434
627	1	L105	L105	2	L078	L078	-0.11	NR	Between Group 1 and Group 2	1.11
628	1	L105	L105	2	L046	L046	-0.1443	NR	Between Group 1 and Group 2	1.1443
629	1	L105	L105	2	L061	L061	-0.2255	NR	Between Group 1 and Group 2	1.2255
630	1	L105	L105	2	L049	L049	0.2343	IMA	Between Group 1 and Group 2	0.7657
631	1	L105	L105	2	L047	L047	-0.5251	NR	Between Group 1 and Group 2	1.5251
632	1	L105	L105	2	L011	L011	0.0847	IMA	Between Group 1 and Group 2	0.9153
633	1	L105	L105	2	L098	L098	-0.2484	NR	Between Group 1 and Group 2	1.2484
634	1	L105	L105	2	L039	L039	-0.4536	NR	Between Group 1 and Group 2	1.4536
635	1	L105	L105	2	L019	L019	-0.0463	NR	Between Group 1 and Group 2	1.0463
636	1	L105	L105	2	L038	L038	-0.5251	NR	Between Group 1 and Group 2	1.5251
637	1	L105	L105	2	L067	L067	-0.6292	NR	Between Group 1 and Group 2	1.6292
638	1	L105	L105	2	L081	L081	-0.5251	NR	Between Group 1 and Group 2	1.5251
639	1	L105	L105	2	L015	L015	-0.1443	NR	Between Group 1 and Group 2	1.1443
640	1	L105	L105	2	L066	L066	-0.5242	NR	Between Group 1 and Group 2	1.5242
641	1	L105	L105	2	L023	L023	-0.6404	NR	Between Group 1 and Group 2	1.6404
642	1	L105	L105	2	L003	L003	0.5981	HMA	Between Group 1 and Group 2	0.4019
643	1	L105	L105	2	L006	L006	-0.2596	NR	Between Group 1 and Group 2	1.2596
644	1	L105	L105	2	L014	L014	-1.5648	NR	Between Group 1 and Group 2	2.5648
645	1	L009	L009	1	L071	L071	0.8495	HMA	Within Group 1	0.1505
646	1	L009	L009	1	L010	L010	0.4851	HMA	Within Group 1	0.5149
647	1	L009	L009	1	L018	L018	1.0	HMA	Within Group 1	0.0
648	1	L009	L009	1	L072	L072	0.3345	HMA	Within Group 1	0.6655
649	1	L009	L009	1	L056	L056	-0.0463	NR	Within Group 1	1.0463
650	1	L009	L009	1	L065	L065	0.6214	HMA	Within Group 1	0.3786
651	1	L009	L009	1	L097	L097	0.4851	HMA	Within Group 1	0.5149
652	1	L009	L009	1	L021	L021	0.3355	HMA	Within Group 1	0.6645
653	1	L009	L009	1	L048	L048	0.3911	HMA	Within Group 1	0.6089
654	1	L009	L009	1	L059	L059	-0.1625	NR	Within Group 1	1.1625
655	1	L009	L009	1	L075	L075	0.7719	HMA	Within Group 1	0.2281
656	1	L009	L009	1	L051	L051	-0.1443	NR	Within Group 1	1.1443
657	1	L009	L009	1	L054	L054	0.0062	IMA	Within Group 1	0.9938
658	1	L009	L009	1	L113	L113	-0.11	NR	Within Group 1	1.11
659	1	L009	L009	1	L064	L064	0.0062	IMA	Within Group 1	0.9938
660	1	L009	L009	1	L096	L096	0.0062	IMA	Within Group 1	0.9938
661	1	L009	L009	1	L074	L074	-0.1443	NR	Within Group 1	1.1443
662	1	L009	L009	1	L083	L083	-0.5251	NR	Within Group 1	1.5251
663	1	L009	L009	1	L020	L020	0.2415	IMA	Within Group 1	0.7585
664	1	L009	L009	1	L057	L057	0.1043	IMA	Within Group 1	0.8957
665	1	L009	L009	1	L102	L102	-0.1625	NR	Within Group 1	1.1625
666	1	L009	L009	1	L060	L060	0.0062	IMA	Within Group 1	0.9938
667	1	L009	L009	1	L025	L025	-0.1443	NR	Within Group 1	1.1443
668	1	L009	L009	1	L087	L087	0.0062	IMA	Within Group 1	0.9938
669	1	L009	L009	1	L037	L037	-0.4787	NR	Within Group 1	1.4787
670	1	L009	L009	1	L032	L032	-0.1443	NR	Within Group 1	1.1443
671	1	L009	L009	1	L092	L092	0.3345	HMA	Within Group 1	0.6655
672	1	L009	L009	1	L013	L013	-0.11	NR	Within Group 1	1.11
673	1	L009	L009	1	L030	L030	0.0847	IMA	Within Group 1	0.9153
674	1	L009	L009	1	L052	L052	0.3355	HMA	Within Group 1	0.6645
675	1	L009	L009	1	L062	L062	0.0838	IMA	Within Group 1	0.9162
676	1	L009	L009	1	L063	L063	-0.1625	NR	Within Group 1	1.1625
677	1	L009	L009	1	L026	L026	0.0062	IMA	Within Group 1	0.9938
678	1	L009	L009	1	L035	L035	-0.1434	NR	Within Group 1	1.1434
679	1	L009	L009	1	L094	L094	-0.2606	NR	Within Group 1	1.2606
680	1	L009	L009	1	L114	L114	-0.3746	NR	Within Group 1	1.3746
681	1	L009	L009	1	L027	L027	-0.1443	NR	Within Group 1	1.1443
682	1	L009	L009	1	L073	L073	-0.5242	NR	Within Group 1	1.5242
683	1	L009	L009	1	L012	L012	0.3355	HMA	Within Group 1	0.6645
684	1	L009	L009	1	L085	L085	0.0062	IMA	Within Group 1	0.9938
685	1	L009	L009	1	L079	L079	-0.5242	NR	Within Group 1	1.5242
686	1	L009	L009	1	L082	L082	-0.3746	NR	Within Group 1	1.3746
687	1	L009	L009	1	MORITAII	Morita II	-0.4536	NR	Within Group 1	1.4536
688	1	L009	L009	1	L036	L036	-0.5891	NR	Within Group 1	1.5891
689	1	L009	L009	1	L069	L069	0.7072	HMA	Within Group 1	0.2928
690	1	L009	L009	1	L040	L040	0.3965	HMA	Within Group 1	0.6035
691	1	L009	L009	2	L022	L022	0.2406	IMA	Between Group 1 and Group 2	0.7594
692	1	L009	L009	2	L089	L089	-0.1443	NR	Between Group 1 and Group 2	1.1443
693	1	L009	L009	2	L017	L017	0.6223	HMA	Between Group 1 and Group 2	0.3777
694	1	L009	L009	2	L034	L034	0.5051	HMA	Between Group 1 and Group 2	0.4949
695	1	L009	L009	2	L044	L044	0.3111	HMA	Between Group 1 and Group 2	0.6889
696	1	L009	L009	2	L045	L045	-0.0463	NR	Between Group 1 and Group 2	1.0463
697	1	L009	L009	2	L028	L028	-0.2976	NR	Between Group 1 and Group 2	1.2976
698	1	L009	L009	2	L076	L076	-0.3746	NR	Between Group 1 and Group 2	1.3746
699	1	L009	L009	2	L100	L100	-0.5251	NR	Between Group 1 and Group 2	1.5251
700	1	L009	L009	2	L008	L008	0.0062	IMA	Between Group 1 and Group 2	0.9938
701	1	L009	L009	2	L055	L055	0.0838	IMA	Between Group 1 and Group 2	0.9162
702	1	L009	L009	2	L041	L041	-0.5242	NR	Between Group 1 and Group 2	1.5242
703	1	L009	L009	2	L078	L078	-0.4908	NR	Between Group 1 and Group 2	1.4908
704	1	L009	L009	2	L046	L046	-0.5251	NR	Between Group 1 and Group 2	1.5251
705	1	L009	L009	2	L061	L061	-0.8344	NR	Between Group 1 and Group 2	1.8344
706	1	L009	L009	2	L049	L049	-0.3746	NR	Between Group 1 and Group 2	1.3746
707	1	L009	L009	2	L047	L047	-0.1443	NR	Between Group 1 and Group 2	1.1443
708	1	L009	L009	2	L011	L011	-0.5242	NR	Between Group 1 and Group 2	1.5242
709	1	L009	L009	2	L098	L098	-0.6292	NR	Between Group 1 and Group 2	1.6292
710	1	L009	L009	2	L039	L039	-0.4536	NR	Between Group 1 and Group 2	1.4536
711	1	L009	L009	2	L019	L019	-0.0463	NR	Between Group 1 and Group 2	1.0463
712	1	L009	L009	2	L038	L038	-0.5251	NR	Between Group 1 and Group 2	1.5251
713	1	L009	L009	2	L067	L067	-0.0203	NR	Between Group 1 and Group 2	1.0203
714	1	L009	L009	2	L081	L081	-0.1443	NR	Between Group 1 and Group 2	1.1443
715	1	L009	L009	2	L015	L015	-0.1443	NR	Between Group 1 and Group 2	1.1443
716	1	L009	L009	2	L066	L066	-0.1434	NR	Between Group 1 and Group 2	1.1434
717	1	L009	L009	2	L023	L023	-0.6404	NR	Between Group 1 and Group 2	1.6404
718	1	L009	L009	2	L003	L003	-0.0107	NR	Between Group 1 and Group 2	1.0107
719	1	L009	L009	2	L006	L006	-0.6404	NR	Between Group 1 and Group 2	1.6404
720	1	L009	L009	2	L014	L014	-1.5648	NR	Between Group 1 and Group 2	2.5648
721	1	L071	L071	1	L010	L010	0.3345	HMA	Within Group 1	0.6655
722	1	L071	L071	1	L018	L018	0.8495	HMA	Within Group 1	0.1505
723	1	L071	L071	1	L072	L072	0.4851	HMA	Within Group 1	0.5149
724	1	L071	L071	1	L056	L056	0.1043	IMA	Within Group 1	0.8957
725	1	L071	L071	1	L065	L065	0.7719	HMA	Within Group 1	0.2281
726	1	L071	L071	1	L097	L097	0.3345	HMA	Within Group 1	0.6655
727	1	L071	L071	1	L021	L021	0.3345	HMA	Within Group 1	0.6655
728	1	L071	L071	1	L048	L048	0.2406	IMA	Within Group 1	0.7594
729	1	L071	L071	1	L059	L059	-0.0119	NR	Within Group 1	1.0119
730	1	L071	L071	1	L075	L075	0.6214	HMA	Within Group 1	0.3786
731	1	L071	L071	1	L051	L051	0.0062	IMA	Within Group 1	0.9938
732	1	L071	L071	1	L054	L054	-0.1443	NR	Within Group 1	1.1443
733	1	L071	L071	1	L113	L113	-0.2606	NR	Within Group 1	1.2606
734	1	L071	L071	1	L064	L064	-0.1443	NR	Within Group 1	1.1443
735	1	L071	L071	1	L096	L096	-0.1443	NR	Within Group 1	1.1443
736	1	L071	L071	1	L074	L074	0.0062	IMA	Within Group 1	0.9938
737	1	L071	L071	1	L083	L083	-0.3746	NR	Within Group 1	1.3746
738	1	L071	L071	1	L020	L020	0.2406	IMA	Within Group 1	0.7594
739	1	L071	L071	1	L057	L057	-0.0463	NR	Within Group 1	1.0463
740	1	L071	L071	1	L102	L102	-0.0119	NR	Within Group 1	1.0119
741	1	L071	L071	1	L060	L060	-0.1443	NR	Within Group 1	1.1443
742	1	L071	L071	1	L025	L025	0.0062	IMA	Within Group 1	0.9938
743	1	L071	L071	1	L087	L087	-0.1443	NR	Within Group 1	1.1443
744	1	L071	L071	1	L037	L037	-0.6292	NR	Within Group 1	1.6292
745	1	L071	L071	1	L032	L032	0.0062	IMA	Within Group 1	0.9938
746	1	L071	L071	1	L092	L092	0.4851	HMA	Within Group 1	0.5149
747	1	L071	L071	1	L013	L013	-0.2606	NR	Within Group 1	1.2606
748	1	L071	L071	1	L030	L030	0.0838	IMA	Within Group 1	0.9162
749	1	L071	L071	1	L052	L052	0.3345	HMA	Within Group 1	0.6655
750	1	L071	L071	1	L062	L062	0.2343	IMA	Within Group 1	0.7657
751	1	L071	L071	1	L063	L063	-0.0119	NR	Within Group 1	1.0119
752	1	L071	L071	1	L026	L026	-0.1443	NR	Within Group 1	1.1443
753	1	L071	L071	1	L035	L035	-0.3957	NR	Within Group 1	1.3957
754	1	L071	L071	1	L094	L094	-0.11	NR	Within Group 1	1.11
755	1	L071	L071	1	L114	L114	-0.5251	NR	Within Group 1	1.5251
756	1	L071	L071	1	L027	L027	0.0062	IMA	Within Group 1	0.9938
757	1	L071	L071	1	L073	L073	-0.5251	NR	Within Group 1	1.5251
758	1	L071	L071	1	L012	L012	0.3345	HMA	Within Group 1	0.6655
759	1	L071	L071	1	L085	L085	-0.1443	NR	Within Group 1	1.1443
760	1	L071	L071	1	L079	L079	-0.5251	NR	Within Group 1	1.5251
761	1	L071	L071	1	L082	L082	-0.5251	NR	Within Group 1	1.5251
762	1	L071	L071	1	MORITAII	Morita II	-0.4546	NR	Within Group 1	1.4546
763	1	L071	L071	1	L036	L036	-0.5891	NR	Within Group 1	1.5891
764	1	L071	L071	1	L069	L069	1.0	HMA	Within Group 1	0.0
765	1	L071	L071	1	L040	L040	0.3965	HMA	Within Group 1	0.6035
766	1	L071	L071	2	L022	L022	0.3911	HMA	Between Group 1 and Group 2	0.6089
767	1	L071	L071	2	L089	L089	0.0062	IMA	Between Group 1 and Group 2	0.9938
768	1	L071	L071	2	L017	L017	0.6214	HMA	Between Group 1 and Group 2	0.3786
769	1	L071	L071	2	L034	L034	0.6557	HMA	Between Group 1 and Group 2	0.3443
770	1	L071	L071	2	L044	L044	0.4617	HMA	Between Group 1 and Group 2	0.5383
771	1	L071	L071	2	L045	L045	0.1043	IMA	Between Group 1 and Group 2	0.8957
772	1	L071	L071	2	L028	L028	-0.2976	NR	Between Group 1 and Group 2	1.2976
773	1	L071	L071	2	L076	L076	-0.5251	NR	Between Group 1 and Group 2	1.5251
774	1	L071	L071	2	L100	L100	-0.3746	NR	Between Group 1 and Group 2	1.3746
775	1	L071	L071	2	L008	L008	-0.1443	NR	Between Group 1 and Group 2	1.1443
776	1	L071	L071	2	L055	L055	0.2343	IMA	Between Group 1 and Group 2	0.7657
777	1	L071	L071	2	L041	L041	-0.7764	NR	Between Group 1 and Group 2	1.7764
778	1	L071	L071	2	L078	L078	-0.6413	NR	Between Group 1 and Group 2	1.6413
779	1	L071	L071	2	L046	L046	-0.3746	NR	Between Group 1 and Group 2	1.3746
780	1	L071	L071	2	L061	L061	-0.8354	NR	Between Group 1 and Group 2	1.8354
781	1	L071	L071	2	L049	L049	-0.5251	NR	Between Group 1 and Group 2	1.5251
782	1	L071	L071	2	L047	L047	0.0062	IMA	Between Group 1 and Group 2	0.9938
783	1	L071	L071	2	L011	L011	-0.7764	NR	Between Group 1 and Group 2	1.7764
784	1	L071	L071	2	L098	L098	-0.4787	NR	Between Group 1 and Group 2	1.4787
785	1	L071	L071	2	L039	L039	-0.4546	NR	Between Group 1 and Group 2	1.4546
786	1	L071	L071	2	L019	L019	0.1043	IMA	Between Group 1 and Group 2	0.8957
787	1	L071	L071	2	L038	L038	-0.3746	NR	Between Group 1 and Group 2	1.3746
788	1	L071	L071	2	L067	L067	0.1302	IMA	Between Group 1 and Group 2	0.8698
789	1	L071	L071	2	L081	L081	0.0062	IMA	Between Group 1 and Group 2	0.9938
790	1	L071	L071	2	L015	L015	0.0062	IMA	Between Group 1 and Group 2	0.9938
791	1	L071	L071	2	L066	L066	-0.1443	NR	Between Group 1 and Group 2	1.1443
792	1	L071	L071	2	L023	L023	-0.6413	NR	Between Group 1 and Group 2	1.6413
793	1	L071	L071	2	L003	L003	-0.0107	NR	Between Group 1 and Group 2	1.0107
794	1	L071	L071	2	L006	L006	-0.6413	NR	Between Group 1 and Group 2	1.6413
795	1	L071	L071	2	L014	L014	-1.5648	NR	Between Group 1 and Group 2	2.5648
796	1	L010	L010	1	L018	L018	0.4851	HMA	Within Group 1	0.5149
797	1	L010	L010	1	L072	L072	0.6228	HMA	Within Group 1	0.3772
798	1	L010	L010	1	L056	L056	0.6214	HMA	Within Group 1	0.3786
799	1	L010	L010	1	L065	L065	0.5626	HMA	Within Group 1	0.4374
800	1	L010	L010	1	L097	L097	1.0	HMA	Within Group 1	0.0
801	1	L010	L010	1	L021	L021	0.6238	HMA	Within Group 1	0.3762
802	1	L010	L010	1	L048	L048	0.4865	HMA	Within Group 1	0.5135
803	1	L010	L010	1	L059	L059	0.5066	HMA	Within Group 1	0.4934
804	1	L010	L010	1	L075	L075	0.4865	HMA	Within Group 1	0.5135
805	1	L010	L010	1	L051	L051	0.5644	HMA	Within Group 1	0.4356
806	1	L010	L010	1	L054	L054	0.715	HMA	Within Group 1	0.285
807	1	L010	L010	1	L113	L113	0.5987	HMA	Within Group 1	0.4013
808	1	L010	L010	1	L064	L064	0.715	HMA	Within Group 1	0.285
809	1	L010	L010	1	L096	L096	0.715	HMA	Within Group 1	0.285
810	1	L010	L010	1	L074	L074	0.5644	HMA	Within Group 1	0.4356
811	1	L010	L010	1	L083	L083	0.3378	HMA	Within Group 1	0.6622
812	1	L010	L010	1	L020	L020	0.3355	HMA	Within Group 1	0.6645
813	1	L010	L010	1	L057	L057	0.7719	HMA	Within Group 1	0.2281
814	1	L010	L010	1	L102	L102	0.5066	HMA	Within Group 1	0.4934
815	1	L010	L010	1	L060	L060	0.715	HMA	Within Group 1	0.285
816	1	L010	L010	1	L025	L025	0.0838	IMA	Within Group 1	0.9162
817	1	L010	L010	1	L087	L087	0.4883	HMA	Within Group 1	0.5117
818	1	L010	L010	1	L037	L037	-0.0979	NR	Within Group 1	1.0979
819	1	L010	L010	1	L032	L032	0.0838	IMA	Within Group 1	0.9162
820	1	L010	L010	1	L092	L092	0.3378	HMA	Within Group 1	0.6622
821	1	L010	L010	1	L013	L013	0.5987	HMA	Within Group 1	0.4013
822	1	L010	L010	1	L030	L030	0.3373	HMA	Within Group 1	0.6627
823	1	L010	L010	1	L052	L052	0.3387	HMA	Within Group 1	0.6613
824	1	L010	L010	1	L062	L062	0.3363	HMA	Within Group 1	0.6637
825	1	L010	L010	1	L063	L063	0.2216	IMA	Within Group 1	0.7784
826	1	L010	L010	1	L026	L026	0.2343	IMA	Within Group 1	0.7657
827	1	L010	L010	1	L035	L035	0.3387	HMA	Within Group 1	0.6613
828	1	L010	L010	1	L094	L094	0.4482	HMA	Within Group 1	0.5518
829	1	L010	L010	1	L114	L114	0.0077	IMA	Within Group 1	0.9923
830	1	L010	L010	1	L027	L027	0.0838	IMA	Within Group 1	0.9162
831	1	L010	L010	1	L073	L073	0.3387	HMA	Within Group 1	0.6613
832	1	L010	L010	1	L012	L012	0.5654	HMA	Within Group 1	0.4346
833	1	L010	L010	1	L085	L085	0.0077	IMA	Within Group 1	0.9923
834	1	L010	L010	1	L079	L079	-0.1419	NR	Within Group 1	1.1419
835	1	L010	L010	1	L082	L082	0.0077	IMA	Within Group 1	0.9923
836	1	L010	L010	1	MORITAII	Morita II	0.2551	HMA	Within Group 1	0.7449
837	1	L010	L010	1	L036	L036	-0.1706	NR	Within Group 1	1.1706
838	1	L010	L010	1	L069	L069	0.2635	HMA	Within Group 1	0.7365
839	1	L010	L010	1	L040	L040	1.0	HMA	Within Group 1	0.0
840	1	L010	L010	2	L022	L022	-0.0463	NR	Between Group 1 and Group 2	1.0463
841	1	L010	L010	2	L089	L089	0.3378	HMA	Between Group 1 and Group 2	0.6622
842	1	L010	L010	2	L017	L017	0.3369	HMA	Between Group 1 and Group 2	0.6631
843	1	L010	L010	2	L034	L034	0.2197	IMA	Between Group 1 and Group 2	0.7803
844	1	L010	L010	2	L044	L044	0.0257	IMA	Between Group 1 and Group 2	0.9743
845	1	L010	L010	2	L045	L045	0.2406	IMA	Between Group 1 and Group 2	0.7594
846	1	L010	L010	2	L028	L028	0.3715	HMA	Between Group 1 and Group 2	0.6285
847	1	L010	L010	2	L076	L076	0.0062	IMA	Between Group 1 and Group 2	0.9938
848	1	L010	L010	2	L100	L100	-0.5251	NR	Between Group 1 and Group 2	1.5251
849	1	L010	L010	2	L008	L008	0.2343	IMA	Between Group 1 and Group 2	0.7657
850	1	L010	L010	2	L055	L055	-0.1443	NR	Between Group 1 and Group 2	1.1443
851	1	L010	L010	2	L041	L041	-0.1419	NR	Between Group 1 and Group 2	1.1419
852	1	L010	L010	2	L078	L078	-0.1086	NR	Between Group 1 and Group 2	1.1086
853	1	L010	L010	2	L046	L046	-0.1429	NR	Between Group 1 and Group 2	1.1429
854	1	L010	L010	2	L061	L061	-0.4536	NR	Between Group 1 and Group 2	1.4536
855	1	L010	L010	2	L049	L049	0.0062	IMA	Between Group 1 and Group 2	0.9938
856	1	L010	L010	2	L047	L047	-0.1429	NR	Between Group 1 and Group 2	1.1429
857	1	L010	L010	2	L011	L011	-0.1434	NR	Between Group 1 and Group 2	1.1434
858	1	L010	L010	2	L098	L098	-0.247	NR	Between Group 1 and Group 2	1.247
859	1	L010	L010	2	L039	L039	0.2551	HMA	Between Group 1 and Group 2	0.7449
860	1	L010	L010	2	L019	L019	-0.0444	NR	Between Group 1 and Group 2	1.0444
861	1	L010	L010	2	L038	L038	-0.5251	NR	Between Group 1 and Group 2	1.5251
862	1	L010	L010	2	L067	L067	-0.2484	NR	Between Group 1 and Group 2	1.2484
863	1	L010	L010	2	L081	L081	-0.1429	NR	Between Group 1 and Group 2	1.1429
864	1	L010	L010	2	L015	L015	0.0838	IMA	Between Group 1 and Group 2	0.9162
865	1	L010	L010	2	L066	L066	-0.1419	NR	Between Group 1 and Group 2	1.1419
866	1	L010	L010	2	L023	L023	-0.1615	NR	Between Group 1 and Group 2	1.1615
867	1	L010	L010	2	L003	L003	0.0832	IMA	Between Group 1 and Group 2	0.9168
868	1	L010	L010	2	L006	L006	-0.2582	NR	Between Group 1 and Group 2	1.2582
869	1	L010	L010	2	L014	L014	-1.5648	NR	Between Group 1 and Group 2	2.5648
870	1	L018	L018	1	L072	L072	0.3345	HMA	Within Group 1	0.6655
871	1	L018	L018	1	L056	L056	-0.0463	NR	Within Group 1	1.0463
872	1	L018	L018	1	L065	L065	0.6214	HMA	Within Group 1	0.3786
873	1	L018	L018	1	L097	L097	0.4851	HMA	Within Group 1	0.5149
874	1	L018	L018	1	L021	L021	0.3355	HMA	Within Group 1	0.6645
875	1	L018	L018	1	L048	L048	0.3911	HMA	Within Group 1	0.6089
876	1	L018	L018	1	L059	L059	-0.1625	NR	Within Group 1	1.1625
877	1	L018	L018	1	L075	L075	0.7719	HMA	Within Group 1	0.2281
878	1	L018	L018	1	L051	L051	-0.1443	NR	Within Group 1	1.1443
879	1	L018	L018	1	L054	L054	0.0062	IMA	Within Group 1	0.9938
880	1	L018	L018	1	L113	L113	-0.11	NR	Within Group 1	1.11
881	1	L018	L018	1	L064	L064	0.0062	IMA	Within Group 1	0.9938
882	1	L018	L018	1	L096	L096	0.0062	IMA	Within Group 1	0.9938
883	1	L018	L018	1	L074	L074	-0.1443	NR	Within Group 1	1.1443
884	1	L018	L018	1	L083	L083	-0.5251	NR	Within Group 1	1.5251
885	1	L018	L018	1	L020	L020	0.2415	IMA	Within Group 1	0.7585
886	1	L018	L018	1	L057	L057	0.1043	IMA	Within Group 1	0.8957
887	1	L018	L018	1	L102	L102	-0.1625	NR	Within Group 1	1.1625
888	1	L018	L018	1	L060	L060	0.0062	IMA	Within Group 1	0.9938
889	1	L018	L018	1	L025	L025	-0.1443	NR	Within Group 1	1.1443
890	1	L018	L018	1	L087	L087	0.0062	IMA	Within Group 1	0.9938
891	1	L018	L018	1	L037	L037	-0.4787	NR	Within Group 1	1.4787
892	1	L018	L018	1	L032	L032	-0.1443	NR	Within Group 1	1.1443
893	1	L018	L018	1	L092	L092	0.3345	HMA	Within Group 1	0.6655
894	1	L018	L018	1	L013	L013	-0.11	NR	Within Group 1	1.11
895	1	L018	L018	1	L030	L030	0.0847	IMA	Within Group 1	0.9153
896	1	L018	L018	1	L052	L052	0.3355	HMA	Within Group 1	0.6645
897	1	L018	L018	1	L062	L062	0.0838	IMA	Within Group 1	0.9162
898	1	L018	L018	1	L063	L063	-0.1625	NR	Within Group 1	1.1625
899	1	L018	L018	1	L026	L026	0.0062	IMA	Within Group 1	0.9938
900	1	L018	L018	1	L035	L035	-0.1434	NR	Within Group 1	1.1434
901	1	L018	L018	1	L094	L094	-0.2606	NR	Within Group 1	1.2606
902	1	L018	L018	1	L114	L114	-0.3746	NR	Within Group 1	1.3746
903	1	L018	L018	1	L027	L027	-0.1443	NR	Within Group 1	1.1443
904	1	L018	L018	1	L073	L073	-0.5242	NR	Within Group 1	1.5242
905	1	L018	L018	1	L012	L012	0.3355	HMA	Within Group 1	0.6645
906	1	L018	L018	1	L085	L085	0.0062	IMA	Within Group 1	0.9938
907	1	L018	L018	1	L079	L079	-0.5242	NR	Within Group 1	1.5242
908	1	L018	L018	1	L082	L082	-0.3746	NR	Within Group 1	1.3746
909	1	L018	L018	1	MORITAII	Morita II	-0.4536	NR	Within Group 1	1.4536
910	1	L018	L018	1	L036	L036	-0.5891	NR	Within Group 1	1.5891
911	1	L018	L018	1	L069	L069	0.7072	HMA	Within Group 1	0.2928
912	1	L018	L018	1	L040	L040	0.3965	HMA	Within Group 1	0.6035
913	1	L018	L018	2	L022	L022	0.2406	IMA	Between Group 1 and Group 2	0.7594
914	1	L018	L018	2	L089	L089	-0.1443	NR	Between Group 1 and Group 2	1.1443
915	1	L018	L018	2	L017	L017	0.6223	HMA	Between Group 1 and Group 2	0.3777
916	1	L018	L018	2	L034	L034	0.5051	HMA	Between Group 1 and Group 2	0.4949
917	1	L018	L018	2	L044	L044	0.3111	HMA	Between Group 1 and Group 2	0.6889
918	1	L018	L018	2	L045	L045	-0.0463	NR	Between Group 1 and Group 2	1.0463
919	1	L018	L018	2	L028	L028	-0.2976	NR	Between Group 1 and Group 2	1.2976
920	1	L018	L018	2	L076	L076	-0.3746	NR	Between Group 1 and Group 2	1.3746
921	1	L018	L018	2	L100	L100	-0.5251	NR	Between Group 1 and Group 2	1.5251
922	1	L018	L018	2	L008	L008	0.0062	IMA	Between Group 1 and Group 2	0.9938
923	1	L018	L018	2	L055	L055	0.0838	IMA	Between Group 1 and Group 2	0.9162
924	1	L018	L018	2	L041	L041	-0.5242	NR	Between Group 1 and Group 2	1.5242
925	1	L018	L018	2	L078	L078	-0.4908	NR	Between Group 1 and Group 2	1.4908
926	1	L018	L018	2	L046	L046	-0.5251	NR	Between Group 1 and Group 2	1.5251
927	1	L018	L018	2	L061	L061	-0.8344	NR	Between Group 1 and Group 2	1.8344
928	1	L018	L018	2	L049	L049	-0.3746	NR	Between Group 1 and Group 2	1.3746
929	1	L018	L018	2	L047	L047	-0.1443	NR	Between Group 1 and Group 2	1.1443
930	1	L018	L018	2	L011	L011	-0.5242	NR	Between Group 1 and Group 2	1.5242
931	1	L018	L018	2	L098	L098	-0.6292	NR	Between Group 1 and Group 2	1.6292
932	1	L018	L018	2	L039	L039	-0.4536	NR	Between Group 1 and Group 2	1.4536
933	1	L018	L018	2	L019	L019	-0.0463	NR	Between Group 1 and Group 2	1.0463
934	1	L018	L018	2	L038	L038	-0.5251	NR	Between Group 1 and Group 2	1.5251
935	1	L018	L018	2	L067	L067	-0.0203	NR	Between Group 1 and Group 2	1.0203
936	1	L018	L018	2	L081	L081	-0.1443	NR	Between Group 1 and Group 2	1.1443
937	1	L018	L018	2	L015	L015	-0.1443	NR	Between Group 1 and Group 2	1.1443
938	1	L018	L018	2	L066	L066	-0.1434	NR	Between Group 1 and Group 2	1.1434
939	1	L018	L018	2	L023	L023	-0.6404	NR	Between Group 1 and Group 2	1.6404
940	1	L018	L018	2	L003	L003	-0.0107	NR	Between Group 1 and Group 2	1.0107
941	1	L018	L018	2	L006	L006	-0.6404	NR	Between Group 1 and Group 2	1.6404
942	1	L018	L018	2	L014	L014	-1.5648	NR	Between Group 1 and Group 2	2.5648
943	1	L072	L072	1	L056	L056	0.3911	HMA	Within Group 1	0.6089
944	1	L072	L072	1	L065	L065	0.4865	HMA	Within Group 1	0.5135
945	1	L072	L072	1	L097	L097	0.6228	HMA	Within Group 1	0.3772
946	1	L072	L072	1	L021	L021	0.6228	HMA	Within Group 1	0.3772
947	1	L072	L072	1	L048	L048	0.336	HMA	Within Group 1	0.664
948	1	L072	L072	1	L059	L059	0.2749	HMA	Within Group 1	0.7251
949	1	L072	L072	1	L075	L075	0.5626	HMA	Within Group 1	0.4374
950	1	L072	L072	1	L051	L051	0.4883	HMA	Within Group 1	0.5117
951	1	L072	L072	1	L054	L054	0.3378	HMA	Within Group 1	0.6622
952	1	L072	L072	1	L113	L113	0.2216	IMA	Within Group 1	0.7784
953	1	L072	L072	1	L064	L064	0.3378	HMA	Within Group 1	0.6622
954	1	L072	L072	1	L096	L096	0.3378	HMA	Within Group 1	0.6622
955	1	L072	L072	1	L074	L074	0.4883	HMA	Within Group 1	0.5117
956	1	L072	L072	1	L083	L083	0.1061	IMA	Within Group 1	0.8939
957	1	L072	L072	1	L020	L020	-0.0463	NR	Within Group 1	1.0463
958	1	L072	L072	1	L057	L057	0.2406	IMA	Within Group 1	0.7594
959	1	L072	L072	1	L102	L102	0.2749	HMA	Within Group 1	0.7251
960	1	L072	L072	1	L060	L060	0.3378	HMA	Within Group 1	0.6622
961	1	L072	L072	1	L025	L025	0.0077	IMA	Within Group 1	0.9923
962	1	L072	L072	1	L087	L087	0.5644	HMA	Within Group 1	0.4356
963	1	L072	L072	1	L037	L037	-0.6292	NR	Within Group 1	1.6292
964	1	L072	L072	1	L032	L032	0.0077	IMA	Within Group 1	0.9923
965	1	L072	L072	1	L092	L092	0.715	HMA	Within Group 1	0.285
966	1	L072	L072	1	L013	L013	0.2216	IMA	Within Group 1	0.7784
967	1	L072	L072	1	L030	L030	0.3363	HMA	Within Group 1	0.6637
968	1	L072	L072	1	L052	L052	0.5644	HMA	Within Group 1	0.4356
969	1	L072	L072	1	L062	L062	0.4869	HMA	Within Group 1	0.5131
970	1	L072	L072	1	L063	L063	0.3721	HMA	Within Group 1	0.6279
971	1	L072	L072	1	L026	L026	-0.1429	NR	Within Group 1	1.1429
972	1	L072	L072	1	L035	L035	0.3131	HMA	Within Group 1	0.6869
973	1	L072	L072	1	L094	L094	0.3721	HMA	Within Group 1	0.6279
974	1	L072	L072	1	L114	L114	-0.5251	NR	Within Group 1	1.5251
975	1	L072	L072	1	L027	L027	0.0077	IMA	Within Group 1	0.9923
976	1	L072	L072	1	L073	L073	0.3378	HMA	Within Group 1	0.6622
977	1	L072	L072	1	L012	L012	0.3378	HMA	Within Group 1	0.6622
978	1	L072	L072	1	L085	L085	0.0838	IMA	Within Group 1	0.9162
979	1	L072	L072	1	L079	L079	-0.1429	NR	Within Group 1	1.1429
980	1	L072	L072	1	L082	L082	-0.1429	NR	Within Group 1	1.1429
981	1	L072	L072	1	MORITAII	Morita II	0.0275	IMA	Within Group 1	0.9725
982	1	L072	L072	1	L036	L036	-0.1706	NR	Within Group 1	1.1706
983	1	L072	L072	1	L069	L069	0.5563	HMA	Within Group 1	0.4437
984	1	L072	L072	1	L040	L040	0.4525	HMA	Within Group 1	0.5475
985	1	L072	L072	2	L022	L022	0.1043	IMA	Between Group 1 and Group 2	0.8957
986	1	L072	L072	2	L089	L089	0.715	HMA	Between Group 1 and Group 2	0.285
987	1	L072	L072	2	L017	L017	0.336	HMA	Between Group 1 and Group 2	0.664
988	1	L072	L072	2	L034	L034	0.3703	HMA	Between Group 1 and Group 2	0.6297
989	1	L072	L072	2	L044	L044	0.1763	IMA	Between Group 1 and Group 2	0.8237
990	1	L072	L072	2	L045	L045	0.3911	HMA	Between Group 1 and Group 2	0.6089
991	1	L072	L072	2	L028	L028	-0.0107	NR	Between Group 1 and Group 2	1.0107
992	1	L072	L072	2	L076	L076	-0.5251	NR	Between Group 1 and Group 2	1.5251
993	1	L072	L072	2	L100	L100	0.0077	IMA	Between Group 1 and Group 2	0.9923
994	1	L072	L072	2	L008	L008	-0.1429	NR	Between Group 1 and Group 2	1.1429
995	1	L072	L072	2	L055	L055	0.0062	IMA	Between Group 1 and Group 2	0.9938
996	1	L072	L072	2	L041	L041	-0.7764	NR	Between Group 1 and Group 2	1.7764
997	1	L072	L072	2	L078	L078	-0.6413	NR	Between Group 1 and Group 2	1.6413
998	1	L072	L072	2	L046	L046	-0.3746	NR	Between Group 1 and Group 2	1.3746
999	1	L072	L072	2	L061	L061	-0.8354	NR	Between Group 1 and Group 2	1.8354
1000	1	L072	L072	2	L049	L049	-0.5251	NR	Between Group 1 and Group 2	1.5251
1001	1	L072	L072	2	L047	L047	0.2343	IMA	Between Group 1 and Group 2	0.7657
1002	1	L072	L072	2	L011	L011	-0.7764	NR	Between Group 1 and Group 2	1.7764
1003	1	L072	L072	2	L098	L098	-0.4787	NR	Between Group 1 and Group 2	1.4787
1004	1	L072	L072	2	L039	L039	0.0275	IMA	Between Group 1 and Group 2	0.9725
1005	1	L072	L072	2	L019	L019	0.4883	HMA	Between Group 1 and Group 2	0.5117
1006	1	L072	L072	2	L038	L038	0.0077	IMA	Between Group 1 and Group 2	0.9923
1007	1	L072	L072	2	L067	L067	-0.0979	NR	Between Group 1 and Group 2	1.0979
1008	1	L072	L072	2	L081	L081	0.0077	IMA	Between Group 1 and Group 2	0.9923
1009	1	L072	L072	2	L015	L015	0.0077	IMA	Between Group 1 and Group 2	0.9923
1010	1	L072	L072	2	L066	L066	-0.1429	NR	Between Group 1 and Group 2	1.1429
1011	1	L072	L072	2	L023	L023	-0.1625	NR	Between Group 1 and Group 2	1.1625
1012	1	L072	L072	2	L003	L003	-0.2976	NR	Between Group 1 and Group 2	1.2976
1013	1	L072	L072	2	L006	L006	-0.6413	NR	Between Group 1 and Group 2	1.6413
1014	1	L072	L072	2	L014	L014	-1.5648	NR	Between Group 1 and Group 2	2.5648
1015	1	L056	L056	1	L065	L065	0.4851	HMA	Within Group 1	0.5149
1016	1	L056	L056	1	L097	L097	0.6214	HMA	Within Group 1	0.3786
1017	1	L056	L056	1	L021	L021	0.2406	IMA	Within Group 1	0.7594
1018	1	L056	L056	1	L048	L048	0.3345	HMA	Within Group 1	0.6655
1019	1	L056	L056	1	L059	L059	0.6557	HMA	Within Group 1	0.3443
1020	1	L056	L056	1	L075	L075	-0.0463	NR	Within Group 1	1.0463
1021	1	L056	L056	1	L051	L051	0.4869	HMA	Within Group 1	0.5131
1022	1	L056	L056	1	L054	L054	0.3363	HMA	Within Group 1	0.6637
1023	1	L056	L056	1	L113	L113	0.2201	IMA	Within Group 1	0.7799
1024	1	L056	L056	1	L064	L064	0.3363	HMA	Within Group 1	0.6637
1025	1	L056	L056	1	L096	L096	0.3363	HMA	Within Group 1	0.6637
1026	1	L056	L056	1	L074	L074	0.4869	HMA	Within Group 1	0.5131
1027	1	L056	L056	1	L083	L083	0.4869	HMA	Within Group 1	0.5131
1028	1	L056	L056	1	L020	L020	0.5626	HMA	Within Group 1	0.4374
1029	1	L056	L056	1	L057	L057	0.8495	HMA	Within Group 1	0.1505
1030	1	L056	L056	1	L102	L102	0.6557	HMA	Within Group 1	0.3443
1031	1	L056	L056	1	L060	L060	0.3363	HMA	Within Group 1	0.6637
1032	1	L056	L056	1	L025	L025	0.0062	IMA	Within Group 1	0.9938
1033	1	L056	L056	1	L087	L087	-0.0444	NR	Within Group 1	1.0444
1034	1	L056	L056	1	L037	L037	-0.0203	NR	Within Group 1	1.0203
1035	1	L056	L056	1	L032	L032	0.0062	IMA	Within Group 1	0.9938
1036	1	L056	L056	1	L092	L092	0.1061	IMA	Within Group 1	0.8939
1037	1	L056	L056	1	L013	L013	0.2201	IMA	Within Group 1	0.7799
1038	1	L056	L056	1	L030	L030	-0.0444	NR	Within Group 1	1.0444
1039	1	L056	L056	1	L052	L052	-0.0444	NR	Within Group 1	1.0444
1040	1	L056	L056	1	L062	L062	0.1061	IMA	Within Group 1	0.8939
1041	1	L056	L056	1	L063	L063	0.3707	HMA	Within Group 1	0.6293
1042	1	L056	L056	1	L026	L026	-0.1443	NR	Within Group 1	1.1443
1043	1	L056	L056	1	L035	L035	-0.2958	NR	Within Group 1	1.2958
1044	1	L056	L056	1	L094	L094	0.3707	HMA	Within Group 1	0.6293
1045	1	L056	L056	1	L114	L114	-0.1443	NR	Within Group 1	1.1443
1046	1	L056	L056	1	L027	L027	0.0062	IMA	Within Group 1	0.9938
1047	1	L056	L056	1	L073	L073	0.3363	HMA	Within Group 1	0.6637
1048	1	L056	L056	1	L012	L012	0.3363	HMA	Within Group 1	0.6637
1049	1	L056	L056	1	L085	L085	-0.5251	NR	Within Group 1	1.5251
1050	1	L056	L056	1	L079	L079	-0.1443	NR	Within Group 1	1.1443
1051	1	L056	L056	1	L082	L082	-0.1443	NR	Within Group 1	1.1443
1052	1	L056	L056	1	MORITAII	Morita II	0.0261	IMA	Within Group 1	0.9739
1053	1	L056	L056	1	L036	L036	-0.1331	NR	Within Group 1	1.1331
1054	1	L056	L056	1	L069	L069	-0.1821	NR	Within Group 1	1.1821
1055	1	L056	L056	1	L040	L040	0.3965	HMA	Within Group 1	0.6035
1056	1	L056	L056	2	L022	L022	0.1043	IMA	Between Group 1 and Group 2	0.8957
1057	1	L056	L056	2	L089	L089	0.1061	IMA	Between Group 1 and Group 2	0.8939
1058	1	L056	L056	2	L017	L017	-0.0463	NR	Between Group 1 and Group 2	1.0463
1059	1	L056	L056	2	L034	L034	-0.0119	NR	Between Group 1 and Group 2	1.0119
1060	1	L056	L056	2	L044	L044	-0.206	NR	Between Group 1 and Group 2	1.206
1061	1	L056	L056	2	L045	L045	0.3911	HMA	Between Group 1 and Group 2	0.6089
1062	1	L056	L056	2	L028	L028	0.37	HMA	Between Group 1 and Group 2	0.63
1063	1	L056	L056	2	L076	L076	0.0838	IMA	Between Group 1 and Group 2	0.9162
1064	1	L056	L056	2	L100	L100	-0.3746	NR	Between Group 1 and Group 2	1.3746
1065	1	L056	L056	2	L008	L008	-0.1443	NR	Between Group 1 and Group 2	1.1443
1066	1	L056	L056	2	L055	L055	-0.3746	NR	Between Group 1 and Group 2	1.3746
1067	1	L056	L056	2	L041	L041	-0.3957	NR	Between Group 1 and Group 2	1.3957
1068	1	L056	L056	2	L078	L078	-0.2606	NR	Between Group 1 and Group 2	1.2606
1069	1	L056	L056	2	L046	L046	0.0062	IMA	Between Group 1 and Group 2	0.9938
1070	1	L056	L056	2	L061	L061	-0.2265	NR	Between Group 1 and Group 2	1.2265
1071	1	L056	L056	2	L049	L049	0.0838	IMA	Between Group 1 and Group 2	0.9162
1072	1	L056	L056	2	L047	L047	-0.3746	NR	Between Group 1 and Group 2	1.3746
1073	1	L056	L056	2	L011	L011	-0.1676	NR	Between Group 1 and Group 2	1.1676
1074	1	L056	L056	2	L098	L098	-0.0979	NR	Between Group 1 and Group 2	1.0979
1075	1	L056	L056	2	L039	L039	0.0261	IMA	Between Group 1 and Group 2	0.9739
1076	1	L056	L056	2	L019	L019	0.1061	IMA	Between Group 1 and Group 2	0.8939
1077	1	L056	L056	2	L038	L038	-0.3746	NR	Between Group 1 and Group 2	1.3746
1078	1	L056	L056	2	L067	L067	-0.4787	NR	Between Group 1 and Group 2	1.4787
1079	1	L056	L056	2	L081	L081	-0.3746	NR	Between Group 1 and Group 2	1.3746
1080	1	L056	L056	2	L015	L015	0.0062	IMA	Between Group 1 and Group 2	0.9938
1081	1	L056	L056	2	L066	L066	-0.5251	NR	Between Group 1 and Group 2	1.5251
1082	1	L056	L056	2	L023	L023	-0.1625	NR	Between Group 1 and Group 2	1.1625
1083	1	L056	L056	2	L003	L003	0.3113	HMA	Between Group 1 and Group 2	0.6887
1084	1	L056	L056	2	L006	L006	-0.2606	NR	Between Group 1 and Group 2	1.2606
1085	1	L056	L056	2	L014	L014	-1.5648	NR	Between Group 1 and Group 2	2.5648
1086	1	L065	L065	1	L097	L097	0.5626	HMA	Within Group 1	0.4374
1087	1	L065	L065	1	L021	L021	0.336	HMA	Within Group 1	0.664
1088	1	L065	L065	1	L048	L048	0.6228	HMA	Within Group 1	0.3772
1089	1	L065	L065	1	L059	L059	0.3703	HMA	Within Group 1	0.6297
1090	1	L065	L065	1	L075	L075	0.6228	HMA	Within Group 1	0.3772
1091	1	L065	L065	1	L051	L051	0.2343	IMA	Within Group 1	0.7657
1092	1	L065	L065	1	L054	L054	0.0838	IMA	Within Group 1	0.9162
1093	1	L065	L065	1	L113	L113	-0.0325	NR	Within Group 1	1.0325
1094	1	L065	L065	1	L064	L064	0.0838	IMA	Within Group 1	0.9162
1095	1	L065	L065	1	L096	L096	0.0838	IMA	Within Group 1	0.9162
1096	1	L065	L065	1	L074	L074	0.2343	IMA	Within Group 1	0.7657
1097	1	L065	L065	1	L083	L083	0.0077	IMA	Within Group 1	0.9923
1098	1	L065	L065	1	L020	L020	0.6214	HMA	Within Group 1	0.3786
1099	1	L065	L065	1	L057	L057	0.3345	HMA	Within Group 1	0.6655
1100	1	L065	L065	1	L102	L102	0.3703	HMA	Within Group 1	0.6297
1101	1	L065	L065	1	L060	L060	0.0838	IMA	Within Group 1	0.9162
1102	1	L065	L065	1	L025	L025	0.2343	IMA	Within Group 1	0.7657
1103	1	L065	L065	1	L087	L087	-0.1429	NR	Within Group 1	1.1429
1104	1	L065	L065	1	L037	L037	-0.2484	NR	Within Group 1	1.2484
1105	1	L065	L065	1	L032	L032	0.2343	IMA	Within Group 1	0.7657
1106	1	L065	L065	1	L092	L092	0.4865	HMA	Within Group 1	0.5135
1107	1	L065	L065	1	L013	L013	-0.0325	NR	Within Group 1	1.0325
1108	1	L065	L065	1	L030	L030	-0.1443	NR	Within Group 1	1.1443
1109	1	L065	L065	1	L052	L052	0.336	HMA	Within Group 1	0.664
1110	1	L065	L065	1	L062	L062	0.0062	IMA	Within Group 1	0.9938
1111	1	L065	L065	1	L063	L063	0.3703	HMA	Within Group 1	0.6297
1112	1	L065	L065	1	L026	L026	0.0838	IMA	Within Group 1	0.9162
1113	1	L065	L065	1	L035	L035	-0.3942	NR	Within Group 1	1.3942
1114	1	L065	L065	1	L094	L094	0.1181	IMA	Within Group 1	0.8819
1115	1	L065	L065	1	L114	L114	-0.1429	NR	Within Group 1	1.1429
1116	1	L065	L065	1	L027	L027	0.2343	IMA	Within Group 1	0.7657
1117	1	L065	L065	1	L073	L073	-0.1429	NR	Within Group 1	1.1429
1118	1	L065	L065	1	L012	L012	0.5626	HMA	Within Group 1	0.4374
1119	1	L065	L065	1	L085	L085	-0.1429	NR	Within Group 1	1.1429
1120	1	L065	L065	1	L079	L079	-0.1429	NR	Within Group 1	1.1429
1121	1	L065	L065	1	L082	L082	-0.1429	NR	Within Group 1	1.1429
1122	1	L065	L065	1	MORITAII	Morita II	-0.2265	NR	Within Group 1	1.2265
1123	1	L065	L065	1	L036	L036	-0.1706	NR	Within Group 1	1.1706
1124	1	L065	L065	1	L069	L069	0.5563	HMA	Within Group 1	0.4437
1125	1	L065	L065	1	L040	L040	1.0	HMA	Within Group 1	0.0
1126	1	L065	L065	2	L022	L022	0.3911	HMA	Between Group 1 and Group 2	0.6089
1127	1	L065	L065	2	L089	L089	0.0077	IMA	Between Group 1 and Group 2	0.9923
1128	1	L065	L065	2	L017	L017	0.6228	HMA	Between Group 1 and Group 2	0.3772
1129	1	L065	L065	2	L034	L034	0.6571	HMA	Between Group 1 and Group 2	0.3429
1130	1	L065	L065	2	L044	L044	0.4631	HMA	Between Group 1 and Group 2	0.5369
1131	1	L065	L065	2	L045	L045	0.1043	IMA	Between Group 1 and Group 2	0.8957
1132	1	L065	L065	2	L028	L028	0.0846	IMA	Between Group 1 and Group 2	0.9154
1133	1	L065	L065	2	L076	L076	-0.1443	NR	Between Group 1 and Group 2	1.1443
1134	1	L065	L065	2	L100	L100	-0.3746	NR	Between Group 1 and Group 2	1.3746
1135	1	L065	L065	2	L008	L008	0.0838	IMA	Between Group 1 and Group 2	0.9162
1136	1	L065	L065	2	L055	L055	0.0062	IMA	Between Group 1 and Group 2	0.9938
1137	1	L065	L065	2	L041	L041	-0.3942	NR	Between Group 1 and Group 2	1.3942
1138	1	L065	L065	2	L078	L078	-0.2591	NR	Between Group 1 and Group 2	1.2591
1139	1	L065	L065	2	L046	L046	0.0077	IMA	Between Group 1 and Group 2	0.9923
1140	1	L065	L065	2	L061	L061	-0.4546	NR	Between Group 1 and Group 2	1.4546
1141	1	L065	L065	2	L049	L049	-0.1443	NR	Between Group 1 and Group 2	1.1443
1142	1	L065	L065	2	L047	L047	0.0077	IMA	Between Group 1 and Group 2	0.9923
1143	1	L065	L065	2	L011	L011	-0.3957	NR	Between Group 1 and Group 2	1.3957
1144	1	L065	L065	2	L098	L098	-0.0965	NR	Between Group 1 and Group 2	1.0965
1145	1	L065	L065	2	L039	L039	-0.2265	NR	Between Group 1 and Group 2	1.2265
1146	1	L065	L065	2	L019	L019	0.1043	IMA	Between Group 1 and Group 2	0.8957
1147	1	L065	L065	2	L038	L038	-0.3746	NR	Between Group 1 and Group 2	1.3746
1148	1	L065	L065	2	L067	L067	-0.0979	NR	Between Group 1 and Group 2	1.0979
1149	1	L065	L065	2	L081	L081	0.0077	IMA	Between Group 1 and Group 2	0.9923
1150	1	L065	L065	2	L015	L015	0.2343	IMA	Between Group 1 and Group 2	0.7657
1151	1	L065	L065	2	L066	L066	-0.1429	NR	Between Group 1 and Group 2	1.1429
1152	1	L065	L065	2	L023	L023	-0.6413	NR	Between Group 1 and Group 2	1.6413
1153	1	L065	L065	2	L003	L003	0.37	HMA	Between Group 1 and Group 2	0.63
1154	1	L065	L065	2	L006	L006	-0.2591	NR	Between Group 1 and Group 2	1.2591
1155	1	L065	L065	2	L014	L014	-1.5648	NR	Between Group 1 and Group 2	2.5648
1156	1	L097	L097	1	L021	L021	0.6238	HMA	Within Group 1	0.3762
1157	1	L097	L097	1	L048	L048	0.4865	HMA	Within Group 1	0.5135
1158	1	L097	L097	1	L059	L059	0.5066	HMA	Within Group 1	0.4934
1159	1	L097	L097	1	L075	L075	0.4865	HMA	Within Group 1	0.5135
1160	1	L097	L097	1	L051	L051	0.5644	HMA	Within Group 1	0.4356
1161	1	L097	L097	1	L054	L054	0.715	HMA	Within Group 1	0.285
1162	1	L097	L097	1	L113	L113	0.5987	HMA	Within Group 1	0.4013
1163	1	L097	L097	1	L064	L064	0.715	HMA	Within Group 1	0.285
1164	1	L097	L097	1	L096	L096	0.715	HMA	Within Group 1	0.285
1165	1	L097	L097	1	L074	L074	0.5644	HMA	Within Group 1	0.4356
1166	1	L097	L097	1	L083	L083	0.3378	HMA	Within Group 1	0.6622
1167	1	L097	L097	1	L020	L020	0.3355	HMA	Within Group 1	0.6645
1168	1	L097	L097	1	L057	L057	0.7719	HMA	Within Group 1	0.2281
1169	1	L097	L097	1	L102	L102	0.5066	HMA	Within Group 1	0.4934
1170	1	L097	L097	1	L060	L060	0.715	HMA	Within Group 1	0.285
1171	1	L097	L097	1	L025	L025	0.0838	IMA	Within Group 1	0.9162
1172	1	L097	L097	1	L087	L087	0.4883	HMA	Within Group 1	0.5117
1173	1	L097	L097	1	L037	L037	-0.0979	NR	Within Group 1	1.0979
1174	1	L097	L097	1	L032	L032	0.0838	IMA	Within Group 1	0.9162
1175	1	L097	L097	1	L092	L092	0.3378	HMA	Within Group 1	0.6622
1176	1	L097	L097	1	L013	L013	0.5987	HMA	Within Group 1	0.4013
1177	1	L097	L097	1	L030	L030	0.3373	HMA	Within Group 1	0.6627
1178	1	L097	L097	1	L052	L052	0.3387	HMA	Within Group 1	0.6613
1179	1	L097	L097	1	L062	L062	0.3363	HMA	Within Group 1	0.6637
1180	1	L097	L097	1	L063	L063	0.2216	IMA	Within Group 1	0.7784
1181	1	L097	L097	1	L026	L026	0.2343	IMA	Within Group 1	0.7657
1182	1	L097	L097	1	L035	L035	0.3387	HMA	Within Group 1	0.6613
1183	1	L097	L097	1	L094	L094	0.4482	HMA	Within Group 1	0.5518
1184	1	L097	L097	1	L114	L114	0.0077	IMA	Within Group 1	0.9923
1185	1	L097	L097	1	L027	L027	0.0838	IMA	Within Group 1	0.9162
1186	1	L097	L097	1	L073	L073	0.3387	HMA	Within Group 1	0.6613
1187	1	L097	L097	1	L012	L012	0.5654	HMA	Within Group 1	0.4346
1188	1	L097	L097	1	L085	L085	0.0077	IMA	Within Group 1	0.9923
1189	1	L097	L097	1	L079	L079	-0.1419	NR	Within Group 1	1.1419
1190	1	L097	L097	1	L082	L082	0.0077	IMA	Within Group 1	0.9923
1191	1	L097	L097	1	MORITAII	Morita II	0.2551	HMA	Within Group 1	0.7449
1192	1	L097	L097	1	L036	L036	-0.1706	NR	Within Group 1	1.1706
1193	1	L097	L097	1	L069	L069	0.2635	HMA	Within Group 1	0.7365
1194	1	L097	L097	1	L040	L040	1.0	HMA	Within Group 1	0.0
1195	1	L097	L097	2	L022	L022	-0.0463	NR	Between Group 1 and Group 2	1.0463
1196	1	L097	L097	2	L089	L089	0.3378	HMA	Between Group 1 and Group 2	0.6622
1197	1	L097	L097	2	L017	L017	0.3369	HMA	Between Group 1 and Group 2	0.6631
1198	1	L097	L097	2	L034	L034	0.2197	IMA	Between Group 1 and Group 2	0.7803
1199	1	L097	L097	2	L044	L044	0.0257	IMA	Between Group 1 and Group 2	0.9743
1200	1	L097	L097	2	L045	L045	0.2406	IMA	Between Group 1 and Group 2	0.7594
1201	1	L097	L097	2	L028	L028	0.3715	HMA	Between Group 1 and Group 2	0.6285
1202	1	L097	L097	2	L076	L076	0.0062	IMA	Between Group 1 and Group 2	0.9938
1203	1	L097	L097	2	L100	L100	-0.5251	NR	Between Group 1 and Group 2	1.5251
1204	1	L097	L097	2	L008	L008	0.2343	IMA	Between Group 1 and Group 2	0.7657
1205	1	L097	L097	2	L055	L055	-0.1443	NR	Between Group 1 and Group 2	1.1443
1206	1	L097	L097	2	L041	L041	-0.1419	NR	Between Group 1 and Group 2	1.1419
1207	1	L097	L097	2	L078	L078	-0.1086	NR	Between Group 1 and Group 2	1.1086
1208	1	L097	L097	2	L046	L046	-0.1429	NR	Between Group 1 and Group 2	1.1429
1209	1	L097	L097	2	L061	L061	-0.4536	NR	Between Group 1 and Group 2	1.4536
1210	1	L097	L097	2	L049	L049	0.0062	IMA	Between Group 1 and Group 2	0.9938
1211	1	L097	L097	2	L047	L047	-0.1429	NR	Between Group 1 and Group 2	1.1429
1212	1	L097	L097	2	L011	L011	-0.1434	NR	Between Group 1 and Group 2	1.1434
1213	1	L097	L097	2	L098	L098	-0.247	NR	Between Group 1 and Group 2	1.247
1214	1	L097	L097	2	L039	L039	0.2551	HMA	Between Group 1 and Group 2	0.7449
1215	1	L097	L097	2	L019	L019	-0.0444	NR	Between Group 1 and Group 2	1.0444
1216	1	L097	L097	2	L038	L038	-0.5251	NR	Between Group 1 and Group 2	1.5251
1217	1	L097	L097	2	L067	L067	-0.2484	NR	Between Group 1 and Group 2	1.2484
1218	1	L097	L097	2	L081	L081	-0.1429	NR	Between Group 1 and Group 2	1.1429
1219	1	L097	L097	2	L015	L015	0.0838	IMA	Between Group 1 and Group 2	0.9162
1220	1	L097	L097	2	L066	L066	-0.1419	NR	Between Group 1 and Group 2	1.1419
1221	1	L097	L097	2	L023	L023	-0.1615	NR	Between Group 1 and Group 2	1.1615
1222	1	L097	L097	2	L003	L003	0.0832	IMA	Between Group 1 and Group 2	0.9168
1223	1	L097	L097	2	L006	L006	-0.2582	NR	Between Group 1 and Group 2	1.2582
1224	1	L097	L097	2	L014	L014	-1.5648	NR	Between Group 1 and Group 2	2.5648
1225	1	L021	L021	1	L048	L048	-0.0453	NR	Within Group 1	1.0453
1226	1	L021	L021	1	L059	L059	0.1244	IMA	Within Group 1	0.8756
1227	1	L021	L021	1	L075	L075	0.3369	HMA	Within Group 1	0.6631
1228	1	L021	L021	1	L051	L051	0.3378	HMA	Within Group 1	0.6622
1229	1	L021	L021	1	L054	L054	0.3387	HMA	Within Group 1	0.6613
1230	1	L021	L021	1	L113	L113	0.2225	IMA	Within Group 1	0.7775
1231	1	L021	L021	1	L064	L064	0.3387	HMA	Within Group 1	0.6613
1232	1	L021	L021	1	L096	L096	0.3387	HMA	Within Group 1	0.6613
1233	1	L021	L021	1	L074	L074	0.3378	HMA	Within Group 1	0.6622
1234	1	L021	L021	1	L083	L083	0.3378	HMA	Within Group 1	0.6622
1235	1	L021	L021	1	L020	L020	0.1043	IMA	Within Group 1	0.8957
1236	1	L021	L021	1	L057	L057	0.2415	IMA	Within Group 1	0.7585
1237	1	L021	L021	1	L102	L102	0.1244	IMA	Within Group 1	0.8756
1238	1	L021	L021	1	L060	L060	0.3387	HMA	Within Group 1	0.6613
1239	1	L021	L021	1	L025	L025	-0.1429	NR	Within Group 1	1.1429
1240	1	L021	L021	1	L087	L087	0.3387	HMA	Within Group 1	0.6613
1241	1	L021	L021	1	L037	L037	-0.6283	NR	Within Group 1	1.6283
1242	1	L021	L021	1	L032	L032	-0.1429	NR	Within Group 1	1.1429
1243	1	L021	L021	1	L092	L092	0.3378	HMA	Within Group 1	0.6622
1244	1	L021	L021	1	L013	L013	0.2225	IMA	Within Group 1	0.7775
1245	1	L021	L021	1	L030	L030	0.4869	HMA	Within Group 1	0.5131
1246	1	L021	L021	1	L052	L052	0.4883	HMA	Within Group 1	0.5117
1247	1	L021	L021	1	L062	L062	0.3363	HMA	Within Group 1	0.6637
1248	1	L021	L021	1	L063	L063	-0.1607	NR	Within Group 1	1.1607
1249	1	L021	L021	1	L026	L026	-0.1419	NR	Within Group 1	1.1419
1250	1	L021	L021	1	L035	L035	0.3387	HMA	Within Group 1	0.6613
1251	1	L021	L021	1	L094	L094	0.2216	IMA	Within Group 1	0.7784
1252	1	L021	L021	1	L114	L114	-0.5242	NR	Within Group 1	1.5242
1253	1	L021	L021	1	L027	L027	-0.1429	NR	Within Group 1	1.1429
1254	1	L021	L021	1	L073	L073	0.1061	IMA	Within Group 1	0.8939
1255	1	L021	L021	1	L012	L012	0.4883	HMA	Within Group 1	0.5117
1256	1	L021	L021	1	L085	L085	-0.1419	NR	Within Group 1	1.1419
1257	1	L021	L021	1	L079	L079	-0.5242	NR	Within Group 1	1.5242
1258	1	L021	L021	1	L082	L082	-0.5242	NR	Within Group 1	1.5242
1259	1	L021	L021	1	MORITAII	Morita II	0.1781	IMA	Within Group 1	0.8219
1260	1	L021	L021	1	L036	L036	-0.5891	NR	Within Group 1	1.5891
1261	1	L021	L021	1	L069	L069	0.2635	HMA	Within Group 1	0.7365
1262	1	L021	L021	1	L040	L040	0.4525	HMA	Within Group 1	0.5475
1263	1	L021	L021	2	L022	L022	0.336	HMA	Between Group 1 and Group 2	0.664
1264	1	L021	L021	2	L089	L089	0.3378	HMA	Between Group 1 and Group 2	0.6622
1265	1	L021	L021	2	L017	L017	0.4865	HMA	Between Group 1 and Group 2	0.5135
1266	1	L021	L021	2	L034	L034	0.2197	IMA	Between Group 1 and Group 2	0.7803
1267	1	L021	L021	2	L044	L044	0.0257	IMA	Between Group 1 and Group 2	0.9743
1268	1	L021	L021	2	L045	L045	0.2406	IMA	Between Group 1 and Group 2	0.7594
1269	1	L021	L021	2	L028	L028	-0.0107	NR	Between Group 1 and Group 2	1.0107
1270	1	L021	L021	2	L076	L076	-0.5242	NR	Between Group 1 and Group 2	1.5242
1271	1	L021	L021	2	L100	L100	-0.5251	NR	Between Group 1 and Group 2	1.5251
1272	1	L021	L021	2	L008	L008	-0.1419	NR	Between Group 1 and Group 2	1.1419
1273	1	L021	L021	2	L055	L055	-0.1443	NR	Between Group 1 and Group 2	1.1443
1274	1	L021	L021	2	L041	L041	-0.5242	NR	Between Group 1 and Group 2	1.5242
1275	1	L021	L021	2	L078	L078	-0.6404	NR	Between Group 1 and Group 2	1.6404
1276	1	L021	L021	2	L046	L046	-0.1429	NR	Between Group 1 and Group 2	1.1429
1277	1	L021	L021	2	L061	L061	-0.6848	NR	Between Group 1 and Group 2	1.6848
1278	1	L021	L021	2	L049	L049	-0.5242	NR	Between Group 1 and Group 2	1.5242
1279	1	L021	L021	2	L047	L047	-0.1429	NR	Between Group 1 and Group 2	1.1429
1280	1	L021	L021	2	L011	L011	-0.5242	NR	Between Group 1 and Group 2	1.5242
1281	1	L021	L021	2	L098	L098	-0.6292	NR	Between Group 1 and Group 2	1.6292
1282	1	L021	L021	2	L039	L039	0.1781	IMA	Between Group 1 and Group 2	0.8219
1283	1	L021	L021	2	L019	L019	-0.0444	NR	Between Group 1 and Group 2	1.0444
1284	1	L021	L021	2	L038	L038	-0.5251	NR	Between Group 1 and Group 2	1.5251
1285	1	L021	L021	2	L067	L067	-0.2484	NR	Between Group 1 and Group 2	1.2484
1286	1	L021	L021	2	L081	L081	-0.1429	NR	Between Group 1 and Group 2	1.1429
1287	1	L021	L021	2	L015	L015	-0.1429	NR	Between Group 1 and Group 2	1.1429
1288	1	L021	L021	2	L066	L066	-0.1419	NR	Between Group 1 and Group 2	1.1419
1289	1	L021	L021	2	L023	L023	0.2207	IMA	Between Group 1 and Group 2	0.7793
1290	1	L021	L021	2	L003	L003	-0.2976	NR	Between Group 1 and Group 2	1.2976
1291	1	L021	L021	2	L006	L006	-0.6404	NR	Between Group 1 and Group 2	1.6404
1292	1	L021	L021	2	L014	L014	-1.5648	NR	Between Group 1 and Group 2	2.5648
1293	1	L048	L048	1	L059	L059	0.2197	IMA	Within Group 1	0.7803
1294	1	L048	L048	1	L075	L075	0.7734	HMA	Within Group 1	0.2266
1295	1	L048	L048	1	L051	L051	-0.1429	NR	Within Group 1	1.1429
1296	1	L048	L048	1	L054	L054	0.0077	IMA	Within Group 1	0.9923
1297	1	L048	L048	1	L113	L113	-0.1086	NR	Within Group 1	1.1086
1298	1	L048	L048	1	L064	L064	0.0077	IMA	Within Group 1	0.9923
1299	1	L048	L048	1	L096	L096	0.0077	IMA	Within Group 1	0.9923
1300	1	L048	L048	1	L074	L074	-0.1429	NR	Within Group 1	1.1429
1301	1	L048	L048	1	L083	L083	-0.1429	NR	Within Group 1	1.1429
1302	1	L048	L048	1	L020	L020	0.6223	HMA	Within Group 1	0.3777
1303	1	L048	L048	1	L057	L057	0.4851	HMA	Within Group 1	0.5149
1304	1	L048	L048	1	L102	L102	0.2197	IMA	Within Group 1	0.7803
1305	1	L048	L048	1	L060	L060	0.0077	IMA	Within Group 1	0.9923
1306	1	L048	L048	1	L025	L025	-0.1429	NR	Within Group 1	1.1429
1307	1	L048	L048	1	L087	L087	0.0077	IMA	Within Group 1	0.9923
1308	1	L048	L048	1	L037	L037	-0.0979	NR	Within Group 1	1.0979
1309	1	L048	L048	1	L032	L032	-0.1429	NR	Within Group 1	1.1429
1310	1	L048	L048	1	L092	L092	0.336	HMA	Within Group 1	0.664
1311	1	L048	L048	1	L013	L013	-0.1086	NR	Within Group 1	1.1086
1312	1	L048	L048	1	L030	L030	-0.5242	NR	Within Group 1	1.5242
1313	1	L048	L048	1	L052	L052	0.3369	HMA	Within Group 1	0.6631
1314	1	L048	L048	1	L062	L062	-0.5251	NR	Within Group 1	1.5251
1315	1	L048	L048	1	L063	L063	0.4464	HMA	Within Group 1	0.5536
1316	1	L048	L048	1	L026	L026	0.0077	IMA	Within Group 1	0.9923
1317	1	L048	L048	1	L035	L035	-0.1419	NR	Within Group 1	1.1419
1318	1	L048	L048	1	L094	L094	-0.2591	NR	Within Group 1	1.2591
1319	1	L048	L048	1	L114	L114	0.0077	IMA	Within Group 1	0.9923
1320	1	L048	L048	1	L027	L027	-0.1429	NR	Within Group 1	1.1429
1321	1	L048	L048	1	L073	L073	0.0847	IMA	Within Group 1	0.9153
1322	1	L048	L048	1	L012	L012	0.3369	HMA	Within Group 1	0.6631
1323	1	L048	L048	1	L085	L085	0.0077	IMA	Within Group 1	0.9923
1324	1	L048	L048	1	L079	L079	0.0847	IMA	Within Group 1	0.9153
1325	1	L048	L048	1	L082	L082	0.2343	IMA	Within Group 1	0.7657
1326	1	L048	L048	1	MORITAII	Morita II	-0.4522	NR	Within Group 1	1.4522
1327	1	L048	L048	1	L036	L036	0.1148	IMA	Within Group 1	0.8852
1328	1	L048	L048	1	L069	L069	-0.475	NR	Within Group 1	1.475
1329	1	L048	L048	1	L040	L040	0.4525	HMA	Within Group 1	0.5475
1330	1	L048	L048	2	L022	L022	0.2406	IMA	Between Group 1 and Group 2	0.7594
1331	1	L048	L048	2	L089	L089	-0.1429	NR	Between Group 1 and Group 2	1.1429
1332	1	L048	L048	2	L017	L017	0.2415	IMA	Between Group 1 and Group 2	0.7585
1333	1	L048	L048	2	L034	L034	0.1244	IMA	Between Group 1 and Group 2	0.8756
1334	1	L048	L048	2	L044	L044	-0.0697	NR	Between Group 1 and Group 2	1.0697
1335	1	L048	L048	2	L045	L045	-0.0463	NR	Between Group 1 and Group 2	1.0463
1336	1	L048	L048	2	L028	L028	0.0846	IMA	Between Group 1 and Group 2	0.9154
1337	1	L048	L048	2	L076	L076	0.0062	IMA	Between Group 1 and Group 2	0.9938
1338	1	L048	L048	2	L100	L100	-0.1429	NR	Between Group 1 and Group 2	1.1429
1339	1	L048	L048	2	L008	L008	0.0077	IMA	Between Group 1 and Group 2	0.9923
1340	1	L048	L048	2	L055	L055	-0.5251	NR	Between Group 1 and Group 2	1.5251
1341	1	L048	L048	2	L041	L041	-0.1419	NR	Between Group 1 and Group 2	1.1419
1342	1	L048	L048	2	L078	L078	-0.1086	NR	Between Group 1 and Group 2	1.1086
1343	1	L048	L048	2	L046	L046	-0.1429	NR	Between Group 1 and Group 2	1.1429
1344	1	L048	L048	2	L061	L061	-0.4536	NR	Between Group 1 and Group 2	1.4536
1345	1	L048	L048	2	L049	L049	0.0062	IMA	Between Group 1 and Group 2	0.9938
1346	1	L048	L048	2	L047	L047	-0.1429	NR	Between Group 1 and Group 2	1.1429
1347	1	L048	L048	2	L011	L011	-0.1434	NR	Between Group 1 and Group 2	1.1434
1348	1	L048	L048	2	L098	L098	-0.247	NR	Between Group 1 and Group 2	1.247
1349	1	L048	L048	2	L039	L039	-0.4522	NR	Between Group 1 and Group 2	1.4522
1350	1	L048	L048	2	L019	L019	0.336	HMA	Between Group 1 and Group 2	0.664
1351	1	L048	L048	2	L038	L038	-0.1429	NR	Between Group 1 and Group 2	1.1429
1352	1	L048	L048	2	L067	L067	-0.6292	NR	Between Group 1 and Group 2	1.6292
1353	1	L048	L048	2	L081	L081	-0.5251	NR	Between Group 1 and Group 2	1.5251
1354	1	L048	L048	2	L015	L015	-0.1429	NR	Between Group 1 and Group 2	1.1429
1355	1	L048	L048	2	L066	L066	-0.5242	NR	Between Group 1 and Group 2	1.5242
1356	1	L048	L048	2	L023	L023	-0.6404	NR	Between Group 1 and Group 2	1.6404
1357	1	L048	L048	2	L003	L003	0.37	HMA	Between Group 1 and Group 2	0.63
1358	1	L048	L048	2	L006	L006	-0.2582	NR	Between Group 1 and Group 2	1.2582
1359	1	L048	L048	2	L014	L014	-1.5648	NR	Between Group 1 and Group 2	2.5648
1360	1	L059	L059	1	L075	L075	-0.1625	NR	Within Group 1	1.1625
1361	1	L059	L059	1	L051	L051	0.3721	HMA	Within Group 1	0.6279
1362	1	L059	L059	1	L054	L054	0.2216	IMA	Within Group 1	0.7784
1363	1	L059	L059	1	L113	L113	0.3378	HMA	Within Group 1	0.6622
1364	1	L059	L059	1	L064	L064	0.2216	IMA	Within Group 1	0.7784
1365	1	L059	L059	1	L096	L096	0.2216	IMA	Within Group 1	0.7784
1366	1	L059	L059	1	L074	L074	0.3721	HMA	Within Group 1	0.6279
1367	1	L059	L059	1	L083	L083	0.3721	HMA	Within Group 1	0.6279
1368	1	L059	L059	1	L020	L020	0.2183	IMA	Within Group 1	0.7817
1369	1	L059	L059	1	L057	L057	0.5051	HMA	Within Group 1	0.4949
1370	1	L059	L059	1	L102	L102	1.0	HMA	Within Group 1	0.0
1371	1	L059	L059	1	L060	L060	0.2216	IMA	Within Group 1	0.7784
1372	1	L059	L059	1	L025	L025	-0.1086	NR	Within Group 1	1.1086
1373	1	L059	L059	1	L087	L087	-0.1607	NR	Within Group 1	1.1607
1374	1	L059	L059	1	L037	L037	-0.3647	NR	Within Group 1	1.3647
1375	1	L059	L059	1	L032	L032	-0.1086	NR	Within Group 1	1.1086
1376	1	L059	L059	1	L092	L092	-0.0101	NR	Within Group 1	1.0101
1377	1	L059	L059	1	L013	L013	0.3378	HMA	Within Group 1	0.6622
1378	1	L059	L059	1	L030	L030	-0.1607	NR	Within Group 1	1.1607
1379	1	L059	L059	1	L052	L052	-0.1607	NR	Within Group 1	1.1607
1380	1	L059	L059	1	L062	L062	-0.0101	NR	Within Group 1	1.0101
1381	1	L059	L059	1	L063	L063	0.4883	HMA	Within Group 1	0.5117
1382	1	L059	L059	1	L026	L026	-0.2591	NR	Within Group 1	1.2591
1383	1	L059	L059	1	L035	L035	-0.412	NR	Within Group 1	1.412
1384	1	L059	L059	1	L094	L094	0.4883	HMA	Within Group 1	0.5117
1385	1	L059	L059	1	L114	L114	-0.0325	NR	Within Group 1	1.0325
1386	1	L059	L059	1	L027	L027	-0.1086	NR	Within Group 1	1.1086
1387	1	L059	L059	1	L073	L073	0.2216	IMA	Within Group 1	0.7784
1388	1	L059	L059	1	L012	L012	0.2216	IMA	Within Group 1	0.7784
1389	1	L059	L059	1	L085	L085	-0.6413	NR	Within Group 1	1.6413
1390	1	L059	L059	1	L079	L079	-0.2591	NR	Within Group 1	1.2591
1391	1	L059	L059	1	L082	L082	-0.2591	NR	Within Group 1	1.2591
1392	1	L059	L059	1	MORITAII	Morita II	0.2216	IMA	Within Group 1	0.7784
1393	1	L059	L059	1	L036	L036	-0.2969	NR	Within Group 1	1.2969
1394	1	L059	L059	1	L069	L069	-0.4082	NR	Within Group 1	1.4082
1395	1	L059	L059	1	L040	L040	0.145	IMA	Within Group 1	0.855
1396	1	L059	L059	2	L022	L022	-0.0119	NR	Between Group 1 and Group 2	1.0119
1397	1	L059	L059	2	L089	L089	-0.0101	NR	Between Group 1 and Group 2	1.0101
1398	1	L059	L059	2	L017	L017	-0.1625	NR	Between Group 1 and Group 2	1.1625
1399	1	L059	L059	2	L034	L034	0.1043	IMA	Between Group 1 and Group 2	0.8957
1400	1	L059	L059	2	L044	L044	-0.0119	NR	Between Group 1 and Group 2	1.0119
1401	1	L059	L059	2	L045	L045	0.6571	HMA	Between Group 1 and Group 2	0.3429
1402	1	L059	L059	2	L028	L028	0.2553	HMA	Between Group 1 and Group 2	0.7447
1403	1	L059	L059	2	L076	L076	-0.2606	NR	Between Group 1 and Group 2	1.2606
1404	1	L059	L059	2	L100	L100	-0.4908	NR	Between Group 1 and Group 2	1.4908
1405	1	L059	L059	2	L008	L008	-0.2591	NR	Between Group 1 and Group 2	1.2591
1406	1	L059	L059	2	L055	L055	-0.4908	NR	Between Group 1 and Group 2	1.4908
1407	1	L059	L059	2	L041	L041	-0.2838	NR	Between Group 1 and Group 2	1.2838
1408	1	L059	L059	2	L078	L078	-0.0317	NR	Between Group 1 and Group 2	1.0317
1409	1	L059	L059	2	L046	L046	-0.1086	NR	Between Group 1 and Group 2	1.1086
1410	1	L059	L059	2	L061	L061	-0.4546	NR	Between Group 1 and Group 2	1.4546
1411	1	L059	L059	2	L049	L049	-0.2606	NR	Between Group 1 and Group 2	1.2606
1412	1	L059	L059	2	L047	L047	-0.4908	NR	Between Group 1 and Group 2	1.4908
1413	1	L059	L059	2	L011	L011	-0.5119	NR	Between Group 1 and Group 2	1.5119
1414	1	L059	L059	2	L098	L098	-0.2127	NR	Between Group 1 and Group 2	1.2127
1415	1	L059	L059	2	L039	L039	0.2216	IMA	Between Group 1 and Group 2	0.7784
1416	1	L059	L059	2	L019	L019	-0.0101	NR	Between Group 1 and Group 2	1.0101
1417	1	L059	L059	2	L038	L038	-0.4908	NR	Between Group 1 and Group 2	1.4908
1418	1	L059	L059	2	L067	L067	-0.5949	NR	Between Group 1 and Group 2	1.5949
1419	1	L059	L059	2	L081	L081	-0.1086	NR	Between Group 1 and Group 2	1.1086
1420	1	L059	L059	2	L015	L015	-0.1086	NR	Between Group 1 and Group 2	1.1086
1421	1	L059	L059	2	L066	L066	-0.6413	NR	Between Group 1 and Group 2	1.6413
1422	1	L059	L059	2	L023	L023	-0.0463	NR	Between Group 1 and Group 2	1.0463
1423	1	L059	L059	2	L003	L003	-0.033	NR	Between Group 1 and Group 2	1.033
1424	1	L059	L059	2	L006	L006	0.0838	IMA	Between Group 1 and Group 2	0.9162
1425	1	L059	L059	2	L014	L014	-1.1885	NR	Between Group 1 and Group 2	2.1885
1426	1	L075	L075	1	L051	L051	-0.1429	NR	Within Group 1	1.1429
1427	1	L075	L075	1	L054	L054	0.0077	IMA	Within Group 1	0.9923
1428	1	L075	L075	1	L113	L113	-0.1086	NR	Within Group 1	1.1086
1429	1	L075	L075	1	L064	L064	0.0077	IMA	Within Group 1	0.9923
1430	1	L075	L075	1	L096	L096	0.0077	IMA	Within Group 1	0.9923
1431	1	L075	L075	1	L074	L074	-0.1429	NR	Within Group 1	1.1429
1432	1	L075	L075	1	L083	L083	-0.5251	NR	Within Group 1	1.5251
1433	1	L075	L075	1	L020	L020	0.2415	IMA	Within Group 1	0.7585
1434	1	L075	L075	1	L057	L057	0.1043	IMA	Within Group 1	0.8957
1435	1	L075	L075	1	L102	L102	-0.1625	NR	Within Group 1	1.1625
1436	1	L075	L075	1	L060	L060	0.0077	IMA	Within Group 1	0.9923
1437	1	L075	L075	1	L025	L025	-0.1429	NR	Within Group 1	1.1429
1438	1	L075	L075	1	L087	L087	0.2343	IMA	Within Group 1	0.7657
1439	1	L075	L075	1	L037	L037	-0.4787	NR	Within Group 1	1.4787
1440	1	L075	L075	1	L032	L032	-0.1429	NR	Within Group 1	1.1429
1441	1	L075	L075	1	L092	L092	0.5626	HMA	Within Group 1	0.4374
1442	1	L075	L075	1	L013	L013	-0.1086	NR	Within Group 1	1.1086
1443	1	L075	L075	1	L030	L030	-0.1434	NR	Within Group 1	1.1434
1444	1	L075	L075	1	L052	L052	0.5636	HMA	Within Group 1	0.4364
1445	1	L075	L075	1	L062	L062	-0.1443	NR	Within Group 1	1.1443
1446	1	L075	L075	1	L063	L063	0.2197	IMA	Within Group 1	0.7803
1447	1	L075	L075	1	L026	L026	0.0077	IMA	Within Group 1	0.9923
1448	1	L075	L075	1	L035	L035	0.0847	IMA	Within Group 1	0.9153
1449	1	L075	L075	1	L094	L094	-0.2591	NR	Within Group 1	1.2591
1450	1	L075	L075	1	L114	L114	-0.3746	NR	Within Group 1	1.3746
1451	1	L075	L075	1	L027	L027	-0.1429	NR	Within Group 1	1.1429
1452	1	L075	L075	1	L073	L073	-0.1419	NR	Within Group 1	1.1419
1453	1	L075	L075	1	L012	L012	0.3369	HMA	Within Group 1	0.6631
1454	1	L075	L075	1	L085	L085	0.2343	IMA	Within Group 1	0.7657
1455	1	L075	L075	1	L079	L079	-0.1419	NR	Within Group 1	1.1419
1456	1	L075	L075	1	L082	L082	0.0077	IMA	Within Group 1	0.9923
1457	1	L075	L075	1	MORITAII	Morita II	-0.4522	NR	Within Group 1	1.4522
1458	1	L075	L075	1	L036	L036	-0.1706	NR	Within Group 1	1.1706
1459	1	L075	L075	1	L069	L069	0.2635	HMA	Within Group 1	0.7365
1460	1	L075	L075	1	L040	L040	0.4525	HMA	Within Group 1	0.5475
1461	1	L075	L075	2	L022	L022	0.2406	IMA	Between Group 1 and Group 2	0.7594
1462	1	L075	L075	2	L089	L089	0.0838	IMA	Between Group 1 and Group 2	0.9162
1463	1	L075	L075	2	L017	L017	0.6238	HMA	Between Group 1 and Group 2	0.3762
1464	1	L075	L075	2	L034	L034	0.5066	HMA	Between Group 1 and Group 2	0.4934
1465	1	L075	L075	2	L044	L044	0.3125	HMA	Between Group 1 and Group 2	0.6875
1466	1	L075	L075	2	L045	L045	-0.0463	NR	Between Group 1 and Group 2	1.0463
1467	1	L075	L075	2	L028	L028	-0.2976	NR	Between Group 1 and Group 2	1.2976
1468	1	L075	L075	2	L076	L076	-0.3746	NR	Between Group 1 and Group 2	1.3746
1469	1	L075	L075	2	L100	L100	-0.1429	NR	Between Group 1 and Group 2	1.1429
1470	1	L075	L075	2	L008	L008	0.0077	IMA	Between Group 1 and Group 2	0.9923
1471	1	L075	L075	2	L055	L055	-0.1443	NR	Between Group 1 and Group 2	1.1443
1472	1	L075	L075	2	L041	L041	-0.5242	NR	Between Group 1 and Group 2	1.5242
1473	1	L075	L075	2	L078	L078	-0.4908	NR	Between Group 1 and Group 2	1.4908
1474	1	L075	L075	2	L046	L046	-0.5251	NR	Between Group 1 and Group 2	1.5251
1475	1	L075	L075	2	L061	L061	-0.8344	NR	Between Group 1 and Group 2	1.8344
1476	1	L075	L075	2	L049	L049	-0.3746	NR	Between Group 1 and Group 2	1.3746
1477	1	L075	L075	2	L047	L047	0.0838	IMA	Between Group 1 and Group 2	0.9162
1478	1	L075	L075	2	L011	L011	-0.5242	NR	Between Group 1 and Group 2	1.5242
1479	1	L075	L075	2	L098	L098	-0.6292	NR	Between Group 1 and Group 2	1.6292
1480	1	L075	L075	2	L039	L039	-0.4522	NR	Between Group 1 and Group 2	1.4522
1481	1	L075	L075	2	L019	L019	0.336	HMA	Between Group 1 and Group 2	0.664
1482	1	L075	L075	2	L038	L038	-0.1429	NR	Between Group 1 and Group 2	1.1429
1483	1	L075	L075	2	L067	L067	-0.2484	NR	Between Group 1 and Group 2	1.2484
1484	1	L075	L075	2	L081	L081	-0.1429	NR	Between Group 1 and Group 2	1.1429
1485	1	L075	L075	2	L015	L015	-0.1429	NR	Between Group 1 and Group 2	1.1429
1486	1	L075	L075	2	L066	L066	-0.1419	NR	Between Group 1 and Group 2	1.1419
1487	1	L075	L075	2	L023	L023	-0.6404	NR	Between Group 1 and Group 2	1.6404
1488	1	L075	L075	2	L003	L003	-0.0107	NR	Between Group 1 and Group 2	1.0107
1489	1	L075	L075	2	L006	L006	-0.6404	NR	Between Group 1 and Group 2	1.6404
1490	1	L075	L075	2	L014	L014	-1.5648	NR	Between Group 1 and Group 2	2.5648
1491	1	L051	L051	1	L054	L054	0.8495	HMA	Within Group 1	0.1505
1492	1	L051	L051	1	L113	L113	0.7332	HMA	Within Group 1	0.2668
1493	1	L051	L051	1	L064	L064	0.8495	HMA	Within Group 1	0.1505
1494	1	L051	L051	1	L096	L096	0.8495	HMA	Within Group 1	0.1505
1495	1	L051	L051	1	L074	L074	1.0	HMA	Within Group 1	0.0
1496	1	L051	L051	1	L083	L083	0.7734	HMA	Within Group 1	0.2266
1497	1	L051	L051	1	L020	L020	-0.1443	NR	Within Group 1	1.1443
1498	1	L051	L051	1	L057	L057	0.3363	HMA	Within Group 1	0.6637
1499	1	L051	L051	1	L102	L102	0.3721	HMA	Within Group 1	0.6279
1500	1	L051	L051	1	L060	L060	0.8495	HMA	Within Group 1	0.1505
1501	1	L051	L051	1	L025	L025	0.7132	HMA	Within Group 1	0.2868
1502	1	L051	L051	1	L087	L087	0.6228	HMA	Within Group 1	0.3772
1503	1	L051	L051	1	L037	L037	0.2304	IMA	Within Group 1	0.7696
1504	1	L051	L051	1	L032	L032	0.7132	HMA	Within Group 1	0.2868
1505	1	L051	L051	1	L092	L092	0.0077	IMA	Within Group 1	0.9923
1506	1	L051	L051	1	L013	L013	0.7332	HMA	Within Group 1	0.2668
1507	1	L051	L051	1	L030	L030	0.6214	HMA	Within Group 1	0.3786
1508	1	L051	L051	1	L052	L052	0.3378	HMA	Within Group 1	0.6622
1509	1	L051	L051	1	L062	L062	0.7719	HMA	Within Group 1	0.2281
1510	1	L051	L051	1	L063	L063	0.3721	HMA	Within Group 1	0.6279
1511	1	L051	L051	1	L026	L026	0.5644	HMA	Within Group 1	0.4356
1512	1	L051	L051	1	L035	L035	0.3715	HMA	Within Group 1	0.6285
1513	1	L051	L051	1	L094	L094	0.8838	HMA	Within Group 1	0.1162
1514	1	L051	L051	1	L114	L114	0.336	HMA	Within Group 1	0.664
1515	1	L051	L051	1	L027	L027	0.715	HMA	Within Group 1	0.285
1516	1	L051	L051	1	L073	L073	0.6228	HMA	Within Group 1	0.3772
1517	1	L051	L051	1	L012	L012	0.5644	HMA	Within Group 1	0.4356
1518	1	L051	L051	1	L085	L085	0.336	HMA	Within Group 1	0.664
1519	1	L051	L051	1	L079	L079	0.336	HMA	Within Group 1	0.664
1520	1	L051	L051	1	L082	L082	0.3378	HMA	Within Group 1	0.6622
1521	1	L051	L051	1	MORITAII	Morita II	0.5392	HMA	Within Group 1	0.4608
1522	1	L051	L051	1	L036	L036	0.4029	HMA	Within Group 1	0.5971
1523	1	L051	L051	1	L069	L069	0.5563	HMA	Within Group 1	0.4437
1524	1	L051	L051	1	L040	L040	1.0	HMA	Within Group 1	0.0
1525	1	L051	L051	2	L022	L022	-0.3746	NR	Between Group 1 and Group 2	1.3746
1526	1	L051	L051	2	L089	L089	0.4883	HMA	Between Group 1 and Group 2	0.5117
1527	1	L051	L051	2	L017	L017	-0.1429	NR	Between Group 1 and Group 2	1.1429
1528	1	L051	L051	2	L034	L034	-0.1086	NR	Between Group 1 and Group 2	1.1086
1529	1	L051	L051	2	L044	L044	-0.3026	NR	Between Group 1 and Group 2	1.3026
1530	1	L051	L051	2	L045	L045	0.1061	IMA	Between Group 1 and Group 2	0.8939
1531	1	L051	L051	2	L028	L028	0.0864	IMA	Between Group 1 and Group 2	0.9136
1532	1	L051	L051	2	L076	L076	-0.1443	NR	Between Group 1 and Group 2	1.1443
1533	1	L051	L051	2	L100	L100	-0.3746	NR	Between Group 1 and Group 2	1.3746
1534	1	L051	L051	2	L008	L008	0.0838	IMA	Between Group 1 and Group 2	0.9162
1535	1	L051	L051	2	L055	L055	0.0062	IMA	Between Group 1 and Group 2	0.9938
1536	1	L051	L051	2	L041	L041	-0.3942	NR	Between Group 1 and Group 2	1.3942
1537	1	L051	L051	2	L078	L078	-0.2591	NR	Between Group 1 and Group 2	1.2591
1538	1	L051	L051	2	L046	L046	0.0077	IMA	Between Group 1 and Group 2	0.9923
1539	1	L051	L051	2	L061	L061	-0.4546	NR	Between Group 1 and Group 2	1.4546
1540	1	L051	L051	2	L049	L049	-0.1443	NR	Between Group 1 and Group 2	1.1443
1541	1	L051	L051	2	L047	L047	0.0077	IMA	Between Group 1 and Group 2	0.9923
1542	1	L051	L051	2	L011	L011	-0.3957	NR	Between Group 1 and Group 2	1.3957
1543	1	L051	L051	2	L098	L098	0.3842	HMA	Between Group 1 and Group 2	0.6158
1544	1	L051	L051	2	L039	L039	0.2542	HMA	Between Group 1 and Group 2	0.7458
1545	1	L051	L051	2	L019	L019	-0.3746	NR	Between Group 1 and Group 2	1.3746
1546	1	L051	L051	2	L038	L038	-0.3746	NR	Between Group 1 and Group 2	1.3746
1547	1	L051	L051	2	L067	L067	0.3828	HMA	Between Group 1 and Group 2	0.6172
1548	1	L051	L051	2	L081	L081	0.0077	IMA	Between Group 1 and Group 2	0.9923
1549	1	L051	L051	2	L015	L015	0.2343	IMA	Between Group 1 and Group 2	0.7657
1550	1	L051	L051	2	L066	L066	-0.1429	NR	Between Group 1 and Group 2	1.1429
1551	1	L051	L051	2	L023	L023	-0.1625	NR	Between Group 1 and Group 2	1.1625
1552	1	L051	L051	2	L003	L003	-0.3957	NR	Between Group 1 and Group 2	1.3957
1553	1	L051	L051	2	L006	L006	-0.2591	NR	Between Group 1 and Group 2	1.2591
1554	1	L051	L051	2	L014	L014	-1.5648	NR	Between Group 1 and Group 2	2.5648
1555	1	L054	L054	1	L113	L113	0.8838	HMA	Within Group 1	0.1162
1556	1	L054	L054	1	L064	L064	1.0	HMA	Within Group 1	0.0
1557	1	L054	L054	1	L096	L096	1.0	HMA	Within Group 1	0.0
1558	1	L054	L054	1	L074	L074	0.8495	HMA	Within Group 1	0.1505
1559	1	L054	L054	1	L083	L083	0.6228	HMA	Within Group 1	0.3772
1560	1	L054	L054	1	L020	L020	-0.1434	NR	Within Group 1	1.1434
1561	1	L054	L054	1	L057	L057	0.4869	HMA	Within Group 1	0.5131
1562	1	L054	L054	1	L102	L102	0.2216	IMA	Within Group 1	0.7784
1563	1	L054	L054	1	L060	L060	1.0	HMA	Within Group 1	0.0
1564	1	L054	L054	1	L025	L025	0.5626	HMA	Within Group 1	0.4374
1565	1	L054	L054	1	L087	L087	0.7734	HMA	Within Group 1	0.2266
1566	1	L054	L054	1	L037	L037	0.381	HMA	Within Group 1	0.619
1567	1	L054	L054	1	L032	L032	0.5626	HMA	Within Group 1	0.4374
1568	1	L054	L054	1	L092	L092	-0.1429	NR	Within Group 1	1.1429
1569	1	L054	L054	1	L013	L013	0.8838	HMA	Within Group 1	0.1162
1570	1	L054	L054	1	L030	L030	0.6223	HMA	Within Group 1	0.3777
1571	1	L054	L054	1	L052	L052	0.3387	HMA	Within Group 1	0.6613
1572	1	L054	L054	1	L062	L062	0.6214	HMA	Within Group 1	0.3786
1573	1	L054	L054	1	L063	L063	0.2216	IMA	Within Group 1	0.7784
1574	1	L054	L054	1	L026	L026	0.715	HMA	Within Group 1	0.285
1575	1	L054	L054	1	L035	L035	0.6238	HMA	Within Group 1	0.3762
1576	1	L054	L054	1	L094	L094	0.7332	HMA	Within Group 1	0.2668
1577	1	L054	L054	1	L114	L114	0.4865	HMA	Within Group 1	0.5135
1578	1	L054	L054	1	L027	L027	0.5644	HMA	Within Group 1	0.4356
1579	1	L054	L054	1	L073	L073	0.6238	HMA	Within Group 1	0.3762
1580	1	L054	L054	1	L012	L012	0.5654	HMA	Within Group 1	0.4346
1581	1	L054	L054	1	L085	L085	0.4865	HMA	Within Group 1	0.5135
1582	1	L054	L054	1	L079	L079	0.3369	HMA	Within Group 1	0.6631
1583	1	L054	L054	1	L082	L082	0.4883	HMA	Within Group 1	0.5117
1584	1	L054	L054	1	MORITAII	Morita II	0.5401	HMA	Within Group 1	0.4599
1585	1	L054	L054	1	L036	L036	0.4029	HMA	Within Group 1	0.5971
1586	1	L054	L054	1	L069	L069	0.2635	HMA	Within Group 1	0.7365
1587	1	L054	L054	1	L040	L040	1.0	HMA	Within Group 1	0.0
1588	1	L054	L054	2	L022	L022	-0.5251	NR	Between Group 1 and Group 2	1.5251
1589	1	L054	L054	2	L089	L089	0.3378	HMA	Between Group 1 and Group 2	0.6622
1590	1	L054	L054	2	L017	L017	-0.1419	NR	Between Group 1 and Group 2	1.1419
1591	1	L054	L054	2	L034	L034	-0.2591	NR	Between Group 1 and Group 2	1.2591
1592	1	L054	L054	2	L044	L044	-0.4531	NR	Between Group 1 and Group 2	1.4531
1593	1	L054	L054	2	L045	L045	-0.0444	NR	Between Group 1 and Group 2	1.0444
1594	1	L054	L054	2	L028	L028	0.0864	IMA	Between Group 1 and Group 2	0.9136
1595	1	L054	L054	2	L076	L076	0.0062	IMA	Between Group 1 and Group 2	0.9938
1596	1	L054	L054	2	L100	L100	-0.5251	NR	Between Group 1 and Group 2	1.5251
1597	1	L054	L054	2	L008	L008	0.2343	IMA	Between Group 1 and Group 2	0.7657
1598	1	L054	L054	2	L055	L055	-0.1443	NR	Between Group 1 and Group 2	1.1443
1599	1	L054	L054	2	L041	L041	-0.1419	NR	Between Group 1 and Group 2	1.1419
1600	1	L054	L054	2	L078	L078	-0.1086	NR	Between Group 1 and Group 2	1.1086
1601	1	L054	L054	2	L046	L046	-0.1429	NR	Between Group 1 and Group 2	1.1429
1602	1	L054	L054	2	L061	L061	-0.4536	NR	Between Group 1 and Group 2	1.4536
1603	1	L054	L054	2	L049	L049	0.0062	IMA	Between Group 1 and Group 2	0.9938
1604	1	L054	L054	2	L047	L047	-0.1429	NR	Between Group 1 and Group 2	1.1429
1605	1	L054	L054	2	L011	L011	-0.1434	NR	Between Group 1 and Group 2	1.1434
1606	1	L054	L054	2	L098	L098	0.2337	IMA	Between Group 1 and Group 2	0.7663
1607	1	L054	L054	2	L039	L039	0.2551	HMA	Between Group 1 and Group 2	0.7449
1608	1	L054	L054	2	L019	L019	-0.5251	NR	Between Group 1 and Group 2	1.5251
1609	1	L054	L054	2	L038	L038	-0.5251	NR	Between Group 1 and Group 2	1.5251
1610	1	L054	L054	2	L067	L067	0.2322	IMA	Between Group 1 and Group 2	0.7678
1611	1	L054	L054	2	L081	L081	-0.1429	NR	Between Group 1 and Group 2	1.1429
1612	1	L054	L054	2	L015	L015	0.0838	IMA	Between Group 1 and Group 2	0.9162
1613	1	L054	L054	2	L066	L066	-0.1419	NR	Between Group 1 and Group 2	1.1419
1614	1	L054	L054	2	L023	L023	-0.1615	NR	Between Group 1 and Group 2	1.1615
1615	1	L054	L054	2	L003	L003	-0.3957	NR	Between Group 1 and Group 2	1.3957
1616	1	L054	L054	2	L006	L006	-0.2582	NR	Between Group 1 and Group 2	1.2582
1617	1	L054	L054	2	L014	L014	-1.5648	NR	Between Group 1 and Group 2	2.5648
1618	1	L113	L113	1	L064	L064	0.8838	HMA	Within Group 1	0.1162
1619	1	L113	L113	1	L096	L096	0.8838	HMA	Within Group 1	0.1162
1620	1	L113	L113	1	L074	L074	0.7332	HMA	Within Group 1	0.2668
1621	1	L113	L113	1	L083	L083	0.5066	HMA	Within Group 1	0.4934
1622	1	L113	L113	1	L020	L020	-0.2596	NR	Within Group 1	1.2596
1623	1	L113	L113	1	L057	L057	0.3707	HMA	Within Group 1	0.6293
1624	1	L113	L113	1	L102	L102	0.3378	HMA	Within Group 1	0.6622
1625	1	L113	L113	1	L060	L060	0.8838	HMA	Within Group 1	0.1162
1626	1	L113	L113	1	L025	L025	0.4464	HMA	Within Group 1	0.5536
1627	1	L113	L113	1	L087	L087	0.6571	HMA	Within Group 1	0.3429
1628	1	L113	L113	1	L037	L037	0.2647	HMA	Within Group 1	0.7353
1629	1	L113	L113	1	L032	L032	0.4464	HMA	Within Group 1	0.5536
1630	1	L113	L113	1	L092	L092	-0.2591	NR	Within Group 1	1.2591
1631	1	L113	L113	1	L013	L013	1.0	HMA	Within Group 1	0.0
1632	1	L113	L113	1	L030	L030	0.5061	HMA	Within Group 1	0.4939
1633	1	L113	L113	1	L052	L052	0.2225	IMA	Within Group 1	0.7775
1634	1	L113	L113	1	L062	L062	0.5051	HMA	Within Group 1	0.4949
1635	1	L113	L113	1	L063	L063	0.3378	HMA	Within Group 1	0.6622
1636	1	L113	L113	1	L026	L026	0.5987	HMA	Within Group 1	0.4013
1637	1	L113	L113	1	L035	L035	0.5075	HMA	Within Group 1	0.4925
1638	1	L113	L113	1	L094	L094	0.8495	HMA	Within Group 1	0.1505
1639	1	L113	L113	1	L114	L114	0.3703	HMA	Within Group 1	0.6297
1640	1	L113	L113	1	L027	L027	0.4482	HMA	Within Group 1	0.5518
1641	1	L113	L113	1	L073	L073	0.5075	HMA	Within Group 1	0.4925
1642	1	L113	L113	1	L012	L012	0.4492	HMA	Within Group 1	0.5508
1643	1	L113	L113	1	L085	L085	0.3703	HMA	Within Group 1	0.6297
1644	1	L113	L113	1	L079	L079	0.2207	IMA	Within Group 1	0.7793
1645	1	L113	L113	1	L082	L082	0.3721	HMA	Within Group 1	0.6279
1646	1	L113	L113	1	MORITAII	Morita II	0.7342	HMA	Within Group 1	0.2658
1647	1	L113	L113	1	L036	L036	0.2766	HMA	Within Group 1	0.7234
1648	1	L113	L113	1	L069	L069	0.0374	IMA	Within Group 1	0.9626
1649	1	L113	L113	1	L040	L040	0.6925	HMA	Within Group 1	0.3075
1650	1	L113	L113	2	L022	L022	-0.6413	NR	Between Group 1 and Group 2	1.6413
1651	1	L113	L113	2	L089	L089	0.2216	IMA	Between Group 1 and Group 2	0.7784
1652	1	L113	L113	2	L017	L017	-0.2582	NR	Between Group 1 and Group 2	1.2582
1653	1	L113	L113	2	L034	L034	-0.1429	NR	Between Group 1 and Group 2	1.1429
1654	1	L113	L113	2	L044	L044	-0.2591	NR	Between Group 1 and Group 2	1.2591
1655	1	L113	L113	2	L045	L045	-0.1607	NR	Between Group 1 and Group 2	1.1607
1656	1	L113	L113	2	L028	L028	-0.0298	NR	Between Group 1 and Group 2	1.0298
1657	1	L113	L113	2	L076	L076	-0.11	NR	Between Group 1 and Group 2	1.11
1658	1	L113	L113	2	L100	L100	-0.6413	NR	Between Group 1 and Group 2	1.6413
1659	1	L113	L113	2	L008	L008	0.1181	IMA	Between Group 1 and Group 2	0.8819
1660	1	L113	L113	2	L055	L055	-0.2606	NR	Between Group 1 and Group 2	1.2606
1661	1	L113	L113	2	L041	L041	-0.2582	NR	Between Group 1 and Group 2	1.2582
1662	1	L113	L113	2	L078	L078	-0.1078	NR	Between Group 1 and Group 2	1.1078
1663	1	L113	L113	2	L046	L046	-0.2591	NR	Between Group 1 and Group 2	1.2591
1664	1	L113	L113	2	L061	L061	-0.4536	NR	Between Group 1 and Group 2	1.4536
1665	1	L113	L113	2	L049	L049	-0.11	NR	Between Group 1 and Group 2	1.11
1666	1	L113	L113	2	L047	L047	-0.2591	NR	Between Group 1 and Group 2	1.2591
1667	1	L113	L113	2	L011	L011	-0.2596	NR	Between Group 1 and Group 2	1.2596
1668	1	L113	L113	2	L098	L098	0.1174	IMA	Between Group 1 and Group 2	0.8826
1669	1	L113	L113	2	L039	L039	0.4492	HMA	Between Group 1 and Group 2	0.5508
1670	1	L113	L113	2	L019	L019	-0.6413	NR	Between Group 1 and Group 2	1.6413
1671	1	L113	L113	2	L038	L038	-0.6413	NR	Between Group 1 and Group 2	1.6413
1672	1	L113	L113	2	L067	L067	0.116	IMA	Between Group 1 and Group 2	0.884
1673	1	L113	L113	2	L081	L081	-0.2591	NR	Between Group 1 and Group 2	1.2591
1674	1	L113	L113	2	L015	L015	-0.0325	NR	Between Group 1 and Group 2	1.0325
1675	1	L113	L113	2	L066	L066	-0.2582	NR	Between Group 1 and Group 2	1.2582
1676	1	L113	L113	2	L023	L023	-0.0453	NR	Between Group 1 and Group 2	1.0453
1677	1	L113	L113	2	L003	L003	-0.5119	NR	Between Group 1 and Group 2	1.5119
1678	1	L113	L113	2	L006	L006	-0.1419	NR	Between Group 1 and Group 2	1.1419
1679	1	L113	L113	2	L014	L014	-1.1885	NR	Between Group 1 and Group 2	2.1885
1680	1	L064	L064	1	L096	L096	1.0	HMA	Within Group 1	0.0
1681	1	L064	L064	1	L074	L074	0.8495	HMA	Within Group 1	0.1505
1682	1	L064	L064	1	L083	L083	0.6228	HMA	Within Group 1	0.3772
1683	1	L064	L064	1	L020	L020	-0.1434	NR	Within Group 1	1.1434
1684	1	L064	L064	1	L057	L057	0.4869	HMA	Within Group 1	0.5131
1685	1	L064	L064	1	L102	L102	0.2216	IMA	Within Group 1	0.7784
1686	1	L064	L064	1	L060	L060	1.0	HMA	Within Group 1	0.0
1687	1	L064	L064	1	L025	L025	0.5626	HMA	Within Group 1	0.4374
1688	1	L064	L064	1	L087	L087	0.7734	HMA	Within Group 1	0.2266
1689	1	L064	L064	1	L037	L037	0.381	HMA	Within Group 1	0.619
1690	1	L064	L064	1	L032	L032	0.5626	HMA	Within Group 1	0.4374
1691	1	L064	L064	1	L092	L092	-0.1429	NR	Within Group 1	1.1429
1692	1	L064	L064	1	L013	L013	0.8838	HMA	Within Group 1	0.1162
1693	1	L064	L064	1	L030	L030	0.6223	HMA	Within Group 1	0.3777
1694	1	L064	L064	1	L052	L052	0.3387	HMA	Within Group 1	0.6613
1695	1	L064	L064	1	L062	L062	0.6214	HMA	Within Group 1	0.3786
1696	1	L064	L064	1	L063	L063	0.2216	IMA	Within Group 1	0.7784
1697	1	L064	L064	1	L026	L026	0.715	HMA	Within Group 1	0.285
1698	1	L064	L064	1	L035	L035	0.6238	HMA	Within Group 1	0.3762
1699	1	L064	L064	1	L094	L094	0.7332	HMA	Within Group 1	0.2668
1700	1	L064	L064	1	L114	L114	0.4865	HMA	Within Group 1	0.5135
1701	1	L064	L064	1	L027	L027	0.5644	HMA	Within Group 1	0.4356
1702	1	L064	L064	1	L073	L073	0.6238	HMA	Within Group 1	0.3762
1703	1	L064	L064	1	L012	L012	0.5654	HMA	Within Group 1	0.4346
1704	1	L064	L064	1	L085	L085	0.4865	HMA	Within Group 1	0.5135
1705	1	L064	L064	1	L079	L079	0.3369	HMA	Within Group 1	0.6631
1706	1	L064	L064	1	L082	L082	0.4883	HMA	Within Group 1	0.5117
1707	1	L064	L064	1	MORITAII	Morita II	0.5401	HMA	Within Group 1	0.4599
1708	1	L064	L064	1	L036	L036	0.4029	HMA	Within Group 1	0.5971
1709	1	L064	L064	1	L069	L069	0.2635	HMA	Within Group 1	0.7365
1710	1	L064	L064	1	L040	L040	1.0	HMA	Within Group 1	0.0
1711	1	L064	L064	2	L022	L022	-0.5251	NR	Between Group 1 and Group 2	1.5251
1712	1	L064	L064	2	L089	L089	0.3378	HMA	Between Group 1 and Group 2	0.6622
1713	1	L064	L064	2	L017	L017	-0.1419	NR	Between Group 1 and Group 2	1.1419
1714	1	L064	L064	2	L034	L034	-0.2591	NR	Between Group 1 and Group 2	1.2591
1715	1	L064	L064	2	L044	L044	-0.4531	NR	Between Group 1 and Group 2	1.4531
1716	1	L064	L064	2	L045	L045	-0.0444	NR	Between Group 1 and Group 2	1.0444
1717	1	L064	L064	2	L028	L028	0.0864	IMA	Between Group 1 and Group 2	0.9136
1718	1	L064	L064	2	L076	L076	0.0062	IMA	Between Group 1 and Group 2	0.9938
1719	1	L064	L064	2	L100	L100	-0.5251	NR	Between Group 1 and Group 2	1.5251
1720	1	L064	L064	2	L008	L008	0.2343	IMA	Between Group 1 and Group 2	0.7657
1721	1	L064	L064	2	L055	L055	-0.1443	NR	Between Group 1 and Group 2	1.1443
1722	1	L064	L064	2	L041	L041	-0.1419	NR	Between Group 1 and Group 2	1.1419
1723	1	L064	L064	2	L078	L078	-0.1086	NR	Between Group 1 and Group 2	1.1086
1724	1	L064	L064	2	L046	L046	-0.1429	NR	Between Group 1 and Group 2	1.1429
1725	1	L064	L064	2	L061	L061	-0.4536	NR	Between Group 1 and Group 2	1.4536
1726	1	L064	L064	2	L049	L049	0.0062	IMA	Between Group 1 and Group 2	0.9938
1727	1	L064	L064	2	L047	L047	-0.1429	NR	Between Group 1 and Group 2	1.1429
1728	1	L064	L064	2	L011	L011	-0.1434	NR	Between Group 1 and Group 2	1.1434
1729	1	L064	L064	2	L098	L098	0.2337	IMA	Between Group 1 and Group 2	0.7663
1730	1	L064	L064	2	L039	L039	0.2551	HMA	Between Group 1 and Group 2	0.7449
1731	1	L064	L064	2	L019	L019	-0.5251	NR	Between Group 1 and Group 2	1.5251
1732	1	L064	L064	2	L038	L038	-0.5251	NR	Between Group 1 and Group 2	1.5251
1733	1	L064	L064	2	L067	L067	0.2322	IMA	Between Group 1 and Group 2	0.7678
1734	1	L064	L064	2	L081	L081	-0.1429	NR	Between Group 1 and Group 2	1.1429
1735	1	L064	L064	2	L015	L015	0.0838	IMA	Between Group 1 and Group 2	0.9162
1736	1	L064	L064	2	L066	L066	-0.1419	NR	Between Group 1 and Group 2	1.1419
1737	1	L064	L064	2	L023	L023	-0.1615	NR	Between Group 1 and Group 2	1.1615
1738	1	L064	L064	2	L003	L003	-0.3957	NR	Between Group 1 and Group 2	1.3957
1739	1	L064	L064	2	L006	L006	-0.2582	NR	Between Group 1 and Group 2	1.2582
1740	1	L064	L064	2	L014	L014	-1.5648	NR	Between Group 1 and Group 2	2.5648
1741	1	L096	L096	1	L074	L074	0.8495	HMA	Within Group 1	0.1505
1742	1	L096	L096	1	L083	L083	0.6228	HMA	Within Group 1	0.3772
1743	1	L096	L096	1	L020	L020	-0.1434	NR	Within Group 1	1.1434
1744	1	L096	L096	1	L057	L057	0.4869	HMA	Within Group 1	0.5131
1745	1	L096	L096	1	L102	L102	0.2216	IMA	Within Group 1	0.7784
1746	1	L096	L096	1	L060	L060	1.0	HMA	Within Group 1	0.0
1747	1	L096	L096	1	L025	L025	0.5626	HMA	Within Group 1	0.4374
1748	1	L096	L096	1	L087	L087	0.7734	HMA	Within Group 1	0.2266
1749	1	L096	L096	1	L037	L037	0.381	HMA	Within Group 1	0.619
1750	1	L096	L096	1	L032	L032	0.5626	HMA	Within Group 1	0.4374
1751	1	L096	L096	1	L092	L092	-0.1429	NR	Within Group 1	1.1429
1752	1	L096	L096	1	L013	L013	0.8838	HMA	Within Group 1	0.1162
1753	1	L096	L096	1	L030	L030	0.6223	HMA	Within Group 1	0.3777
1754	1	L096	L096	1	L052	L052	0.3387	HMA	Within Group 1	0.6613
1755	1	L096	L096	1	L062	L062	0.6214	HMA	Within Group 1	0.3786
1756	1	L096	L096	1	L063	L063	0.2216	IMA	Within Group 1	0.7784
1757	1	L096	L096	1	L026	L026	0.715	HMA	Within Group 1	0.285
1758	1	L096	L096	1	L035	L035	0.6238	HMA	Within Group 1	0.3762
1759	1	L096	L096	1	L094	L094	0.7332	HMA	Within Group 1	0.2668
1760	1	L096	L096	1	L114	L114	0.4865	HMA	Within Group 1	0.5135
1761	1	L096	L096	1	L027	L027	0.5644	HMA	Within Group 1	0.4356
1762	1	L096	L096	1	L073	L073	0.6238	HMA	Within Group 1	0.3762
1763	1	L096	L096	1	L012	L012	0.5654	HMA	Within Group 1	0.4346
1764	1	L096	L096	1	L085	L085	0.4865	HMA	Within Group 1	0.5135
1765	1	L096	L096	1	L079	L079	0.3369	HMA	Within Group 1	0.6631
1766	1	L096	L096	1	L082	L082	0.4883	HMA	Within Group 1	0.5117
1767	1	L096	L096	1	MORITAII	Morita II	0.5401	HMA	Within Group 1	0.4599
1768	1	L096	L096	1	L036	L036	0.4029	HMA	Within Group 1	0.5971
1769	1	L096	L096	1	L069	L069	0.2635	HMA	Within Group 1	0.7365
1770	1	L096	L096	1	L040	L040	1.0	HMA	Within Group 1	0.0
1771	1	L096	L096	2	L022	L022	-0.5251	NR	Between Group 1 and Group 2	1.5251
1772	1	L096	L096	2	L089	L089	0.3378	HMA	Between Group 1 and Group 2	0.6622
1773	1	L096	L096	2	L017	L017	-0.1419	NR	Between Group 1 and Group 2	1.1419
1774	1	L096	L096	2	L034	L034	-0.2591	NR	Between Group 1 and Group 2	1.2591
1775	1	L096	L096	2	L044	L044	-0.4531	NR	Between Group 1 and Group 2	1.4531
1776	1	L096	L096	2	L045	L045	-0.0444	NR	Between Group 1 and Group 2	1.0444
1777	1	L096	L096	2	L028	L028	0.0864	IMA	Between Group 1 and Group 2	0.9136
1778	1	L096	L096	2	L076	L076	0.0062	IMA	Between Group 1 and Group 2	0.9938
1779	1	L096	L096	2	L100	L100	-0.5251	NR	Between Group 1 and Group 2	1.5251
1780	1	L096	L096	2	L008	L008	0.2343	IMA	Between Group 1 and Group 2	0.7657
1781	1	L096	L096	2	L055	L055	-0.1443	NR	Between Group 1 and Group 2	1.1443
1782	1	L096	L096	2	L041	L041	-0.1419	NR	Between Group 1 and Group 2	1.1419
1783	1	L096	L096	2	L078	L078	-0.1086	NR	Between Group 1 and Group 2	1.1086
1784	1	L096	L096	2	L046	L046	-0.1429	NR	Between Group 1 and Group 2	1.1429
1785	1	L096	L096	2	L061	L061	-0.4536	NR	Between Group 1 and Group 2	1.4536
1786	1	L096	L096	2	L049	L049	0.0062	IMA	Between Group 1 and Group 2	0.9938
1787	1	L096	L096	2	L047	L047	-0.1429	NR	Between Group 1 and Group 2	1.1429
1788	1	L096	L096	2	L011	L011	-0.1434	NR	Between Group 1 and Group 2	1.1434
1789	1	L096	L096	2	L098	L098	0.2337	IMA	Between Group 1 and Group 2	0.7663
1790	1	L096	L096	2	L039	L039	0.2551	HMA	Between Group 1 and Group 2	0.7449
1791	1	L096	L096	2	L019	L019	-0.5251	NR	Between Group 1 and Group 2	1.5251
1792	1	L096	L096	2	L038	L038	-0.5251	NR	Between Group 1 and Group 2	1.5251
1793	1	L096	L096	2	L067	L067	0.2322	IMA	Between Group 1 and Group 2	0.7678
1794	1	L096	L096	2	L081	L081	-0.1429	NR	Between Group 1 and Group 2	1.1429
1795	1	L096	L096	2	L015	L015	0.0838	IMA	Between Group 1 and Group 2	0.9162
1796	1	L096	L096	2	L066	L066	-0.1419	NR	Between Group 1 and Group 2	1.1419
1797	1	L096	L096	2	L023	L023	-0.1615	NR	Between Group 1 and Group 2	1.1615
1798	1	L096	L096	2	L003	L003	-0.3957	NR	Between Group 1 and Group 2	1.3957
1799	1	L096	L096	2	L006	L006	-0.2582	NR	Between Group 1 and Group 2	1.2582
1800	1	L096	L096	2	L014	L014	-1.5648	NR	Between Group 1 and Group 2	2.5648
1801	1	L074	L074	1	L083	L083	0.7734	HMA	Within Group 1	0.2266
1802	1	L074	L074	1	L020	L020	-0.1443	NR	Within Group 1	1.1443
1803	1	L074	L074	1	L057	L057	0.3363	HMA	Within Group 1	0.6637
1804	1	L074	L074	1	L102	L102	0.3721	HMA	Within Group 1	0.6279
1805	1	L074	L074	1	L060	L060	0.8495	HMA	Within Group 1	0.1505
1806	1	L074	L074	1	L025	L025	0.7132	HMA	Within Group 1	0.2868
1807	1	L074	L074	1	L087	L087	0.6228	HMA	Within Group 1	0.3772
1808	1	L074	L074	1	L037	L037	0.2304	IMA	Within Group 1	0.7696
1809	1	L074	L074	1	L032	L032	0.7132	HMA	Within Group 1	0.2868
1810	1	L074	L074	1	L092	L092	0.0077	IMA	Within Group 1	0.9923
1811	1	L074	L074	1	L013	L013	0.7332	HMA	Within Group 1	0.2668
1812	1	L074	L074	1	L030	L030	0.6214	HMA	Within Group 1	0.3786
1813	1	L074	L074	1	L052	L052	0.3378	HMA	Within Group 1	0.6622
1814	1	L074	L074	1	L062	L062	0.7719	HMA	Within Group 1	0.2281
1815	1	L074	L074	1	L063	L063	0.3721	HMA	Within Group 1	0.6279
1816	1	L074	L074	1	L026	L026	0.5644	HMA	Within Group 1	0.4356
1817	1	L074	L074	1	L035	L035	0.3715	HMA	Within Group 1	0.6285
1818	1	L074	L074	1	L094	L094	0.8838	HMA	Within Group 1	0.1162
1819	1	L074	L074	1	L114	L114	0.336	HMA	Within Group 1	0.664
1820	1	L074	L074	1	L027	L027	0.715	HMA	Within Group 1	0.285
1821	1	L074	L074	1	L073	L073	0.6228	HMA	Within Group 1	0.3772
1822	1	L074	L074	1	L012	L012	0.5644	HMA	Within Group 1	0.4356
1823	1	L074	L074	1	L085	L085	0.336	HMA	Within Group 1	0.664
1824	1	L074	L074	1	L079	L079	0.336	HMA	Within Group 1	0.664
1825	1	L074	L074	1	L082	L082	0.3378	HMA	Within Group 1	0.6622
1826	1	L074	L074	1	MORITAII	Morita II	0.5392	HMA	Within Group 1	0.4608
1827	1	L074	L074	1	L036	L036	0.4029	HMA	Within Group 1	0.5971
1828	1	L074	L074	1	L069	L069	0.5563	HMA	Within Group 1	0.4437
1829	1	L074	L074	1	L040	L040	1.0	HMA	Within Group 1	0.0
1830	1	L074	L074	2	L022	L022	-0.3746	NR	Between Group 1 and Group 2	1.3746
1831	1	L074	L074	2	L089	L089	0.4883	HMA	Between Group 1 and Group 2	0.5117
1832	1	L074	L074	2	L017	L017	-0.1429	NR	Between Group 1 and Group 2	1.1429
1833	1	L074	L074	2	L034	L034	-0.1086	NR	Between Group 1 and Group 2	1.1086
1834	1	L074	L074	2	L044	L044	-0.3026	NR	Between Group 1 and Group 2	1.3026
1835	1	L074	L074	2	L045	L045	0.1061	IMA	Between Group 1 and Group 2	0.8939
1836	1	L074	L074	2	L028	L028	0.0864	IMA	Between Group 1 and Group 2	0.9136
1837	1	L074	L074	2	L076	L076	-0.1443	NR	Between Group 1 and Group 2	1.1443
1838	1	L074	L074	2	L100	L100	-0.3746	NR	Between Group 1 and Group 2	1.3746
1839	1	L074	L074	2	L008	L008	0.0838	IMA	Between Group 1 and Group 2	0.9162
1840	1	L074	L074	2	L055	L055	0.0062	IMA	Between Group 1 and Group 2	0.9938
1841	1	L074	L074	2	L041	L041	-0.3942	NR	Between Group 1 and Group 2	1.3942
1842	1	L074	L074	2	L078	L078	-0.2591	NR	Between Group 1 and Group 2	1.2591
1843	1	L074	L074	2	L046	L046	0.0077	IMA	Between Group 1 and Group 2	0.9923
1844	1	L074	L074	2	L061	L061	-0.4546	NR	Between Group 1 and Group 2	1.4546
1845	1	L074	L074	2	L049	L049	-0.1443	NR	Between Group 1 and Group 2	1.1443
1846	1	L074	L074	2	L047	L047	0.0077	IMA	Between Group 1 and Group 2	0.9923
1847	1	L074	L074	2	L011	L011	-0.3957	NR	Between Group 1 and Group 2	1.3957
1848	1	L074	L074	2	L098	L098	0.3842	HMA	Between Group 1 and Group 2	0.6158
1849	1	L074	L074	2	L039	L039	0.2542	HMA	Between Group 1 and Group 2	0.7458
1850	1	L074	L074	2	L019	L019	-0.3746	NR	Between Group 1 and Group 2	1.3746
1851	1	L074	L074	2	L038	L038	-0.3746	NR	Between Group 1 and Group 2	1.3746
1852	1	L074	L074	2	L067	L067	0.3828	HMA	Between Group 1 and Group 2	0.6172
1853	1	L074	L074	2	L081	L081	0.0077	IMA	Between Group 1 and Group 2	0.9923
1854	1	L074	L074	2	L015	L015	0.2343	IMA	Between Group 1 and Group 2	0.7657
1855	1	L074	L074	2	L066	L066	-0.1429	NR	Between Group 1 and Group 2	1.1429
1856	1	L074	L074	2	L023	L023	-0.1625	NR	Between Group 1 and Group 2	1.1625
1857	1	L074	L074	2	L003	L003	-0.3957	NR	Between Group 1 and Group 2	1.3957
1858	1	L074	L074	2	L006	L006	-0.2591	NR	Between Group 1 and Group 2	1.2591
1859	1	L074	L074	2	L014	L014	-1.5648	NR	Between Group 1 and Group 2	2.5648
1860	1	L083	L083	1	L020	L020	-0.1443	NR	Within Group 1	1.1443
1861	1	L083	L083	1	L057	L057	0.3363	HMA	Within Group 1	0.6637
1862	1	L083	L083	1	L102	L102	0.3721	HMA	Within Group 1	0.6279
1863	1	L083	L083	1	L060	L060	0.6228	HMA	Within Group 1	0.3772
1864	1	L083	L083	1	L025	L025	0.4865	HMA	Within Group 1	0.5135
1865	1	L083	L083	1	L087	L087	0.2406	IMA	Within Group 1	0.7594
1866	1	L083	L083	1	L037	L037	0.2304	IMA	Within Group 1	0.7696
1867	1	L083	L083	1	L032	L032	0.4865	HMA	Within Group 1	0.5135
1868	1	L083	L083	1	L092	L092	-0.3746	NR	Within Group 1	1.3746
1869	1	L083	L083	1	L013	L013	0.5066	HMA	Within Group 1	0.4934
1870	1	L083	L083	1	L030	L030	0.2406	IMA	Within Group 1	0.7594
1871	1	L083	L083	1	L052	L052	-0.0444	NR	Within Group 1	1.0444
1872	1	L083	L083	1	L062	L062	0.3911	HMA	Within Group 1	0.6089
1873	1	L083	L083	1	L063	L063	0.3721	HMA	Within Group 1	0.6279
1874	1	L083	L083	1	L026	L026	0.3378	HMA	Within Group 1	0.6622
1875	1	L083	L083	1	L035	L035	-0.0107	NR	Within Group 1	1.0107
1876	1	L083	L083	1	L094	L094	0.6571	HMA	Within Group 1	0.3429
1877	1	L083	L083	1	L114	L114	0.336	HMA	Within Group 1	0.664
1878	1	L083	L083	1	L027	L027	0.4883	HMA	Within Group 1	0.5117
1879	1	L083	L083	1	L073	L073	0.6228	HMA	Within Group 1	0.3772
1880	1	L083	L083	1	L012	L012	0.3378	HMA	Within Group 1	0.6622
1881	1	L083	L083	1	L085	L085	-0.0463	NR	Within Group 1	1.0463
1882	1	L083	L083	1	L079	L079	0.336	HMA	Within Group 1	0.664
1883	1	L083	L083	1	L082	L082	0.3378	HMA	Within Group 1	0.6622
1884	1	L083	L083	1	MORITAII	Morita II	0.3125	HMA	Within Group 1	0.6875
1885	1	L083	L083	1	L036	L036	0.4029	HMA	Within Group 1	0.5971
1886	1	L083	L083	1	L069	L069	-0.1821	NR	Within Group 1	1.1821
1887	1	L083	L083	1	L040	L040	0.4525	HMA	Within Group 1	0.5475
1888	1	L083	L083	2	L022	L022	0.0077	IMA	Between Group 1 and Group 2	0.9923
1889	1	L083	L083	2	L089	L089	0.1061	IMA	Between Group 1 and Group 2	0.8939
1890	1	L083	L083	2	L017	L017	-0.5251	NR	Between Group 1 and Group 2	1.5251
1891	1	L083	L083	2	L034	L034	-0.4908	NR	Between Group 1 and Group 2	1.4908
1892	1	L083	L083	2	L044	L044	-0.6848	NR	Between Group 1 and Group 2	1.6848
1893	1	L083	L083	2	L045	L045	0.1061	IMA	Between Group 1 and Group 2	0.8939
1894	1	L083	L083	2	L028	L028	0.0864	IMA	Between Group 1 and Group 2	0.9136
1895	1	L083	L083	2	L076	L076	-0.1443	NR	Between Group 1 and Group 2	1.1443
1896	1	L083	L083	2	L100	L100	-0.3746	NR	Between Group 1 and Group 2	1.3746
1897	1	L083	L083	2	L008	L008	-0.1429	NR	Between Group 1 and Group 2	1.1429
1898	1	L083	L083	2	L055	L055	-0.3746	NR	Between Group 1 and Group 2	1.3746
1899	1	L083	L083	2	L041	L041	-0.3942	NR	Between Group 1 and Group 2	1.3942
1900	1	L083	L083	2	L078	L078	-0.2591	NR	Between Group 1 and Group 2	1.2591
1901	1	L083	L083	2	L046	L046	0.2343	IMA	Between Group 1 and Group 2	0.7657
1902	1	L083	L083	2	L061	L061	-0.4546	NR	Between Group 1 and Group 2	1.4546
1903	1	L083	L083	2	L049	L049	-0.1443	NR	Between Group 1 and Group 2	1.1443
1904	1	L083	L083	2	L047	L047	-0.3746	NR	Between Group 1 and Group 2	1.3746
1905	1	L083	L083	2	L011	L011	-0.3957	NR	Between Group 1 and Group 2	1.3957
1906	1	L083	L083	2	L098	L098	0.3842	HMA	Between Group 1 and Group 2	0.6158
1907	1	L083	L083	2	L039	L039	0.0275	IMA	Between Group 1 and Group 2	0.9725
1908	1	L083	L083	2	L019	L019	-0.3746	NR	Between Group 1 and Group 2	1.3746
1909	1	L083	L083	2	L038	L038	-0.3746	NR	Between Group 1 and Group 2	1.3746
1910	1	L083	L083	2	L067	L067	0.002	IMA	Between Group 1 and Group 2	0.998
1911	1	L083	L083	2	L081	L081	-0.3746	NR	Between Group 1 and Group 2	1.3746
1912	1	L083	L083	2	L015	L015	0.0077	IMA	Between Group 1 and Group 2	0.9923
1913	1	L083	L083	2	L066	L066	-0.5251	NR	Between Group 1 and Group 2	1.5251
1914	1	L083	L083	2	L023	L023	0.2197	IMA	Between Group 1 and Group 2	0.7803
1915	1	L083	L083	2	L003	L003	-0.3957	NR	Between Group 1 and Group 2	1.3957
1916	1	L083	L083	2	L006	L006	-0.2591	NR	Between Group 1 and Group 2	1.2591
1917	1	L083	L083	2	L014	L014	-1.5648	NR	Between Group 1 and Group 2	2.5648
1918	1	L020	L020	1	L057	L057	0.5636	HMA	Within Group 1	0.4364
1919	1	L020	L020	1	L102	L102	0.2183	IMA	Within Group 1	0.7817
1920	1	L020	L020	1	L060	L060	-0.1434	NR	Within Group 1	1.1434
1921	1	L020	L020	1	L025	L025	-0.1443	NR	Within Group 1	1.1443
1922	1	L020	L020	1	L087	L087	-0.5242	NR	Within Group 1	1.5242
1923	1	L020	L020	1	L037	L037	-0.0194	NR	Within Group 1	1.0194
1924	1	L020	L020	1	L032	L032	-0.1443	NR	Within Group 1	1.1443
1925	1	L020	L020	1	L092	L092	-0.0463	NR	Within Group 1	1.0463
1926	1	L020	L020	1	L013	L013	-0.2596	NR	Within Group 1	1.2596
1927	1	L020	L020	1	L030	L030	-0.3746	NR	Within Group 1	1.3746
1928	1	L020	L020	1	L052	L052	0.1043	IMA	Within Group 1	0.8957
1929	1	L020	L020	1	L062	L062	-0.5251	NR	Within Group 1	1.5251
1930	1	L020	L020	1	L063	L063	0.2183	IMA	Within Group 1	0.7817
1931	1	L020	L020	1	L026	L026	-0.1434	NR	Within Group 1	1.1434
1932	1	L020	L020	1	L035	L035	-0.5242	NR	Within Group 1	1.5242
1933	1	L020	L020	1	L094	L094	-0.2606	NR	Within Group 1	1.2606
1934	1	L020	L020	1	L114	L114	-0.1434	NR	Within Group 1	1.1434
1935	1	L020	L020	1	L027	L027	-0.1443	NR	Within Group 1	1.1443
1936	1	L020	L020	1	L073	L073	0.0062	IMA	Within Group 1	0.9938
1937	1	L020	L020	1	L012	L012	0.4851	HMA	Within Group 1	0.5149
1938	1	L020	L020	1	L085	L085	-0.5242	NR	Within Group 1	1.5242
1939	1	L020	L020	1	L079	L079	-0.1434	NR	Within Group 1	1.1434
1940	1	L020	L020	1	L082	L082	-0.1434	NR	Within Group 1	1.1434
1941	1	L020	L020	1	MORITAII	Morita II	-0.304	NR	Within Group 1	1.304
1942	1	L020	L020	1	L036	L036	-0.1331	NR	Within Group 1	1.1331
1943	1	L020	L020	1	L069	L069	-0.475	NR	Within Group 1	1.475
1944	1	L020	L020	1	L040	L040	0.3965	HMA	Within Group 1	0.6035
1945	1	L020	L020	2	L022	L022	0.2406	IMA	Between Group 1 and Group 2	0.7594
1946	1	L020	L020	2	L089	L089	-0.5251	NR	Between Group 1 and Group 2	1.5251
1947	1	L020	L020	2	L017	L017	0.3911	HMA	Between Group 1 and Group 2	0.6089
1948	1	L020	L020	2	L034	L034	0.1244	IMA	Between Group 1 and Group 2	0.8756
1949	1	L020	L020	2	L044	L044	-0.0697	NR	Between Group 1 and Group 2	1.0697
1950	1	L020	L020	2	L045	L045	-0.0463	NR	Between Group 1 and Group 2	1.0463
1951	1	L020	L020	2	L028	L028	0.0832	IMA	Between Group 1 and Group 2	0.9168
1952	1	L020	L020	2	L076	L076	0.0847	IMA	Between Group 1 and Group 2	0.9153
1953	1	L020	L020	2	L100	L100	-0.5251	NR	Between Group 1 and Group 2	1.5251
1954	1	L020	L020	2	L008	L008	-0.1434	NR	Between Group 1 and Group 2	1.1434
1955	1	L020	L020	2	L055	L055	-0.5251	NR	Between Group 1 and Group 2	1.5251
1956	1	L020	L020	2	L041	L041	-0.1434	NR	Between Group 1 and Group 2	1.1434
1957	1	L020	L020	2	L078	L078	-0.2596	NR	Between Group 1 and Group 2	1.2596
1958	1	L020	L020	2	L046	L046	-0.1443	NR	Between Group 1 and Group 2	1.1443
1959	1	L020	L020	2	L061	L061	-0.076	NR	Between Group 1 and Group 2	1.076
1960	1	L020	L020	2	L049	L049	0.0847	IMA	Between Group 1 and Group 2	0.9153
1961	1	L020	L020	2	L047	L047	-0.5251	NR	Between Group 1 and Group 2	1.5251
1962	1	L020	L020	2	L011	L011	0.0847	IMA	Between Group 1 and Group 2	0.9153
1963	1	L020	L020	2	L098	L098	-0.2484	NR	Between Group 1 and Group 2	1.2484
1964	1	L020	L020	2	L039	L039	-0.304	NR	Between Group 1 and Group 2	1.304
1965	1	L020	L020	2	L019	L019	-0.0463	NR	Between Group 1 and Group 2	1.0463
1966	1	L020	L020	2	L038	L038	-0.5251	NR	Between Group 1 and Group 2	1.5251
1967	1	L020	L020	2	L067	L067	-0.6292	NR	Between Group 1 and Group 2	1.6292
1968	1	L020	L020	2	L081	L081	-0.5251	NR	Between Group 1 and Group 2	1.5251
1969	1	L020	L020	2	L015	L015	-0.1443	NR	Between Group 1 and Group 2	1.1443
1970	1	L020	L020	2	L066	L066	-0.5242	NR	Between Group 1 and Group 2	1.5242
1971	1	L020	L020	2	L023	L023	-0.6404	NR	Between Group 1 and Group 2	1.6404
1972	1	L020	L020	2	L003	L003	0.5981	HMA	Between Group 1 and Group 2	0.4019
1973	1	L020	L020	2	L006	L006	-0.2596	NR	Between Group 1 and Group 2	1.2596
1974	1	L020	L020	2	L014	L014	-1.5648	NR	Between Group 1 and Group 2	2.5648
1975	1	L057	L057	1	L102	L102	0.5051	HMA	Within Group 1	0.4949
1976	1	L057	L057	1	L060	L060	0.4869	HMA	Within Group 1	0.5131
1977	1	L057	L057	1	L025	L025	-0.1443	NR	Within Group 1	1.1443
1978	1	L057	L057	1	L087	L087	0.1061	IMA	Within Group 1	0.8939
1979	1	L057	L057	1	L037	L037	0.1302	IMA	Within Group 1	0.8698
1980	1	L057	L057	1	L032	L032	-0.1443	NR	Within Group 1	1.1443
1981	1	L057	L057	1	L092	L092	-0.0444	NR	Within Group 1	1.0444
1982	1	L057	L057	1	L013	L013	0.3707	HMA	Within Group 1	0.6293
1983	1	L057	L057	1	L030	L030	-0.0435	NR	Within Group 1	1.0435
1984	1	L057	L057	1	L052	L052	-0.0435	NR	Within Group 1	1.0435
1985	1	L057	L057	1	L062	L062	-0.0444	NR	Within Group 1	1.0444
1986	1	L057	L057	1	L063	L063	0.2201	IMA	Within Group 1	0.7799
1987	1	L057	L057	1	L026	L026	0.0062	IMA	Within Group 1	0.9938
1988	1	L057	L057	1	L035	L035	-0.0435	NR	Within Group 1	1.0435
1989	1	L057	L057	1	L094	L094	0.2201	IMA	Within Group 1	0.7799
1990	1	L057	L057	1	L114	L114	0.0062	IMA	Within Group 1	0.9938
1991	1	L057	L057	1	L027	L027	-0.1443	NR	Within Group 1	1.1443
1992	1	L057	L057	1	L073	L073	0.3373	HMA	Within Group 1	0.6627
1993	1	L057	L057	1	L012	L012	0.3373	HMA	Within Group 1	0.6627
1994	1	L057	L057	1	L085	L085	-0.3746	NR	Within Group 1	1.3746
1995	1	L057	L057	1	L079	L079	-0.1434	NR	Within Group 1	1.1434
1996	1	L057	L057	1	L082	L082	0.0062	IMA	Within Group 1	0.9938
1997	1	L057	L057	1	MORITAII	Morita II	0.027	IMA	Within Group 1	0.973
1998	1	L057	L057	1	L036	L036	-0.1331	NR	Within Group 1	1.1331
1999	1	L057	L057	1	L069	L069	-0.475	NR	Within Group 1	1.475
[truncated: 1,571 more rows]
